# Supplementary material for: The neutrophil protein CD177 is a novel PDPN receptor that regulates human cancer-associated fibroblast physiology
Source: PLoS One. 2021 Dec 8;16(12):e0260800. doi: 10.1371/journal.pone.0260800 (PMC8654239; doi:10.1371/journal.pone.0260800)
Supplement: S1 Table — (XLSX) [file pone.0260800.s004.xlsx]

## Sheet: summary_stats
Dataset	Subset	CD177_02-UNTREATED	CD177_30-UNTREATED	CLEC_02-UNTREATED	CLEC_30-UNTREATED
Global Phospho	p > 0.05	18269	18168	18472	17993
Global Phospho	p <= 0.05	263	304	81	343
Global Phospho	|Log2FC| >= 1 and p <= 0.05	26	86	5	222
Global Phospho (Unique Protein)	p > 0.05	4082	4094	4112	4089
Global Phospho (Unique Protein)	p <= 0.05	225	245	76	283
Global Phospho (Unique Protein)	|Log2FC| >= 1 and p <= 0.05	25	71	5	155
Global Protein	p > 0.05	6292	6286	6300	6277
Global Protein	p <= 0.05	14	20	6	29
Global Protein	|Log2FC| >= 1 and p <= 0.05	3	3	3	3
