# Supplementary material for: The neutrophil protein CD177 is a novel PDPN receptor that regulates human cancer-associated fibroblast physiology
Source: PLoS One. 2021 Dec 8;16(12):e0260800. doi: 10.1371/journal.pone.0260800 (PMC8654239; doi:10.1371/journal.pone.0260800)
Supplement: S2 Table — (XLSX) [file pone.0260800.s005.xlsx]

## Sheet: global_protein_test_results
Protein	Comparison	log2FC	pvalue
1433B_HUMAN|P31946_S66	CD177_02-UNTREATED	-0.0112623	0.955997
1433E_HUMAN|P62258_S210	CD177_02-UNTREATED	0.228628	0.389548
1433G_HUMAN|P61981_S71	CD177_02-UNTREATED	-0.0553777	0.880748
1433T_HUMAN|P27348_S230	CD177_02-UNTREATED	0.167303	0.253318
1433T_HUMAN|P27348_S232	CD177_02-UNTREATED	0.223325	0.451014
1433Z_HUMAN|P63104_S207	CD177_02-UNTREATED	0.0692163	0.803846
1433Z_HUMAN|P63104_S230	CD177_02-UNTREATED	0.22136	0.679695
1433Z_HUMAN|P63104_S64	CD177_02-UNTREATED	0.259443	0.467106
1433Z_HUMAN|P63104_T232	CD177_02-UNTREATED	0.558648	0.0420668
1A01_HUMAN|P30443_S350	CD177_02-UNTREATED	0.169119	0.430001
1A01_HUMAN|P30443_S352_S356_S359	CD177_02-UNTREATED	0.111457	0.754465
1A01_HUMAN|P30443_S356	CD177_02-UNTREATED	-0.0260721	0.928156
1A01_HUMAN|P30443_S356_S359	CD177_02-UNTREATED	0.171643	0.678641
1A02_HUMAN|P01892_S345	CD177_02-UNTREATED	0.363885	0.240669
1A02_HUMAN|P01892_S350_S356_S359	CD177_02-UNTREATED	0.29954	0.58048
1A02_HUMAN|P01892_S352	CD177_02-UNTREATED	0.396684	0.594472
1A02_HUMAN|P01892_S352_S356_S359	CD177_02-UNTREATED	0.189513	0.436544
1A02_HUMAN|P01892_S356_S359	CD177_02-UNTREATED	0.206217	0.554907
1A02_HUMAN|P01892_S359	CD177_02-UNTREATED	0.122104	0.683114
1B07_HUMAN|P01889_S350_S356_S359	CD177_02-UNTREATED	0.409037	0.141156
1B07_HUMAN|P01889_S356_S359	CD177_02-UNTREATED	0.13716	0.676135
1C03_HUMAN|P04222_S353_S357_S360	CD177_02-UNTREATED	0.259115	0.546486
1C03_HUMAN|P04222_S357	CD177_02-UNTREATED	0.331285	0.367786
1C03_HUMAN|P04222_S357_S360	CD177_02-UNTREATED	0.414671	0.428083
2A5A_HUMAN|Q15172_S38	CD177_02-UNTREATED	-0.121681	0.659763
2A5A_HUMAN|Q15172_S38_S41	CD177_02-UNTREATED	0.357439	0.208203
2A5A_HUMAN|Q15172_S41	CD177_02-UNTREATED	-1.04424	0.195428
2A5A_HUMAN|Q15172_S41_S42	CD177_02-UNTREATED	-0.707501	0.585676
2A5D_HUMAN|Q14738_S573	CD177_02-UNTREATED	0.81493	0.160115
2A5D_HUMAN|Q14738_S598	CD177_02-UNTREATED	0.154387	0.840895
2A5D_HUMAN|Q14738_S88_S89	CD177_02-UNTREATED	-0.109198	0.720991
2A5D_HUMAN|Q14738_S89	CD177_02-UNTREATED	-1.58213	0.314649
2A5D_HUMAN|Q14738_S89_S90	CD177_02-UNTREATED	-0.0962632	0.794579
2A5E_HUMAN|Q16537_S30	CD177_02-UNTREATED	0.235884	0.37473
2A5E_HUMAN|Q16537_S30_S33	CD177_02-UNTREATED	0.0722416	0.83158
2A5E_HUMAN|Q16537_S32	CD177_02-UNTREATED	0.267198	0.532691
2A5E_HUMAN|Q16537_S32_S33	CD177_02-UNTREATED	-1.37179	0.206503
2A5E_HUMAN|Q16537_S32_S34	CD177_02-UNTREATED	-0.814308	0.131383
2A5E_HUMAN|Q16537_S33	CD177_02-UNTREATED	-2.65324	0.30499
2A5E_HUMAN|Q16537_S34	CD177_02-UNTREATED	-2.08682	0.337889
2ABA_HUMAN|P63151_S307_Y299_Y305	CD177_02-UNTREATED	0.355619	0.377753
3BP1_HUMAN|Q9Y3L3_S262	CD177_02-UNTREATED	-0.918286	0.214761
3BP1_HUMAN|Q9Y3L3_S544	CD177_02-UNTREATED	0.295244	0.103121
3BP1_HUMAN|Q9Y3L3_S550	CD177_02-UNTREATED	0.230702	0.130112
3BP1_HUMAN|Q9Y3L3_S598	CD177_02-UNTREATED	0.433696	0.132023
3BP1_HUMAN|Q9Y3L3_S695	CD177_02-UNTREATED	0.636665	0.203434
3BP5L_HUMAN|Q7L8J4_S30	CD177_02-UNTREATED	0.418436	0.565132
3BP5L_HUMAN|Q7L8J4_S343	CD177_02-UNTREATED	-0.180379	0.63814
3BP5L_HUMAN|Q7L8J4_S350	CD177_02-UNTREATED	0.408429	0.616744
3BP5L_HUMAN|Q7L8J4_S362	CD177_02-UNTREATED	0.71038	0.451453
3BP5L_HUMAN|Q7L8J4_S49	CD177_02-UNTREATED	0.188085	0.333877
4EBP1_HUMAN|Q13541_S101	CD177_02-UNTREATED	-0.850529	0.168502
4EBP1_HUMAN|Q13541_S101_T70	CD177_02-UNTREATED	-0.10081	0.826219
4EBP1_HUMAN|Q13541_S101_T77	CD177_02-UNTREATED	-0.212013	0.551092
4EBP1_HUMAN|Q13541_S112	CD177_02-UNTREATED	0.795453	0.406902
4EBP1_HUMAN|Q13541_S35_S44	CD177_02-UNTREATED	0.375479	0.472573
4EBP1_HUMAN|Q13541_S35_T45	CD177_02-UNTREATED	-0.0829982	0.540911
4EBP1_HUMAN|Q13541_S35_T46	CD177_02-UNTREATED	0.347978	0.239979
4EBP1_HUMAN|Q13541_S35_Y34	CD177_02-UNTREATED	-0.0101742	0.97223
4EBP1_HUMAN|Q13541_S44_T37	CD177_02-UNTREATED	-0.099494	0.483179
4EBP1_HUMAN|Q13541_S44_Y34	CD177_02-UNTREATED	-0.257962	0.375007
4EBP1_HUMAN|Q13541_S44_Y54	CD177_02-UNTREATED	1.09165	0.545506
4EBP1_HUMAN|Q13541_S65	CD177_02-UNTREATED	-1.18014	0.257043
4EBP1_HUMAN|Q13541_S94	CD177_02-UNTREATED	-0.375665	0.271645
4EBP1_HUMAN|Q13541_S94_T70	CD177_02-UNTREATED	-0.0721227	0.839756
4EBP1_HUMAN|Q13541_S96	CD177_02-UNTREATED	-0.910793	0.0829054
4EBP1_HUMAN|Q13541_S96_T70	CD177_02-UNTREATED	-0.0178855	0.950094
4EBP1_HUMAN|Q13541_S96_T77	CD177_02-UNTREATED	0.235701	0.169372
4EBP1_HUMAN|Q13541_T36_T41	CD177_02-UNTREATED	-0.132386	0.602737
4EBP1_HUMAN|Q13541_T36_T45	CD177_02-UNTREATED	-0.140298	0.589028
4EBP1_HUMAN|Q13541_T36_T46	CD177_02-UNTREATED	-0.198692	0.482261
4EBP1_HUMAN|Q13541_T36_Y54	CD177_02-UNTREATED	-0.116358	0.525072
4EBP1_HUMAN|Q13541_T37	CD177_02-UNTREATED	0.279806	0.44152
4EBP1_HUMAN|Q13541_T37_T41	CD177_02-UNTREATED	0.329302	0.372029
4EBP1_HUMAN|Q13541_T37_T45	CD177_02-UNTREATED	0.436766	0.198068
4EBP1_HUMAN|Q13541_T37_T46	CD177_02-UNTREATED	0.1909	0.116753
4EBP1_HUMAN|Q13541_T37_T50	CD177_02-UNTREATED	0.625621	0.458979
4EBP1_HUMAN|Q13541_T37_Y34	CD177_02-UNTREATED	1.45202	0.246536
4EBP1_HUMAN|Q13541_T41	CD177_02-UNTREATED	-1.66995	0.204752
4EBP1_HUMAN|Q13541_T45	CD177_02-UNTREATED	-1.15305	0.306124
4EBP1_HUMAN|Q13541_T45_Y34	CD177_02-UNTREATED	-0.102454	0.665016
4EBP1_HUMAN|Q13541_T45_Y54	CD177_02-UNTREATED	1.44706	0.476351
4EBP1_HUMAN|Q13541_T46_Y34	CD177_02-UNTREATED	1.04073	0.447453
4EBP1_HUMAN|Q13541_T70	CD177_02-UNTREATED	0.183762	0.606649
4EBP1_HUMAN|Q13541_Y34_Y54	CD177_02-UNTREATED	-0.197154	0.271735
4EBP2_HUMAN|Q13542_S44_T36	CD177_02-UNTREATED	0.38098	0.626117
4EBP2_HUMAN|Q13542_S44_T37	CD177_02-UNTREATED	1.07542	0.385642
4EBP2_HUMAN|Q13542_S44_T45	CD177_02-UNTREATED	-0.174089	0.532477
4EBP2_HUMAN|Q13542_S65	CD177_02-UNTREATED	0.282149	0.741936
4EBP2_HUMAN|Q13542_S65_T70	CD177_02-UNTREATED	-0.0341751	0.946558
4EBP2_HUMAN|Q13542_T36_T45	CD177_02-UNTREATED	0.512584	0.228927
4EBP2_HUMAN|Q13542_T37_T45	CD177_02-UNTREATED	-0.173467	0.550044
4EBP2_HUMAN|Q13542_T37_T46	CD177_02-UNTREATED	0.319399	0.371134
4EBP2_HUMAN|Q13542_T37_Y54	CD177_02-UNTREATED	0.286331	0.187141
4EBP2_HUMAN|Q13542_T41_Y34	CD177_02-UNTREATED	-0.107544	0.54816
4EBP2_HUMAN|Q13542_T45	CD177_02-UNTREATED	0.476183	0.517519
4EBP2_HUMAN|Q13542_T46	CD177_02-UNTREATED	-1.50135	0.23813
4EBP2_HUMAN|Q13542_T50	CD177_02-UNTREATED	-1.40515	0.215827
4EBP2_HUMAN|Q13542_T70	CD177_02-UNTREATED	0.285438	0.550824
4EBP2_HUMAN|Q13542_Y34_Y54	CD177_02-UNTREATED	-0.0915021	0.644348
4ET_HUMAN|Q9NRA8_S11	CD177_02-UNTREATED	0.176715	0.600856
4ET_HUMAN|Q9NRA8_S136	CD177_02-UNTREATED	-1.84676	0.063523
4ET_HUMAN|Q9NRA8_S138	CD177_02-UNTREATED	-1.96462	0.0898887
4ET_HUMAN|Q9NRA8_S353_S356	CD177_02-UNTREATED	0.641872	0.25415
4ET_HUMAN|Q9NRA8_S374	CD177_02-UNTREATED	0.197999	0.556649
4ET_HUMAN|Q9NRA8_S564	CD177_02-UNTREATED	-0.256942	0.221909
4ET_HUMAN|Q9NRA8_S577	CD177_02-UNTREATED	-0.50507	0.117295
4ET_HUMAN|Q9NRA8_S670	CD177_02-UNTREATED	-0.158971	0.736861
4ET_HUMAN|Q9NRA8_S679	CD177_02-UNTREATED	-1.03728	0.154576
4ET_HUMAN|Q9NRA8_S680	CD177_02-UNTREATED	-1.20878	0.113157
4ET_HUMAN|Q9NRA8_S74_S78	CD177_02-UNTREATED	-0.203797	0.150019
4ET_HUMAN|Q9NRA8_S751	CD177_02-UNTREATED	0.046412	0.625869
4ET_HUMAN|Q9NRA8_S752	CD177_02-UNTREATED	0.0786568	0.483968
4ET_HUMAN|Q9NRA8_S77	CD177_02-UNTREATED	-1.00676	0.403001
4ET_HUMAN|Q9NRA8_S77_S78_S82_Y71	CD177_02-UNTREATED	0.424031	0.271993
4ET_HUMAN|Q9NRA8_S78	CD177_02-UNTREATED	1.23388	0.346808
4ET_HUMAN|Q9NRA8_S951	CD177_02-UNTREATED	-0.306705	0.114107
68MP_HUMAN|P56378_S51	CD177_02-UNTREATED	0.372531	0.428259
6PGL_HUMAN|O95336_S49	CD177_02-UNTREATED	-0.197564	0.5773
A0A024R3R5_HUMAN|A0A024R3R5_S156	CD177_02-UNTREATED	1.35332	0.197116
A0A024RDE8_HUMAN|A0A024RDE8_S325	CD177_02-UNTREATED	-0.116065	0.691383
A0A024RDE8_HUMAN|A0A024RDE8_S332	CD177_02-UNTREATED	-0.0962307	0.773044
A0A075B6F9_HUMAN|A0A075B6F9_S138	CD177_02-UNTREATED	0.10026	0.512585
A0A087WUR4_HUMAN|A0A087WUR4_SNA	CD177_02-UNTREATED	-1.73614	0.11559
A0A087WVC6_HUMAN|A0A087WVC6_S1013	CD177_02-UNTREATED	0.427132	0.310959
A0A087X2C4_HUMAN|A0A087X2C4_S514	CD177_02-UNTREATED	0.167037	0.808857
A0A096LNZ0_HUMAN|A0A096LNZ0_S79	CD177_02-UNTREATED	0.218266	0.663733
A0A096LNZ0_HUMAN|A0A096LNZ0_S82	CD177_02-UNTREATED	0.183033	0.728015
A0A0A0MR66_HUMAN|A0A0A0MR66_S30	CD177_02-UNTREATED	0.336233	0.576791
A0A0A0MRE1_HUMAN|A0A0A0MRE1_SNA	CD177_02-UNTREATED	2.79731	0.478656
A0A0C4DGZ0_HUMAN|A0A0C4DGZ0_S1822_S1829	CD177_02-UNTREATED	-0.311292	0.39367
A0A0C4DGZ0_HUMAN|A0A0C4DGZ0_S1829_S1831_S1833_Y1818_Y1825	CD177_02-UNTREATED	0.519946	0.381482
A0A0C4DGZ0_HUMAN|A0A0C4DGZ0_S1836_T1812_Y1825_Y1832	CD177_02-UNTREATED	-0.295273	0.566646
A0A0C4DGZ0_HUMAN|A0A0C4DGZ0_T1817	CD177_02-UNTREATED	-0.167032	0.623876
A0A0D9SEY1_HUMAN|A0A0D9SEY1_S733	CD177_02-UNTREATED	-0.0723133	0.888425
A0A0D9SFE4_HUMAN|A0A0D9SFE4_S847	CD177_02-UNTREATED	0.334976	0.227804
A0A0D9SGB5_HUMAN|A0A0D9SGB5_S30_T28	CD177_02-UNTREATED	-0.0524531	0.623887
A0A0G2JNZ2_HUMAN|A0A0G2JNZ2_S668_S688_T689	CD177_02-UNTREATED	0.735705	0.287015
A0A0J9YVR0_HUMAN|A0A0J9YVR0_T36	CD177_02-UNTREATED	0.405691	0.206552
A0A0S2Z4B3_HUMAN|A0A0S2Z4B3_S37	CD177_02-UNTREATED	-0.19908	0.611659
A0A0S2Z4B3_HUMAN|A0A0S2Z4B3_T41	CD177_02-UNTREATED	-0.23464	0.640119
A0A0S2Z4Z6_HUMAN|A0A0S2Z4Z6_S552	CD177_02-UNTREATED	-0.587877	0.187943
A0A0U1RRM4_HUMAN|A0A0U1RRM4_S141	CD177_02-UNTREATED	0.639073	0.378274
A0A0U1RRM4_HUMAN|A0A0U1RRM4_S155	CD177_02-UNTREATED	-0.89957	0.17819
A0A0U1RRM6_HUMAN|A0A0U1RRM6_T329	CD177_02-UNTREATED	0.247593	0.51762
A0T064_HUMAN|A0T064_S1	CD177_02-UNTREATED	0.094425	0.911224
A4_HUMAN|P05067_S441	CD177_02-UNTREATED	0.422885	0.695294
A7L3B_HUMAN|Q96GX2_S92	CD177_02-UNTREATED	-0.886572	0.351516
A8K3Y5_HUMAN|A8K3Y5_S258	CD177_02-UNTREATED	-0.743816	0.529816
A8K3Y5_HUMAN|A8K3Y5_S258_S260	CD177_02-UNTREATED	-0.0234544	0.97019
A8K3Y5_HUMAN|A8K3Y5_S260	CD177_02-UNTREATED	0.44584	0.461626
A8K7F6_HUMAN|A8K7F6_S25	CD177_02-UNTREATED	-0.0708192	0.569574
A8K8C4_HUMAN|A8K8C4_S131	CD177_02-UNTREATED	0.117576	0.671001
A8K8C4_HUMAN|A8K8C4_S134	CD177_02-UNTREATED	0.238478	0.350262
A8K8V8_HUMAN|A8K8V8_S644	CD177_02-UNTREATED	0.291139	0.591408
A8K8Z0_HUMAN|A8K8Z0_S695	CD177_02-UNTREATED	0.037414	0.897991
A8K8Z0_HUMAN|A8K8Z0_T693	CD177_02-UNTREATED	0.490989	0.145057
A9CQZ4_HUMAN|A9CQZ4_S27	CD177_02-UNTREATED	-0.281061	0.457914
AAAT_HUMAN|Q15758_S493	CD177_02-UNTREATED	0.299806	0.291988
AAAT_HUMAN|Q15758_S503	CD177_02-UNTREATED	0.400785	0.108503
AAAT_HUMAN|Q15758_S535	CD177_02-UNTREATED	-0.0344665	0.907926
AAAT_HUMAN|Q15758_T494	CD177_02-UNTREATED	0.222455	0.390766
AAGAB_HUMAN|Q6PD74_S310_S311	CD177_02-UNTREATED	0.440647	0.203858
AAK1_HUMAN|Q2M2I8_S18	CD177_02-UNTREATED	-0.462989	0.350366
AAK1_HUMAN|Q2M2I8_S20	CD177_02-UNTREATED	0.271594	0.479856
AAK1_HUMAN|Q2M2I8_S21	CD177_02-UNTREATED	0.310238	0.386625
AAK1_HUMAN|Q2M2I8_S26	CD177_02-UNTREATED	0.319792	0.471462
AAK1_HUMAN|Q2M2I8_S618_S623_T620	CD177_02-UNTREATED	0.442763	0.243546
AAK1_HUMAN|Q2M2I8_S618_S624_T620	CD177_02-UNTREATED	0.43118	0.293999
AAK1_HUMAN|Q2M2I8_S623	CD177_02-UNTREATED	0.291181	0.52805
AAK1_HUMAN|Q2M2I8_S623_T620	CD177_02-UNTREATED	0.193412	0.538276
AAK1_HUMAN|Q2M2I8_S624_T620	CD177_02-UNTREATED	0.155639	0.612918
AAK1_HUMAN|Q2M2I8_S637	CD177_02-UNTREATED	-1.00677	0.173219
AAK1_HUMAN|Q2M2I8_S642	CD177_02-UNTREATED	-0.42862	0.436688
AAK1_HUMAN|Q2M2I8_S670_S678	CD177_02-UNTREATED	-0.433143	0.590221
AAK1_HUMAN|Q2M2I8_S670_S678_T674	CD177_02-UNTREATED	-0.319832	0.698478
AAK1_HUMAN|Q2M2I8_S678	CD177_02-UNTREATED	-0.252866	0.617434
AAK1_HUMAN|Q2M2I8_S678_T674	CD177_02-UNTREATED	0.0193914	0.955801
AAK1_HUMAN|Q2M2I8_S731	CD177_02-UNTREATED	0.170319	0.669292
AAK1_HUMAN|Q2M2I8_S937_S941_S943_S944	CD177_02-UNTREATED	-0.51394	0.528278
AAK1_HUMAN|Q2M2I8_T606	CD177_02-UNTREATED	-0.00105838	0.992892
AAK1_HUMAN|Q2M2I8_T620	CD177_02-UNTREATED	0.367393	0.37892
AAK1_HUMAN|Q2M2I8_T640	CD177_02-UNTREATED	-0.165743	0.754655
AAK1_HUMAN|Q2M2I8_T674	CD177_02-UNTREATED	-0.435175	0.257395
AAKB1_HUMAN|Q9Y478_S108	CD177_02-UNTREATED	-0.787031	0.210316
AAKB1_HUMAN|Q9Y478_S182	CD177_02-UNTREATED	0.026926	0.796331
AAKB2_HUMAN|O43741_S108	CD177_02-UNTREATED	0.50886	0.325978
AAKB2_HUMAN|O43741_S184	CD177_02-UNTREATED	-1.47964	0.308712
AAKB2_HUMAN|O43741_S39	CD177_02-UNTREATED	0.486451	0.671974
AAKB2_HUMAN|O43741_T40	CD177_02-UNTREATED	0.609746	0.596213
AAPK1_HUMAN|Q13131_S486	CD177_02-UNTREATED	0.979964	0.0829477
AAPK1_HUMAN|Q13131_S486_T490	CD177_02-UNTREATED	-1.44901	0.326832
AAPK1_HUMAN|Q13131_S494	CD177_02-UNTREATED	0.420114	0.305613
AAPK1_HUMAN|Q13131_S506	CD177_02-UNTREATED	-0.801305	0.323649
AAPK1_HUMAN|Q13131_S508	CD177_02-UNTREATED	1.69396	0.225659
AAPK1_HUMAN|Q13131_T490	CD177_02-UNTREATED	0.904505	0.301146
AATF_HUMAN|Q9NY61_S316_S320_S321	CD177_02-UNTREATED	0.155266	0.395
AB1IP_HUMAN|Q7Z5R6_S526	CD177_02-UNTREATED	0.290348	0.401214
ABCA2_HUMAN|Q9BZC7_S1327_S1331	CD177_02-UNTREATED	0.2914	0.046423
ABCF1_HUMAN|Q8NE71_S109	CD177_02-UNTREATED	-0.459736	0.440383
ABCF1_HUMAN|Q8NE71_S140	CD177_02-UNTREATED	0.233926	0.132956
ABCF1_HUMAN|Q8NE71_S20_S22	CD177_02-UNTREATED	-0.14185	0.76385
ABCF1_HUMAN|Q8NE71_S22	CD177_02-UNTREATED	0.0147067	0.974437
ABCF1_HUMAN|Q8NE71_S228	CD177_02-UNTREATED	0.266768	0.0349774
ABCF1_HUMAN|Q8NE71_T108	CD177_02-UNTREATED	-0.0834793	0.747811
ABHD2_HUMAN|P08910_S415	CD177_02-UNTREATED	0.420853	0.179331
ABI1_HUMAN|Q8IZP0_S183	CD177_02-UNTREATED	0.180313	0.605656
ABI1_HUMAN|Q8IZP0_S216	CD177_02-UNTREATED	0.058823	0.868505
ABI1_HUMAN|Q8IZP0_S225	CD177_02-UNTREATED	-1.52443	0.229921
ABI1_HUMAN|Q8IZP0_S231	CD177_02-UNTREATED	-0.569224	0.278724
ABI1_HUMAN|Q8IZP0_T229	CD177_02-UNTREATED	-0.421666	0.376171
ABI2_HUMAN|Q9NYB9_S183	CD177_02-UNTREATED	0.108214	0.577461
ABI2_HUMAN|Q9NYB9_S227	CD177_02-UNTREATED	-0.536029	0.321336
ABI2_HUMAN|Q9NYB9_S368	CD177_02-UNTREATED	-0.655507	0.10774
ABL1_HUMAN|P00519_S569	CD177_02-UNTREATED	-1.06647	0.260398
ABL1_HUMAN|P00519_S683	CD177_02-UNTREATED	-1.69234	0.0687625
ABL1_HUMAN|P00519_S919	CD177_02-UNTREATED	0.0509382	0.776745
ABL1_HUMAN|P00519_T610	CD177_02-UNTREATED	-1.63784	0.388784
ABL2_HUMAN|P42684_S618	CD177_02-UNTREATED	-0.319881	0.477842
ABL2_HUMAN|P42684_S620	CD177_02-UNTREATED	-1.00095	0.144237
ABL2_HUMAN|P42684_S631	CD177_02-UNTREATED	-0.271997	0.505949
ABL2_HUMAN|P42684_S633	CD177_02-UNTREATED	0.671995	0.199337
ABL2_HUMAN|P42684_S634	CD177_02-UNTREATED	-0.819814	0.3858
ABL2_HUMAN|P42684_S72	CD177_02-UNTREATED	0.323555	0.331351
ABL2_HUMAN|P42684_S936	CD177_02-UNTREATED	-0.732247	0.476225
ABLM1_HUMAN|O14639_S655	CD177_02-UNTREATED	0.230101	0.612084
ABLM3_HUMAN|O94929-2_S282	CD177_02-UNTREATED	-0.895228	0.463671
ABLM3_HUMAN|O94929-2_S286	CD177_02-UNTREATED	-2.23031	0.269999
ABLM3_HUMAN|O94929-2_S290	CD177_02-UNTREATED	-0.278278	0.696533
ABLM3_HUMAN|O94929_S163	CD177_02-UNTREATED	0.110591	0.311134
ABLM3_HUMAN|O94929_S277_S282	CD177_02-UNTREATED	0.419184	0.705339
ABLM3_HUMAN|O94929_S280_S286	CD177_02-UNTREATED	0.379644	0.467606
ABLM3_HUMAN|O94929_S282	CD177_02-UNTREATED	0.27472	0.514551
ABLM3_HUMAN|O94929_S372	CD177_02-UNTREATED	-0.379486	0.276102
ABLM3_HUMAN|O94929_S372_S379	CD177_02-UNTREATED	-1.29332	0.070027
ABLM3_HUMAN|O94929_S373	CD177_02-UNTREATED	-0.183343	0.481475
ABLM3_HUMAN|O94929_S373_S379	CD177_02-UNTREATED	-0.400835	0.477073
ABLM3_HUMAN|O94929_S388	CD177_02-UNTREATED	-1.16843	0.133803
ABLM3_HUMAN|O94929_S388_S392	CD177_02-UNTREATED	-1.48872	0.199992
ABLM3_HUMAN|O94929_S503_S504	CD177_02-UNTREATED	-0.547469	0.343965
ABLM3_HUMAN|O94929_S504	CD177_02-UNTREATED	0.581659	0.481957
ABLM3_HUMAN|O94929_S547	CD177_02-UNTREATED	-0.816599	0.0829469
ABLM3_HUMAN|O94929_S567	CD177_02-UNTREATED	-0.484435	0.351668
ABT1_HUMAN|Q9ULW3_S32	CD177_02-UNTREATED	0.142671	0.681379
ACACA_HUMAN|Q13085_S2343	CD177_02-UNTREATED	0.20169	0.0291654
ACACA_HUMAN|Q13085_S23_S29	CD177_02-UNTREATED	0.164326	0.584029
ACACA_HUMAN|Q13085_S25_S29	CD177_02-UNTREATED	0.377402	0.22799
ACACA_HUMAN|Q13085_S29	CD177_02-UNTREATED	0.39144	0.00989946
ACACA_HUMAN|Q13085_T842	CD177_02-UNTREATED	0.280833	0.566298
ACAP2_HUMAN|Q15057_S379	CD177_02-UNTREATED	0.921684	0.212011
ACAP2_HUMAN|Q15057_S381_S384	CD177_02-UNTREATED	0.258963	0.333494
ACAP2_HUMAN|Q15057_S381_S387_T382	CD177_02-UNTREATED	0.324556	0.492602
ACAP2_HUMAN|Q15057_S381_T382	CD177_02-UNTREATED	0.32578	0.223432
ACAP2_HUMAN|Q15057_S384	CD177_02-UNTREATED	0.355427	0.0695552
ACAP2_HUMAN|Q15057_S384_S387	CD177_02-UNTREATED	0.371163	0.0950042
ACAP2_HUMAN|Q15057_S519	CD177_02-UNTREATED	-0.558308	0.426417
ACAP2_HUMAN|Q15057_S521	CD177_02-UNTREATED	-0.574627	0.372679
ACAP2_HUMAN|Q15057_Y516	CD177_02-UNTREATED	-0.308113	0.464096
ACBD5_HUMAN|Q5T8D3-2_T137	CD177_02-UNTREATED	0.235308	0.587571
ACBD5_HUMAN|Q5T8D3_S193_S194_S196_S200	CD177_02-UNTREATED	0.472922	0.359219
ACBD5_HUMAN|Q5T8D3_S196_S200	CD177_02-UNTREATED	0.3566	0.233058
ACBD6_HUMAN|Q9BR61_S108	CD177_02-UNTREATED	0.217963	0.192165
ACD_HUMAN|Q96AP0_S425_S435	CD177_02-UNTREATED	0.313085	0.43712
ACD_HUMAN|Q96AP0_S435	CD177_02-UNTREATED	0.307301	0.268515
ACD_HUMAN|Q96AP0_T411	CD177_02-UNTREATED	-0.221887	0.753497
ACINU_HUMAN|Q9UKV3_S1004	CD177_02-UNTREATED	-1.54685	0.172457
ACINU_HUMAN|Q9UKV3_S1329_T1332	CD177_02-UNTREATED	1.22428	0.37816
ACINU_HUMAN|Q9UKV3_S208	CD177_02-UNTREATED	0.551265	0.34066
ACINU_HUMAN|Q9UKV3_S216	CD177_02-UNTREATED	0.805158	0.138545
ACINU_HUMAN|Q9UKV3_S240	CD177_02-UNTREATED	0.210658	0.408763
ACINU_HUMAN|Q9UKV3_S240_S243	CD177_02-UNTREATED	0.100242	0.731657
ACINU_HUMAN|Q9UKV3_S243	CD177_02-UNTREATED	0.520424	0.202577
ACINU_HUMAN|Q9UKV3_S295	CD177_02-UNTREATED	0.280707	0.542127
ACINU_HUMAN|Q9UKV3_S328	CD177_02-UNTREATED	0.988459	0.274917
ACINU_HUMAN|Q9UKV3_S365	CD177_02-UNTREATED	0.995284	0.383758
ACINU_HUMAN|Q9UKV3_S386_S388	CD177_02-UNTREATED	0.432806	0.541695
ACINU_HUMAN|Q9UKV3_S388	CD177_02-UNTREATED	-0.355173	0.230859
ACINU_HUMAN|Q9UKV3_S410	CD177_02-UNTREATED	0.0314096	0.847732
ACINU_HUMAN|Q9UKV3_S410_T414	CD177_02-UNTREATED	0.126719	0.713934
ACINU_HUMAN|Q9UKV3_S499	CD177_02-UNTREATED	-0.97468	0.197844
ACINU_HUMAN|Q9UKV3_S631	CD177_02-UNTREATED	0.113537	0.713271
ACINU_HUMAN|Q9UKV3_S631_S635	CD177_02-UNTREATED	-0.282747	0.558431
ACINU_HUMAN|Q9UKV3_S655	CD177_02-UNTREATED	-0.283698	0.0535465
ACINU_HUMAN|Q9UKV3_S655_S657	CD177_02-UNTREATED	-0.798897	0.46527
ACINU_HUMAN|Q9UKV3_S655_S661	CD177_02-UNTREATED	-2.07429	0.443049
ACINU_HUMAN|Q9UKV3_S657	CD177_02-UNTREATED	-0.507123	0.0170767
ACINU_HUMAN|Q9UKV3_S675	CD177_02-UNTREATED	0.266819	0.321085
ACINU_HUMAN|Q9UKV3_S710	CD177_02-UNTREATED	0.186925	0.745493
ACINU_HUMAN|Q9UKV3_S714	CD177_02-UNTREATED	-0.60144	0.511313
ACINU_HUMAN|Q9UKV3_S729	CD177_02-UNTREATED	-1.77451	0.221218
ACINU_HUMAN|Q9UKV3_S838	CD177_02-UNTREATED	0.224836	0.508523
ACINU_HUMAN|Q9UKV3_S983	CD177_02-UNTREATED	-2.43612	0.218303
ACINU_HUMAN|Q9UKV3_T1332	CD177_02-UNTREATED	1.02536	0.38581
ACINU_HUMAN|Q9UKV3_T254	CD177_02-UNTREATED	-0.281491	0.429743
ACINU_HUMAN|Q9UKV3_T408	CD177_02-UNTREATED	0.182771	0.474679
ACINU_HUMAN|Q9UKV3_T414	CD177_02-UNTREATED	-0.280068	0.654479
ACINU_HUMAN|Q9UKV3_T669	CD177_02-UNTREATED	0.256763	0.499406
ACINU_HUMAN|Q9UKV3_T682	CD177_02-UNTREATED	0.207216	0.443413
ACINU_HUMAN|Q9UKV3_T697	CD177_02-UNTREATED	0.0201495	0.960067
ACINU_HUMAN|Q9UKV3_T840	CD177_02-UNTREATED	0.459017	0.366111
ACK1_HUMAN|Q07912_S809	CD177_02-UNTREATED	-0.426452	0.469813
ACK1_HUMAN|Q07912_Y518	CD177_02-UNTREATED	0.196825	0.716947
ACL6A_HUMAN|O96019_S233	CD177_02-UNTREATED	0.0109821	0.96675
ACLY_HUMAN|P53396_S455	CD177_02-UNTREATED	0.193958	0.480453
ACLY_HUMAN|P53396_S457	CD177_02-UNTREATED	0.37335	0.252334
ACLY_HUMAN|P53396_S481	CD177_02-UNTREATED	-0.996081	0.150761
ACLY_HUMAN|P53396_T453	CD177_02-UNTREATED	0.0981284	0.717766
ACM2_HUMAN|P08172_S232	CD177_02-UNTREATED	0.146617	0.763818
ACON_HUMAN|Q99798_S559	CD177_02-UNTREATED	-0.177309	0.598092
ACOX1_HUMAN|Q15067_S26	CD177_02-UNTREATED	0.0660092	0.899133
ACPH_HUMAN|P13798_S187	CD177_02-UNTREATED	-0.103406	0.749952
ACSA_HUMAN|Q9NR19_S10	CD177_02-UNTREATED	-0.43181	0.315023
ACSA_HUMAN|Q9NR19_S14	CD177_02-UNTREATED	-1.41215	0.264678
ACSA_HUMAN|Q9NR19_S267	CD177_02-UNTREATED	0.280456	0.0856095
ACSA_HUMAN|Q9NR19_S28	CD177_02-UNTREATED	0.496246	0.396818
ACSA_HUMAN|Q9NR19_S30	CD177_02-UNTREATED	-0.721596	0.34044
ACSL4_HUMAN|O60488_S57	CD177_02-UNTREATED	-0.633024	0.58184
ACSL4_HUMAN|O60488_S674	CD177_02-UNTREATED	0.0936192	0.274713
ACTA_HUMAN|P62736_S241	CD177_02-UNTREATED	0.108367	0.719502
ACTA_HUMAN|P62736_S325	CD177_02-UNTREATED	0.0390013	0.904859
ACTA_HUMAN|P62736_S35	CD177_02-UNTREATED	-1.22881	0.26201
ACTA_HUMAN|P62736_S62	CD177_02-UNTREATED	0.490838	0.405338
ACTA_HUMAN|P62736_T251	CD177_02-UNTREATED	0.209977	0.517953
ACTA_HUMAN|P62736_T326	CD177_02-UNTREATED	0.148102	0.712194
ACTA_HUMAN|P62736_T68	CD177_02-UNTREATED	-2.60526	0.262364
ACTA_HUMAN|P62736_Y55	CD177_02-UNTREATED	0.230857	0.630067
ACTB_HUMAN|P60709_S234	CD177_02-UNTREATED	0.243672	0.494413
ACTB_HUMAN|P60709_T203	CD177_02-UNTREATED	-0.696764	0.19242
ACTBM_HUMAN|Q9BYX7_S368	CD177_02-UNTREATED	0.448896	0.357802
ACTN1_HUMAN|P12814_S140	CD177_02-UNTREATED	0.207249	0.808234
ACTN1_HUMAN|P12814_S348	CD177_02-UNTREATED	-2.19777	0.259189
ACTN1_HUMAN|P12814_S356	CD177_02-UNTREATED	-0.381861	0.134198
ADA17_HUMAN|P78536_S63_T62_T64_T68	CD177_02-UNTREATED	-0.525158	0.629856
ADA17_HUMAN|P78536_S791	CD177_02-UNTREATED	-0.0535562	0.849847
ADAM9_HUMAN|Q13443_S752	CD177_02-UNTREATED	-0.100086	0.829536
ADAM9_HUMAN|Q13443_S758	CD177_02-UNTREATED	-0.151408	0.420734
ADAM9_HUMAN|Q13443_S758_T761	CD177_02-UNTREATED	0.318129	0.153296
ADAM9_HUMAN|Q13443_T761	CD177_02-UNTREATED	-0.747055	0.340369
ADAS_HUMAN|O00116_S65	CD177_02-UNTREATED	0.0797439	0.872958
ADAT1_HUMAN|Q9BUB4_S191	CD177_02-UNTREATED	0.257751	0.478456
ADCY6_HUMAN|O43306_S54	CD177_02-UNTREATED	0.47203	0.537402
ADCY9_HUMAN|O60503_S1307	CD177_02-UNTREATED	0.226162	0.748679
ADCY9_HUMAN|O60503_S354_S357	CD177_02-UNTREATED	-0.0155539	0.957098
ADCY9_HUMAN|O60503_S688_T686	CD177_02-UNTREATED	0.0956687	0.9528
ADDA_HUMAN|P35611_S12	CD177_02-UNTREATED	-0.26022	0.647655
ADDA_HUMAN|P35611_S355_S358	CD177_02-UNTREATED	0.166175	0.270267
ADDA_HUMAN|P35611_S355_S366	CD177_02-UNTREATED	0.42542	0.134769
ADDA_HUMAN|P35611_S358	CD177_02-UNTREATED	0.737043	0.136727
ADDA_HUMAN|P35611_S358_T364	CD177_02-UNTREATED	0.357132	0.224141
ADDA_HUMAN|P35611_S366	CD177_02-UNTREATED	0.263846	0.209667
ADDA_HUMAN|P35611_S431	CD177_02-UNTREATED	0.0788181	0.885887
ADDA_HUMAN|P35611_S431_S436	CD177_02-UNTREATED	0.158158	0.755572
ADDA_HUMAN|P35611_S436	CD177_02-UNTREATED	-0.0651289	0.911966
ADDA_HUMAN|P35611_S457_S464	CD177_02-UNTREATED	0.708196	0.501391
ADDA_HUMAN|P35611_S464	CD177_02-UNTREATED	0.286508	0.375591
ADDA_HUMAN|P35611_S465	CD177_02-UNTREATED	-0.551852	0.240057
ADDA_HUMAN|P35611_S586	CD177_02-UNTREATED	-0.150273	0.690731
ADDA_HUMAN|P35611_S726	CD177_02-UNTREATED	-2.1045	0.308038
ADDA_HUMAN|P35611_T11	CD177_02-UNTREATED	-0.26087	0.647979
ADDA_HUMAN|P35611_T364	CD177_02-UNTREATED	0.556785	0.33161
ADDG_HUMAN|Q9UEY8_S423	CD177_02-UNTREATED	0.161404	0.780305
ADDG_HUMAN|Q9UEY8_S461	CD177_02-UNTREATED	-1.62797	0.454567
ADDG_HUMAN|Q9UEY8_S652	CD177_02-UNTREATED	0.961989	0.289406
ADDG_HUMAN|Q9UEY8_S673	CD177_02-UNTREATED	0.645416	0.223267
ADDG_HUMAN|Q9UEY8_S673_S677	CD177_02-UNTREATED	0.527583	0.355163
ADDG_HUMAN|Q9UEY8_S673_S677_S681	CD177_02-UNTREATED	-0.0669851	0.923141
ADDG_HUMAN|Q9UEY8_S677	CD177_02-UNTREATED	0.340125	0.359052
ADDG_HUMAN|Q9UEY8_S677_S681	CD177_02-UNTREATED	-0.28496	0.37305
ADDG_HUMAN|Q9UEY8_S679_S681	CD177_02-UNTREATED	0.151374	0.495747
ADDG_HUMAN|Q9UEY8_S681	CD177_02-UNTREATED	-0.530724	0.143524
ADIP_HUMAN|Q9Y2D8_S293	CD177_02-UNTREATED	-0.701859	0.398896
ADIP_HUMAN|Q9Y2D8_S536_S540	CD177_02-UNTREATED	0.0642083	0.844166
ADIP_HUMAN|Q9Y2D8_S540	CD177_02-UNTREATED	0.160796	0.421373
ADNP_HUMAN|Q9H2P0_S921	CD177_02-UNTREATED	0.162496	0.194405
ADRM1_HUMAN|Q16186_S211	CD177_02-UNTREATED	0.65302	0.443525
ADRM1_HUMAN|Q16186_S405	CD177_02-UNTREATED	0.376232	0.303937
ADRM1_HUMAN|Q16186_T221	CD177_02-UNTREATED	0.349775	0.218197
AEBP2_HUMAN|Q6ZN18_S139_S141	CD177_02-UNTREATED	0.447479	0.119992
AEBP2_HUMAN|Q6ZN18_S141	CD177_02-UNTREATED	0.056054	0.721664
AEBP2_HUMAN|Q6ZN18_S141_S146_S149	CD177_02-UNTREATED	0.173822	0.364932
AEBP2_HUMAN|Q6ZN18_S206	CD177_02-UNTREATED	0.171776	0.483034
AEBP2_HUMAN|Q6ZN18_S206_S211	CD177_02-UNTREATED	0.437811	0.376511
AEBP2_HUMAN|Q6ZN18_S211	CD177_02-UNTREATED	0.167148	0.59184
AEBP2_HUMAN|Q6ZN18_S390	CD177_02-UNTREATED	-0.112447	0.838114
AES_HUMAN|Q08117_S196	CD177_02-UNTREATED	0.17464	0.668194
AF17_HUMAN|P55198_S190_S191	CD177_02-UNTREATED	0.441274	0.0119582
AF17_HUMAN|P55198_S204_S210	CD177_02-UNTREATED	0.157973	0.388255
AF17_HUMAN|P55198_S218_S220_S222	CD177_02-UNTREATED	0.201138	0.6795
AF17_HUMAN|P55198_S222	CD177_02-UNTREATED	0.36692	0.371774
AF17_HUMAN|P55198_S224	CD177_02-UNTREATED	0.521415	0.257544
AF17_HUMAN|P55198_S261	CD177_02-UNTREATED	0.0872648	0.690926
AF17_HUMAN|P55198_S423	CD177_02-UNTREATED	-1.04597	0.279205
AF17_HUMAN|P55198_T264	CD177_02-UNTREATED	0.05806	0.727185
AF1L2_HUMAN|Q8N4X5_S344	CD177_02-UNTREATED	0.322024	0.577551
AF1L2_HUMAN|Q8N4X5_S640	CD177_02-UNTREATED	0.318684	0.374005
AF9_HUMAN|P42568_S483	CD177_02-UNTREATED	-0.709753	0.31732
AFAD_HUMAN|P55196_S1083	CD177_02-UNTREATED	0.0994112	0.441529
AFAD_HUMAN|P55196_S1107	CD177_02-UNTREATED	-0.535152	0.216076
AFAD_HUMAN|P55196_S1172_S1173_S1182	CD177_02-UNTREATED	0.0757936	0.792453
AFAD_HUMAN|P55196_S1172_S1182	CD177_02-UNTREATED	-1.19488	0.147439
AFAD_HUMAN|P55196_S1173_S1182	CD177_02-UNTREATED	0.559767	0.46388
AFAD_HUMAN|P55196_S1182	CD177_02-UNTREATED	0.283962	0.102916
AFAD_HUMAN|P55196_S1199	CD177_02-UNTREATED	0.311012	0.775833
AFAD_HUMAN|P55196_S1275	CD177_02-UNTREATED	0.690289	0.291545
AFAD_HUMAN|P55196_S1501	CD177_02-UNTREATED	0.0345761	0.853668
AFAD_HUMAN|P55196_S1512	CD177_02-UNTREATED	-0.187492	0.378582
AFAD_HUMAN|P55196_S1779	CD177_02-UNTREATED	-0.0409193	0.879029
AFAD_HUMAN|P55196_S1779_S1782	CD177_02-UNTREATED	0.0236244	0.912711
AFAD_HUMAN|P55196_S1782	CD177_02-UNTREATED	0.289995	0.400221
AFAD_HUMAN|P55196_S1782_S1783	CD177_02-UNTREATED	0.0368597	0.876715
AFAD_HUMAN|P55196_S1799	CD177_02-UNTREATED	0.0542924	0.930705
AFAD_HUMAN|P55196_S216	CD177_02-UNTREATED	0.0334591	0.815546
AFAD_HUMAN|P55196_T1202	CD177_02-UNTREATED	-0.00340522	0.993304
AFAP1_HUMAN|Q8N556_S264	CD177_02-UNTREATED	0.197299	0.526085
AFAP1_HUMAN|Q8N556_S265	CD177_02-UNTREATED	0.261492	0.407235
AFAP1_HUMAN|Q8N556_S283	CD177_02-UNTREATED	0.240911	0.10427
AFAP1_HUMAN|Q8N556_S548	CD177_02-UNTREATED	-2.04934	0.14129
AFAP1_HUMAN|Q8N556_S661_S665_S668	CD177_02-UNTREATED	0.0665612	0.778288
AFAP1_HUMAN|Q8N556_S664_S668	CD177_02-UNTREATED	-0.321428	0.605774
AFAP1_HUMAN|Q8N556_S665_S668	CD177_02-UNTREATED	0.300027	0.266306
AFAP1_HUMAN|Q8N556_S665_S668_T663	CD177_02-UNTREATED	0.122508	0.567146
AFAP1_HUMAN|Q8N556_S668	CD177_02-UNTREATED	0.319846	0.246182
AFAP1_HUMAN|Q8N556_S679_S683_T675	CD177_02-UNTREATED	0.0957614	0.790155
AFAP1_HUMAN|Q8N556_S679_S687	CD177_02-UNTREATED	0.631227	0.110499
AFAP1_HUMAN|Q8N556_S683_S687	CD177_02-UNTREATED	0.698575	0.117737
AFAP1_HUMAN|Q8N556_S687	CD177_02-UNTREATED	0.400906	0.077179
AFAP1_HUMAN|Q8N556_S711	CD177_02-UNTREATED	-0.343811	0.468997
AFAP1_HUMAN|Q8N556_T341	CD177_02-UNTREATED	0.351477	0.0911451
AFAP1_HUMAN|Q8N556_T675	CD177_02-UNTREATED	0.364252	0.213309
AFF1_HUMAN|P51825_S588	CD177_02-UNTREATED	0.219954	0.32389
AFF4_HUMAN|Q9UHB7_S1043	CD177_02-UNTREATED	-0.256539	0.521253
AFF4_HUMAN|Q9UHB7_S1055	CD177_02-UNTREATED	-0.488181	0.49696
AFF4_HUMAN|Q9UHB7_S1055_S1058	CD177_02-UNTREATED	-0.0905804	0.675646
AFF4_HUMAN|Q9UHB7_S1058	CD177_02-UNTREATED	-0.751025	0.40728
AFF4_HUMAN|Q9UHB7_S178	CD177_02-UNTREATED	0.145937	0.785652
AFF4_HUMAN|Q9UHB7_S32	CD177_02-UNTREATED	0.0441001	0.612431
AFF4_HUMAN|Q9UHB7_S487	CD177_02-UNTREATED	0.0408163	0.809734
AFF4_HUMAN|Q9UHB7_S490	CD177_02-UNTREATED	0.459097	0.140385
AFF4_HUMAN|Q9UHB7_S549	CD177_02-UNTREATED	0.217314	0.12655
AFF4_HUMAN|Q9UHB7_S549_S553	CD177_02-UNTREATED	-0.107009	0.620976
AFF4_HUMAN|Q9UHB7_S694	CD177_02-UNTREATED	0.0290947	0.8792
AFF4_HUMAN|Q9UHB7_S703	CD177_02-UNTREATED	0.232921	0.142549
AFF4_HUMAN|Q9UHB7_S706	CD177_02-UNTREATED	0.191454	0.184481
AFF4_HUMAN|Q9UHB7_S814	CD177_02-UNTREATED	0.270901	0.129763
AFF4_HUMAN|Q9UHB7_S836	CD177_02-UNTREATED	0.110047	0.769713
AFF4_HUMAN|Q9UHB7_S839	CD177_02-UNTREATED	-1.7982	0.296598
AFF4_HUMAN|Q9UHB7_T674	CD177_02-UNTREATED	0.378494	0.193793
AFTIN_HUMAN|Q6ULP2_S376_S382	CD177_02-UNTREATED	0.533661	0.270333
AFTIN_HUMAN|Q6ULP2_S382	CD177_02-UNTREATED	-0.326528	0.471043
AFTIN_HUMAN|Q6ULP2_S517	CD177_02-UNTREATED	-0.19683	0.582497
AFTIN_HUMAN|Q6ULP2_S518	CD177_02-UNTREATED	0.546268	0.0856223
AGAP1_HUMAN|Q9UPQ3_S421	CD177_02-UNTREATED	-0.431489	0.320221
AGAP1_HUMAN|Q9UPQ3_S521	CD177_02-UNTREATED	-0.302853	0.454705
AGAP3_HUMAN|Q96P47_S443	CD177_02-UNTREATED	-0.726191	0.388123
AGAP3_HUMAN|Q96P47_S538	CD177_02-UNTREATED	-0.302388	0.331474
AGFG1_HUMAN|P52594_S179_S181	CD177_02-UNTREATED	-0.888096	0.341534
AGFG1_HUMAN|P52594_S181	CD177_02-UNTREATED	-1.59674	0.215659
AGFG1_HUMAN|P52594_S181_T177	CD177_02-UNTREATED	-0.8924	0.323477
AGFG1_HUMAN|P52594_S368	CD177_02-UNTREATED	0.144262	0.590184
AGFG1_HUMAN|P52594_Y327	CD177_02-UNTREATED	0.358454	0.0722834
AGM1_HUMAN|O95394_S64	CD177_02-UNTREATED	0.231873	0.782187
AGO2_HUMAN|Q9UKV8_S387	CD177_02-UNTREATED	0.00460063	0.979935
AHDC1_HUMAN|Q5TGY3_S1064	CD177_02-UNTREATED	-0.932285	0.191792
AHDC1_HUMAN|Q5TGY3_S1403_T1401	CD177_02-UNTREATED	-0.201984	0.348615
AHDC1_HUMAN|Q5TGY3_S1507	CD177_02-UNTREATED	-1.51395	0.305703
AHDC1_HUMAN|Q5TGY3_S596	CD177_02-UNTREATED	0.106293	0.0953343
AHDC1_HUMAN|Q5TGY3_S633	CD177_02-UNTREATED	-0.521053	0.116276
AHDC1_HUMAN|Q5TGY3_S896	CD177_02-UNTREATED	0.0864549	0.79389
AHNK2_HUMAN|Q8IVF2_S2518	CD177_02-UNTREATED	0.299158	0.516201
AHNK2_HUMAN|Q8IVF2_S260	CD177_02-UNTREATED	-0.13725	0.83233
AHNK2_HUMAN|Q8IVF2_S280	CD177_02-UNTREATED	-0.495863	0.537476
AHNK2_HUMAN|Q8IVF2_S294	CD177_02-UNTREATED	0.0828399	0.898895
AHNK2_HUMAN|Q8IVF2_S294_T298	CD177_02-UNTREATED	0.318493	0.812054
AHNK2_HUMAN|Q8IVF2_S297_T296	CD177_02-UNTREATED	0.475503	0.682141
AHNK2_HUMAN|Q8IVF2_S3408	CD177_02-UNTREATED	0.406236	0.401911
AHNK2_HUMAN|Q8IVF2_S509	CD177_02-UNTREATED	0.318731	0.787576
AHNK2_HUMAN|Q8IVF2_S5707	CD177_02-UNTREATED	-1.83145	0.297005
AHNK2_HUMAN|Q8IVF2_S593	CD177_02-UNTREATED	-1.31951	0.447267
AHNK2_HUMAN|Q8IVF2_S842	CD177_02-UNTREATED	-0.428319	0.320193
AHNK2_HUMAN|Q8IVF2_T298	CD177_02-UNTREATED	-0.807032	0.267439
AHNK_HUMAN|Q09666_S1042	CD177_02-UNTREATED	0.518805	0.15479
AHNK_HUMAN|Q09666_S115	CD177_02-UNTREATED	0.244791	0.20142
AHNK_HUMAN|Q09666_S1286	CD177_02-UNTREATED	0.489226	0.232086
AHNK_HUMAN|Q09666_S135	CD177_02-UNTREATED	0.415049	0.494177
AHNK_HUMAN|Q09666_S1452	CD177_02-UNTREATED	0.537201	0.475694
AHNK_HUMAN|Q09666_S148	CD177_02-UNTREATED	0.470964	0.178188
AHNK_HUMAN|Q09666_S176_S177	CD177_02-UNTREATED	0.217924	0.441225
AHNK_HUMAN|Q09666_S177	CD177_02-UNTREATED	0.166849	0.467592
AHNK_HUMAN|Q09666_S1876	CD177_02-UNTREATED	0.46409	0.219762
AHNK_HUMAN|Q09666_S210	CD177_02-UNTREATED	0.629057	0.389307
AHNK_HUMAN|Q09666_S210_S212	CD177_02-UNTREATED	0.105275	0.845175
AHNK_HUMAN|Q09666_S210_S216	CD177_02-UNTREATED	0.727947	0.444331
AHNK_HUMAN|Q09666_S212	CD177_02-UNTREATED	0.29581	0.543149
AHNK_HUMAN|Q09666_S212_S216	CD177_02-UNTREATED	0.563814	0.468291
AHNK_HUMAN|Q09666_S212_S220	CD177_02-UNTREATED	0.202605	0.694961
AHNK_HUMAN|Q09666_S212_T218	CD177_02-UNTREATED	0.535103	0.533697
AHNK_HUMAN|Q09666_S2138	CD177_02-UNTREATED	0.620847	0.231046
AHNK_HUMAN|Q09666_S216	CD177_02-UNTREATED	0.354593	0.538279
AHNK_HUMAN|Q09666_S216_S220	CD177_02-UNTREATED	0.531631	0.242816
AHNK_HUMAN|Q09666_S216_T218	CD177_02-UNTREATED	0.407125	0.489942
AHNK_HUMAN|Q09666_S220	CD177_02-UNTREATED	0.0200016	0.957099
AHNK_HUMAN|Q09666_S220_T218	CD177_02-UNTREATED	0.0623721	0.844967
AHNK_HUMAN|Q09666_S2580	CD177_02-UNTREATED	-0.318344	0.443172
AHNK_HUMAN|Q09666_S2708	CD177_02-UNTREATED	-0.0249764	0.963457
AHNK_HUMAN|Q09666_S2984	CD177_02-UNTREATED	0.0312233	0.889322
AHNK_HUMAN|Q09666_S3054	CD177_02-UNTREATED	0.166561	0.77108
AHNK_HUMAN|Q09666_S3314	CD177_02-UNTREATED	0.154525	0.320654
AHNK_HUMAN|Q09666_S3360	CD177_02-UNTREATED	-2.30864	0.0977441
AHNK_HUMAN|Q09666_S3412	CD177_02-UNTREATED	-1.6439	0.119619
AHNK_HUMAN|Q09666_S379_T376	CD177_02-UNTREATED	-0.0471437	0.676857
AHNK_HUMAN|Q09666_S41	CD177_02-UNTREATED	0.93347	0.245119
AHNK_HUMAN|Q09666_S4516	CD177_02-UNTREATED	0.283858	0.229737
AHNK_HUMAN|Q09666_S4908	CD177_02-UNTREATED	0.10016	0.816018
AHNK_HUMAN|Q09666_S4960	CD177_02-UNTREATED	-0.0336526	0.901361
AHNK_HUMAN|Q09666_S4995	CD177_02-UNTREATED	0.0427073	0.894865
AHNK_HUMAN|Q09666_S5031	CD177_02-UNTREATED	-1.04399	0.206308
AHNK_HUMAN|Q09666_S511	CD177_02-UNTREATED	-0.154471	0.63759
AHNK_HUMAN|Q09666_S5110	CD177_02-UNTREATED	-0.333148	0.525845
AHNK_HUMAN|Q09666_S5293	CD177_02-UNTREATED	-0.208572	0.564341
AHNK_HUMAN|Q09666_S5332	CD177_02-UNTREATED	-1.34668	0.265121
AHNK_HUMAN|Q09666_S539	CD177_02-UNTREATED	0.0836929	0.869297
AHNK_HUMAN|Q09666_S5397_S5400	CD177_02-UNTREATED	0.211651	0.226307
AHNK_HUMAN|Q09666_S5400	CD177_02-UNTREATED	0.468871	0.319299
AHNK_HUMAN|Q09666_S5448	CD177_02-UNTREATED	0.481578	0.580911
AHNK_HUMAN|Q09666_S5552	CD177_02-UNTREATED	-0.174607	0.837389
AHNK_HUMAN|Q09666_S559	CD177_02-UNTREATED	0.170729	0.759262
AHNK_HUMAN|Q09666_S570	CD177_02-UNTREATED	0.206485	0.756209
AHNK_HUMAN|Q09666_S572	CD177_02-UNTREATED	0.950213	0.397184
AHNK_HUMAN|Q09666_S5731	CD177_02-UNTREATED	0.157848	0.734683
AHNK_HUMAN|Q09666_S5731_S5735	CD177_02-UNTREATED	0.207905	0.82865
AHNK_HUMAN|Q09666_S5731_S5735_S5739	CD177_02-UNTREATED	0.122714	0.872641
AHNK_HUMAN|Q09666_S5731_S5739	CD177_02-UNTREATED	-0.105168	0.853001
AHNK_HUMAN|Q09666_S5735_S5737	CD177_02-UNTREATED	0.193846	0.452746
AHNK_HUMAN|Q09666_S5737_T5729	CD177_02-UNTREATED	0.1316	0.589011
AHNK_HUMAN|Q09666_S5739	CD177_02-UNTREATED	-0.0717694	0.881127
AHNK_HUMAN|Q09666_S5739_T5729	CD177_02-UNTREATED	-0.0588232	0.926415
AHNK_HUMAN|Q09666_S5745_S5749_S5752	CD177_02-UNTREATED	-0.182349	0.698034
AHNK_HUMAN|Q09666_S5746_S5749_S5752	CD177_02-UNTREATED	-0.00492588	0.992717
AHNK_HUMAN|Q09666_S5746_S5749_S5752_S5763	CD177_02-UNTREATED	-0.293532	0.280467
AHNK_HUMAN|Q09666_S5746_S5752_S5763	CD177_02-UNTREATED	-0.359242	0.514324
AHNK_HUMAN|Q09666_S5749	CD177_02-UNTREATED	0.248154	0.679395
AHNK_HUMAN|Q09666_S5749_S5752	CD177_02-UNTREATED	-0.11953	0.715075
AHNK_HUMAN|Q09666_S5749_S5752_S5762	CD177_02-UNTREATED	-0.154313	0.720013
AHNK_HUMAN|Q09666_S5749_S5752_S5763	CD177_02-UNTREATED	-0.105132	0.824059
AHNK_HUMAN|Q09666_S5749_S5762	CD177_02-UNTREATED	0.162558	0.638655
AHNK_HUMAN|Q09666_S5749_S5763	CD177_02-UNTREATED	0.212958	0.572414
AHNK_HUMAN|Q09666_S5752	CD177_02-UNTREATED	0.247711	0.722549
AHNK_HUMAN|Q09666_S5752_S5762	CD177_02-UNTREATED	0.148478	0.605437
AHNK_HUMAN|Q09666_S5752_S5763	CD177_02-UNTREATED	0.232518	0.380653
AHNK_HUMAN|Q09666_S5762	CD177_02-UNTREATED	0.165265	0.502476
AHNK_HUMAN|Q09666_S5763	CD177_02-UNTREATED	0.254077	0.380519
AHNK_HUMAN|Q09666_S5780	CD177_02-UNTREATED	-0.219143	0.134303
AHNK_HUMAN|Q09666_S5780_S5782	CD177_02-UNTREATED	1.49185	0.411663
AHNK_HUMAN|Q09666_S5782	CD177_02-UNTREATED	0.504628	0.470672
AHNK_HUMAN|Q09666_S5784	CD177_02-UNTREATED	-0.355879	0.103116
AHNK_HUMAN|Q09666_S5790	CD177_02-UNTREATED	-0.565709	0.162149
AHNK_HUMAN|Q09666_S5807	CD177_02-UNTREATED	0.0474073	0.848533
AHNK_HUMAN|Q09666_S5830	CD177_02-UNTREATED	-1.63044	0.0963021
AHNK_HUMAN|Q09666_S5841	CD177_02-UNTREATED	0.15315	0.609709
AHNK_HUMAN|Q09666_S5841_T5839	CD177_02-UNTREATED	0.246545	0.460604
AHNK_HUMAN|Q09666_S5851	CD177_02-UNTREATED	-1.44945	0.176347
AHNK_HUMAN|Q09666_S5851_S5854	CD177_02-UNTREATED	0.0589437	0.90411
AHNK_HUMAN|Q09666_S5851_S5854_S5857	CD177_02-UNTREATED	0.799854	0.380815
AHNK_HUMAN|Q09666_S5851_S5857	CD177_02-UNTREATED	0.459857	0.579301
AHNK_HUMAN|Q09666_S5854	CD177_02-UNTREATED	-0.456671	0.429631
AHNK_HUMAN|Q09666_S5854_S5857	CD177_02-UNTREATED	0.341198	0.528739
AHNK_HUMAN|Q09666_S5860_S5863	CD177_02-UNTREATED	0.189826	0.88502
AHNK_HUMAN|Q09666_S5860_S5863_S5866	CD177_02-UNTREATED	0.42817	0.789228
AHNK_HUMAN|Q09666_S5863	CD177_02-UNTREATED	0.159507	0.818819
AHNK_HUMAN|Q09666_S5863_S5865_S5866	CD177_02-UNTREATED	0.509463	0.75594
AHNK_HUMAN|Q09666_S5863_S5865_S5867_S5870	CD177_02-UNTREATED	0.523284	0.351556
AHNK_HUMAN|Q09666_S5863_S5866	CD177_02-UNTREATED	0.18296	0.861942
AHNK_HUMAN|Q09666_S5863_S5866_S5867	CD177_02-UNTREATED	0.506615	0.606677
AHNK_HUMAN|Q09666_S5863_S5866_S5870	CD177_02-UNTREATED	0.335769	0.654422
AHNK_HUMAN|Q09666_S5863_S5870	CD177_02-UNTREATED	-0.167196	0.774633
AHNK_HUMAN|Q09666_S5864_S5866	CD177_02-UNTREATED	0.0399216	0.963363
AHNK_HUMAN|Q09666_S5864_S5866_S5870	CD177_02-UNTREATED	0.168318	0.858787
AHNK_HUMAN|Q09666_S5864_S5867_S5870	CD177_02-UNTREATED	-0.169042	0.848029
AHNK_HUMAN|Q09666_S5864_S5870	CD177_02-UNTREATED	-0.527917	0.615339
AHNK_HUMAN|Q09666_S5865_S5867_S5870	CD177_02-UNTREATED	0.31005	0.732505
AHNK_HUMAN|Q09666_S5865_S5870	CD177_02-UNTREATED	-0.158318	0.800896
AHNK_HUMAN|Q09666_S5866_S5867	CD177_02-UNTREATED	-0.0429905	0.907639
AHNK_HUMAN|Q09666_S5866_S5867_S5870	CD177_02-UNTREATED	0.156752	0.653529
AHNK_HUMAN|Q09666_S5866_S5870	CD177_02-UNTREATED	-0.0585742	0.9337
AHNK_HUMAN|Q09666_S5867	CD177_02-UNTREATED	-0.633045	0.297246
AHNK_HUMAN|Q09666_S5867_S5870	CD177_02-UNTREATED	0.194414	0.687275
AHNK_HUMAN|Q09666_S5870	CD177_02-UNTREATED	-0.952092	0.284734
AHNK_HUMAN|Q09666_S93	CD177_02-UNTREATED	-0.156061	0.642799
AHNK_HUMAN|Q09666_T101	CD177_02-UNTREATED	0.435409	0.437566
AHNK_HUMAN|Q09666_T158_T161_Y160	CD177_02-UNTREATED	0.112006	0.812909
AHNK_HUMAN|Q09666_T218	CD177_02-UNTREATED	0.00204483	0.99555
AHNK_HUMAN|Q09666_T4766	CD177_02-UNTREATED	-0.268712	0.683843
AHNK_HUMAN|Q09666_T5729	CD177_02-UNTREATED	0.16987	0.682109
AHNK_HUMAN|Q09666_T5796	CD177_02-UNTREATED	0.713633	0.491563
AHNK_HUMAN|Q09666_T5839	CD177_02-UNTREATED	0.155692	0.628045
AHNK_HUMAN|Q09666_T99	CD177_02-UNTREATED	-0.190243	0.597215
AIFM1_HUMAN|O95831_S268	CD177_02-UNTREATED	-0.754245	0.36092
AIM1_HUMAN|Q9Y4K1_S103	CD177_02-UNTREATED	-0.249045	0.683906
AIM1_HUMAN|Q9Y4K1_S141	CD177_02-UNTREATED	-1.04798	0.187037
AIM1_HUMAN|Q9Y4K1_S151	CD177_02-UNTREATED	0.206779	0.361871
AIM1_HUMAN|Q9Y4K1_S329	CD177_02-UNTREATED	-0.988382	0.318798
AIM1_HUMAN|Q9Y4K1_S348	CD177_02-UNTREATED	0.132749	0.676794
AIM1_HUMAN|Q9Y4K1_S417	CD177_02-UNTREATED	0.219778	0.565919
AIM1_HUMAN|Q9Y4K1_S484	CD177_02-UNTREATED	0.291705	0.464886
AIM1_HUMAN|Q9Y4K1_S529	CD177_02-UNTREATED	0.00509816	0.982777
AIM1_HUMAN|Q9Y4K1_S533	CD177_02-UNTREATED	0.30469	0.270138
AIM1_HUMAN|Q9Y4K1_S75	CD177_02-UNTREATED	-0.443046	0.417482
AIM1_HUMAN|Q9Y4K1_S75_S81	CD177_02-UNTREATED	0.142015	0.769781
AIM1_HUMAN|Q9Y4K1_S75_T84	CD177_02-UNTREATED	-0.175146	0.668323
AIM1_HUMAN|Q9Y4K1_S81	CD177_02-UNTREATED	0.0755806	0.84168
AIM1_HUMAN|Q9Y4K1_S918	CD177_02-UNTREATED	0.116488	0.835741
AIM1_HUMAN|Q9Y4K1_T480	CD177_02-UNTREATED	0.0622321	0.67924
AIP_HUMAN|O00170_S43	CD177_02-UNTREATED	-0.0218902	0.922744
AJUBA_HUMAN|Q96IF1_S119	CD177_02-UNTREATED	-0.247304	0.516815
AJUBA_HUMAN|Q96IF1_S133_S136	CD177_02-UNTREATED	0.212489	0.816506
AJUBA_HUMAN|Q96IF1_S136	CD177_02-UNTREATED	0.198256	0.731311
AJUBA_HUMAN|Q96IF1_S137	CD177_02-UNTREATED	0.0989085	0.860573
AJUBA_HUMAN|Q96IF1_S155	CD177_02-UNTREATED	0.174138	0.729869
AJUBA_HUMAN|Q96IF1_S230	CD177_02-UNTREATED	-0.0977147	0.758655
AJUBA_HUMAN|Q96IF1_S263	CD177_02-UNTREATED	-0.219674	0.791652
AJUBA_HUMAN|Q96IF1_S79	CD177_02-UNTREATED	0.281906	0.657856
AJUBA_HUMAN|Q96IF1_Y85	CD177_02-UNTREATED	0.210781	0.636807
AK17A_HUMAN|Q02040_S537	CD177_02-UNTREATED	0.165416	0.220533
AK17A_HUMAN|Q02040_S638_T639	CD177_02-UNTREATED	1.40649	0.292596
AKA10_HUMAN|O43572_S11	CD177_02-UNTREATED	0.178025	0.758515
AKA10_HUMAN|O43572_S11_S7	CD177_02-UNTREATED	-0.923682	0.377619
AKA10_HUMAN|O43572_S187	CD177_02-UNTREATED	-0.00956864	0.985486
AKA10_HUMAN|O43572_S281	CD177_02-UNTREATED	-0.43383	0.662845
AKA11_HUMAN|Q9UKA4_S1171	CD177_02-UNTREATED	0.271905	0.19066
AKA11_HUMAN|Q9UKA4_S1171_S1176_S1177	CD177_02-UNTREATED	0.312285	0.189905
AKA11_HUMAN|Q9UKA4_S1177_S1179	CD177_02-UNTREATED	0.221565	0.122867
AKA11_HUMAN|Q9UKA4_S1242	CD177_02-UNTREATED	0.186013	0.45122
AKA11_HUMAN|Q9UKA4_S130	CD177_02-UNTREATED	0.702625	0.306888
AKA11_HUMAN|Q9UKA4_S1337	CD177_02-UNTREATED	0.0948169	0.607539
AKA11_HUMAN|Q9UKA4_S1580	CD177_02-UNTREATED	-0.194425	0.647842
AKA11_HUMAN|Q9UKA4_S422_S433	CD177_02-UNTREATED	0.108242	0.757427
AKA11_HUMAN|Q9UKA4_S433	CD177_02-UNTREATED	0.0868975	0.506928
AKA11_HUMAN|Q9UKA4_S444_S448	CD177_02-UNTREATED	0.0511295	0.949466
AKA11_HUMAN|Q9UKA4_S448	CD177_02-UNTREATED	-0.0171701	0.945885
AKA11_HUMAN|Q9UKA4_T1100	CD177_02-UNTREATED	0.111246	0.754304
AKA11_HUMAN|Q9UKA4_T1100_T1104	CD177_02-UNTREATED	-0.920028	0.323666
AKA11_HUMAN|Q9UKA4_T1244	CD177_02-UNTREATED	0.271364	0.40822
AKA11_HUMAN|Q9UKA4_T1504	CD177_02-UNTREATED	0.199852	0.588696
AKA11_HUMAN|Q9UKA4_T981	CD177_02-UNTREATED	0.205488	0.796882
AKA11_HUMAN|Q9UKA4_Y424	CD177_02-UNTREATED	-0.0658437	0.849777
AKA12_HUMAN|Q02952_S1256_S1259	CD177_02-UNTREATED	0.423516	0.0796604
AKA12_HUMAN|Q02952_S1295	CD177_02-UNTREATED	-0.104958	0.689097
AKA12_HUMAN|Q02952_S1328	CD177_02-UNTREATED	0.536795	0.13995
AKA12_HUMAN|Q02952_S1331	CD177_02-UNTREATED	-1.54977	0.343999
AKA12_HUMAN|Q02952_S1390	CD177_02-UNTREATED	0.114442	0.645124
AKA12_HUMAN|Q02952_S1391_S1395	CD177_02-UNTREATED	0.0945449	0.563647
AKA12_HUMAN|Q02952_S1395	CD177_02-UNTREATED	0.0941374	0.724098
AKA12_HUMAN|Q02952_S1587	CD177_02-UNTREATED	0.0406247	0.885017
AKA12_HUMAN|Q02952_S1674	CD177_02-UNTREATED	-0.167512	0.626142
AKA12_HUMAN|Q02952_S1712	CD177_02-UNTREATED	0.249358	0.670745
AKA12_HUMAN|Q02952_S1727	CD177_02-UNTREATED	0.504382	0.148451
AKA12_HUMAN|Q02952_S248	CD177_02-UNTREATED	0.367624	0.380153
AKA12_HUMAN|Q02952_S283	CD177_02-UNTREATED	-0.0104801	0.981221
AKA12_HUMAN|Q02952_S283_S286	CD177_02-UNTREATED	-0.29973	0.827456
AKA12_HUMAN|Q02952_S286	CD177_02-UNTREATED	-0.162832	0.890102
AKA12_HUMAN|Q02952_S286_S290	CD177_02-UNTREATED	0.190802	0.650759
AKA12_HUMAN|Q02952_S290	CD177_02-UNTREATED	0.0659354	0.879043
AKA12_HUMAN|Q02952_S347	CD177_02-UNTREATED	0.222501	0.558314
AKA12_HUMAN|Q02952_S364	CD177_02-UNTREATED	0.184389	0.559855
AKA12_HUMAN|Q02952_S371	CD177_02-UNTREATED	0.707717	0.0997934
AKA12_HUMAN|Q02952_S388	CD177_02-UNTREATED	-0.460326	0.196801
AKA12_HUMAN|Q02952_S441	CD177_02-UNTREATED	0.267647	0.067543
AKA12_HUMAN|Q02952_S472	CD177_02-UNTREATED	0.175996	0.642494
AKA12_HUMAN|Q02952_S483	CD177_02-UNTREATED	0.0288907	0.972673
AKA12_HUMAN|Q02952_S504	CD177_02-UNTREATED	-1.25845	0.229846
AKA12_HUMAN|Q02952_S505	CD177_02-UNTREATED	-0.730988	0.283493
AKA12_HUMAN|Q02952_S514	CD177_02-UNTREATED	-0.903708	0.48702
AKA12_HUMAN|Q02952_S544	CD177_02-UNTREATED	0.241485	0.490811
AKA12_HUMAN|Q02952_S554	CD177_02-UNTREATED	0.103981	0.885456
AKA12_HUMAN|Q02952_S554_S557	CD177_02-UNTREATED	0.00253479	0.988536
AKA12_HUMAN|Q02952_S557	CD177_02-UNTREATED	0.22754	0.221944
AKA12_HUMAN|Q02952_S565_S569	CD177_02-UNTREATED	0.680534	0.065118
AKA12_HUMAN|Q02952_S568	CD177_02-UNTREATED	0.286209	0.040349
AKA12_HUMAN|Q02952_S568_S569	CD177_02-UNTREATED	0.287143	0.363551
AKA12_HUMAN|Q02952_S569	CD177_02-UNTREATED	0.445107	0.181254
AKA12_HUMAN|Q02952_S598	CD177_02-UNTREATED	0.177652	0.629002
AKA12_HUMAN|Q02952_S5_S6_T7	CD177_02-UNTREATED	1.16955	0.262096
AKA12_HUMAN|Q02952_S612	CD177_02-UNTREATED	-0.51112	0.434938
AKA12_HUMAN|Q02952_S627	CD177_02-UNTREATED	0.155251	0.559441
AKA12_HUMAN|Q02952_S627_S629	CD177_02-UNTREATED	0.235889	0.590638
AKA12_HUMAN|Q02952_S629	CD177_02-UNTREATED	0.0917899	0.812337
AKA12_HUMAN|Q02952_S640_S644	CD177_02-UNTREATED	0.00277244	0.998034
AKA12_HUMAN|Q02952_S640_S644_S645	CD177_02-UNTREATED	-0.233994	0.81695
AKA12_HUMAN|Q02952_S640_S644_S645_S648	CD177_02-UNTREATED	0.304109	0.593105
AKA12_HUMAN|Q02952_S640_S644_T646	CD177_02-UNTREATED	-0.584019	0.647141
AKA12_HUMAN|Q02952_S640_S648_S651	CD177_02-UNTREATED	0.07572	0.856117
AKA12_HUMAN|Q02952_S640_S648_S651_T646_T649	CD177_02-UNTREATED	0.124377	0.746427
AKA12_HUMAN|Q02952_S640_S651_T642_T649	CD177_02-UNTREATED	0.212745	0.702667
AKA12_HUMAN|Q02952_S644	CD177_02-UNTREATED	-0.138441	0.806762
AKA12_HUMAN|Q02952_S644_S645	CD177_02-UNTREATED	-0.366647	0.762925
AKA12_HUMAN|Q02952_S644_S645_S648_S651_T642	CD177_02-UNTREATED	0.279039	0.679785
AKA12_HUMAN|Q02952_S644_S645_S651_T642_T649	CD177_02-UNTREATED	0.143977	0.785963
AKA12_HUMAN|Q02952_S644_S645_T642	CD177_02-UNTREATED	0.250824	0.291648
AKA12_HUMAN|Q02952_S644_S645_T646	CD177_02-UNTREATED	-0.0110726	0.979686
AKA12_HUMAN|Q02952_S644_S648_S651	CD177_02-UNTREATED	0.297661	0.433697
AKA12_HUMAN|Q02952_S644_S648_T642	CD177_02-UNTREATED	0.217988	0.824353
AKA12_HUMAN|Q02952_S644_S648_T649	CD177_02-UNTREATED	0.138454	0.726902
AKA12_HUMAN|Q02952_S644_S651_T642_T649	CD177_02-UNTREATED	0.412827	0.53589
AKA12_HUMAN|Q02952_S644_T642_T646_T649	CD177_02-UNTREATED	0.116812	0.867024
AKA12_HUMAN|Q02952_S644_T649	CD177_02-UNTREATED	0.520913	0.0950561
AKA12_HUMAN|Q02952_S645_S648_S651	CD177_02-UNTREATED	0.259529	0.540928
AKA12_HUMAN|Q02952_S645_S648_S651_T646	CD177_02-UNTREATED	0.193938	0.774408
AKA12_HUMAN|Q02952_S645_S651	CD177_02-UNTREATED	0.336197	0.108174
AKA12_HUMAN|Q02952_S645_S651_T642_T646	CD177_02-UNTREATED	-0.139196	0.846756
AKA12_HUMAN|Q02952_S645_S651_T646	CD177_02-UNTREATED	0.396379	0.441095
AKA12_HUMAN|Q02952_S645_T646_T649	CD177_02-UNTREATED	0.278551	0.684676
AKA12_HUMAN|Q02952_S648_S651	CD177_02-UNTREATED	0.415466	0.426895
AKA12_HUMAN|Q02952_S648_S651_T642_T646_T649	CD177_02-UNTREATED	0.268646	0.709397
AKA12_HUMAN|Q02952_S648_S651_T646	CD177_02-UNTREATED	0.206752	0.402453
AKA12_HUMAN|Q02952_S648_S651_T649	CD177_02-UNTREATED	0.0736615	0.681723
AKA12_HUMAN|Q02952_S648_T642_T646	CD177_02-UNTREATED	0.387666	0.0103189
AKA12_HUMAN|Q02952_S648_T649	CD177_02-UNTREATED	0.324703	0.353744
AKA12_HUMAN|Q02952_S651	CD177_02-UNTREATED	0.00310658	0.989653
AKA12_HUMAN|Q02952_S651_T646	CD177_02-UNTREATED	0.394207	0.221454
AKA12_HUMAN|Q02952_S651_T646_T649	CD177_02-UNTREATED	0.305406	0.140073
AKA12_HUMAN|Q02952_S696_S697	CD177_02-UNTREATED	0.174438	0.535046
AKA12_HUMAN|Q02952_S696_S697_S698	CD177_02-UNTREATED	0.760699	0.122905
AKA12_HUMAN|Q02952_S696_S698	CD177_02-UNTREATED	0.678582	0.165923
AKA12_HUMAN|Q02952_S697	CD177_02-UNTREATED	0.0587721	0.738689
AKA12_HUMAN|Q02952_S697_S698	CD177_02-UNTREATED	0.298097	0.225062
AKA12_HUMAN|Q02952_S75	CD177_02-UNTREATED	0.156133	0.559273
AKA12_HUMAN|Q02952_S783	CD177_02-UNTREATED	-0.0041928	0.990149
AKA12_HUMAN|Q02952_S841	CD177_02-UNTREATED	0.587071	0.384975
AKA12_HUMAN|Q02952_T1115	CD177_02-UNTREATED	-0.0336207	0.939603
AKA12_HUMAN|Q02952_T1116	CD177_02-UNTREATED	-0.0933599	0.836105
AKA12_HUMAN|Q02952_T1293	CD177_02-UNTREATED	0.0190895	0.941458
AKA12_HUMAN|Q02952_T1594	CD177_02-UNTREATED	0.536101	0.304107
AKA12_HUMAN|Q02952_T1760	CD177_02-UNTREATED	0.188336	0.378314
AKA12_HUMAN|Q02952_T285	CD177_02-UNTREATED	-0.165989	0.846826
AKA12_HUMAN|Q02952_T289	CD177_02-UNTREATED	0.259822	0.749386
AKA12_HUMAN|Q02952_T642_T649	CD177_02-UNTREATED	0.508996	0.321991
AKA12_HUMAN|Q02952_T646	CD177_02-UNTREATED	-0.135737	0.800919
AKA12_HUMAN|Q02952_T646_T649	CD177_02-UNTREATED	0.907406	0.00472693
AKA12_HUMAN|Q02952_T649	CD177_02-UNTREATED	0.488356	0.00837984
AKA12_HUMAN|Q02952_Y374	CD177_02-UNTREATED	-0.0174659	0.981382
AKAP1_HUMAN|Q92667_S151	CD177_02-UNTREATED	0.140802	0.847828
AKAP1_HUMAN|Q92667_S429	CD177_02-UNTREATED	0.269464	0.606002
AKAP1_HUMAN|Q92667_S445	CD177_02-UNTREATED	-1.3532	0.486188
AKAP2_HUMAN|Q9Y2D5-4_S155	CD177_02-UNTREATED	0.210038	0.454333
AKAP2_HUMAN|Q9Y2D5-4_S224	CD177_02-UNTREATED	0.0316279	0.90222
AKAP2_HUMAN|Q9Y2D5-4_S226	CD177_02-UNTREATED	-0.0277581	0.938489
AKAP2_HUMAN|Q9Y2D5_S121	CD177_02-UNTREATED	0.234609	0.193079
AKAP2_HUMAN|Q9Y2D5_S121_S135	CD177_02-UNTREATED	-0.209323	0.662387
AKAP2_HUMAN|Q9Y2D5_S135	CD177_02-UNTREATED	0.0712703	0.807015
AKAP2_HUMAN|Q9Y2D5_S137	CD177_02-UNTREATED	-1.04189	0.341909
AKAP2_HUMAN|Q9Y2D5_S152	CD177_02-UNTREATED	0.132712	0.703483
AKAP2_HUMAN|Q9Y2D5_S152_S155	CD177_02-UNTREATED	0.454079	0.104078
AKAP2_HUMAN|Q9Y2D5_S152_T157	CD177_02-UNTREATED	0.296532	0.128137
AKAP2_HUMAN|Q9Y2D5_S154	CD177_02-UNTREATED	0.223654	0.525647
AKAP2_HUMAN|Q9Y2D5_S393	CD177_02-UNTREATED	0.0978656	0.831523
AKAP2_HUMAN|Q9Y2D5_S401	CD177_02-UNTREATED	0.0118024	0.975097
AKAP2_HUMAN|Q9Y2D5_S465	CD177_02-UNTREATED	0.338144	0.52107
AKAP2_HUMAN|Q9Y2D5_S720	CD177_02-UNTREATED	-0.189455	0.606185
AKAP2_HUMAN|Q9Y2D5_S748	CD177_02-UNTREATED	-1.16456	0.317745
AKAP2_HUMAN|Q9Y2D5_S778	CD177_02-UNTREATED	0.121923	0.557689
AKAP2_HUMAN|Q9Y2D5_T131	CD177_02-UNTREATED	-1.5196	0.299431
AKAP2_HUMAN|Q9Y2D5_T157	CD177_02-UNTREATED	0.320432	0.317626
AKAP2_HUMAN|Q9Y2D5_T467	CD177_02-UNTREATED	0.348708	0.586954
AKAP2_HUMAN|Q9Y2D5_T718	CD177_02-UNTREATED	0.80613	0.237323
AKAP6_HUMAN|Q13023_S1007_Y1002	CD177_02-UNTREATED	-0.534949	0.30019
AKAP6_HUMAN|Q13023_S1431	CD177_02-UNTREATED	0.174493	0.483802
AKAP6_HUMAN|Q13023_S1595	CD177_02-UNTREATED	-0.0759911	0.670885
AKAP8_HUMAN|O43823_S323_S328	CD177_02-UNTREATED	0.0279498	0.923236
AKAP8_HUMAN|O43823_S328	CD177_02-UNTREATED	1.02504	0.390278
AKAP8_HUMAN|O43823_S685	CD177_02-UNTREATED	0.34003	0.375516
AKAP9_HUMAN|Q99996_S1247	CD177_02-UNTREATED	1.13539	0.357867
AKAP9_HUMAN|Q99996_S3580	CD177_02-UNTREATED	0.607447	0.22074
AKIB1_HUMAN|Q9P2G1_S737	CD177_02-UNTREATED	-0.312276	0.30792
AKIB1_HUMAN|Q9P2G1_S913	CD177_02-UNTREATED	0.310773	0.139421
AKIR1_HUMAN|Q9H9L7_S22	CD177_02-UNTREATED	-0.454082	0.578962
AKIR1_HUMAN|Q9H9L7_T72	CD177_02-UNTREATED	-0.398757	0.646569
AKIR2_HUMAN|Q53H80_S21	CD177_02-UNTREATED	0.117948	0.728505
AKIR2_HUMAN|Q53H80_S57	CD177_02-UNTREATED	-0.39506	0.717621
AKP13_HUMAN|Q12802-4_S1927_T1929	CD177_02-UNTREATED	0.228717	0.400726
AKP13_HUMAN|Q12802_S1559_S1565	CD177_02-UNTREATED	-1.79048	0.336526
AKP13_HUMAN|Q12802_S1565	CD177_02-UNTREATED	-0.0975234	0.890974
AKP13_HUMAN|Q12802_S1876	CD177_02-UNTREATED	0.527918	0.542257
AKP13_HUMAN|Q12802_S1929	CD177_02-UNTREATED	-0.574483	0.323705
AKP13_HUMAN|Q12802_S2345	CD177_02-UNTREATED	0.952862	0.39245
AKP13_HUMAN|Q12802_S2398	CD177_02-UNTREATED	0.133541	0.690889
AKP13_HUMAN|Q12802_S2398_S2402	CD177_02-UNTREATED	0.423323	0.462037
AKP13_HUMAN|Q12802_S2498	CD177_02-UNTREATED	-0.190784	0.300842
AKP13_HUMAN|Q12802_S2561	CD177_02-UNTREATED	0.223533	0.422323
AKP13_HUMAN|Q12802_S2567	CD177_02-UNTREATED	0.125744	0.303596
AKP13_HUMAN|Q12802_S2709	CD177_02-UNTREATED	0.19188	0.471638
AKP13_HUMAN|Q12802_S2728	CD177_02-UNTREATED	0.159738	0.678342
AKP13_HUMAN|Q12802_S345	CD177_02-UNTREATED	-0.00261966	0.997947
AKP13_HUMAN|Q12802_S650	CD177_02-UNTREATED	0.200016	0.167873
AKP13_HUMAN|Q12802_S790	CD177_02-UNTREATED	-0.022111	0.933251
AKP13_HUMAN|Q12802_S983	CD177_02-UNTREATED	-1.27463	0.326822
AKP13_HUMAN|Q12802_T953	CD177_02-UNTREATED	0.0856261	0.829761
AKP8L_HUMAN|Q9ULX6_S283	CD177_02-UNTREATED	0.0430314	0.771303
AKP8L_HUMAN|Q9ULX6_S297_S300_S302	CD177_02-UNTREATED	1.0111	0.307807
AKP8L_HUMAN|Q9ULX6_S297_S300_S302_T308	CD177_02-UNTREATED	0.812997	0.311855
AKP8L_HUMAN|Q9ULX6_S297_S302_T292_T294_T308	CD177_02-UNTREATED	0.0325585	0.964037
AKP8L_HUMAN|Q9ULX6_S300_S302_T294_T308	CD177_02-UNTREATED	0.923583	0.33988
AKP8L_HUMAN|Q9ULX6_S552	CD177_02-UNTREATED	0.61981	0.329109
AKT2_HUMAN|P31751_S126	CD177_02-UNTREATED	0.438579	0.0824335
AKT2_HUMAN|P31751_T451	CD177_02-UNTREATED	0.263715	0.430602
AKTIP_HUMAN|Q9H8T0_S30	CD177_02-UNTREATED	-0.419312	0.429407
AKTIP_HUMAN|Q9H8T0_T34	CD177_02-UNTREATED	-0.291293	0.532271
AKTS1_HUMAN|Q96B36_S183	CD177_02-UNTREATED	0.0871123	0.864032
AKTS1_HUMAN|Q96B36_S202_S203	CD177_02-UNTREATED	0.332474	0.503347
AKTS1_HUMAN|Q96B36_S202_S203_S211	CD177_02-UNTREATED	0.966163	0.251806
AKTS1_HUMAN|Q96B36_S202_S203_S211_S212	CD177_02-UNTREATED	0.476203	0.211942
AKTS1_HUMAN|Q96B36_S202_S203_S212	CD177_02-UNTREATED	0.836308	0.278317
AKTS1_HUMAN|Q96B36_S202_S211	CD177_02-UNTREATED	-0.184528	0.221093
AKTS1_HUMAN|Q96B36_S202_S212	CD177_02-UNTREATED	-0.121484	0.446518
AKTS1_HUMAN|Q96B36_S202_S212_T198	CD177_02-UNTREATED	0.257459	0.38249
AKTS1_HUMAN|Q96B36_S203_S211_S212	CD177_02-UNTREATED	0.65782	0.405386
AKTS1_HUMAN|Q96B36_S203_S212	CD177_02-UNTREATED	0.850173	0.377481
AKTS1_HUMAN|Q96B36_S211_S212	CD177_02-UNTREATED	-0.514195	0.328846
AKTS1_HUMAN|Q96B36_S212	CD177_02-UNTREATED	-0.109429	0.634992
AKTS1_HUMAN|Q96B36_S212_T198	CD177_02-UNTREATED	0.316363	0.523958
AKTS1_HUMAN|Q96B36_S88	CD177_02-UNTREATED	0.627414	0.475249
AKTS1_HUMAN|Q96B36_S88_S92	CD177_02-UNTREATED	0.831429	0.356653
AKTS1_HUMAN|Q96B36_T246	CD177_02-UNTREATED	-0.201691	0.78114
AL1A1_HUMAN|P00352_S108_T105	CD177_02-UNTREATED	0.634548	0.329619
ALDOA_HUMAN|P04075_S272	CD177_02-UNTREATED	-0.159622	0.40323
ALDOA_HUMAN|P04075_S276	CD177_02-UNTREATED	0.215512	0.499103
ALDOA_HUMAN|P04075_S281	CD177_02-UNTREATED	0.265979	0.333088
ALDOA_HUMAN|P04075_S36	CD177_02-UNTREATED	-0.0704759	0.776448
ALDOA_HUMAN|P04075_S39	CD177_02-UNTREATED	-0.198588	0.32516
ALDOA_HUMAN|P04075_S46	CD177_02-UNTREATED	0.206545	0.813241
ALDOA_HUMAN|P04075_T37	CD177_02-UNTREATED	-0.0950115	0.643096
ALDOA_HUMAN|P04075_T49	CD177_02-UNTREATED	1.22931	0.495971
ALEX_HUMAN|P84996_S204	CD177_02-UNTREATED	1.05606	0.326697
ALG3_HUMAN|Q92685_S11	CD177_02-UNTREATED	0.969769	0.188711
ALG3_HUMAN|Q92685_S13	CD177_02-UNTREATED	0.22645	0.514961
ALKB5_HUMAN|Q6P6C2_S361	CD177_02-UNTREATED	-0.914883	0.130648
ALKB5_HUMAN|Q6P6C2_S64	CD177_02-UNTREATED	0.0645092	0.803416
ALKB5_HUMAN|Q6P6C2_S64_S69	CD177_02-UNTREATED	-0.443164	0.342231
ALKB5_HUMAN|Q6P6C2_S64_Y60	CD177_02-UNTREATED	0.275279	0.137677
ALMS1_HUMAN|Q8TCU4_S92	CD177_02-UNTREATED	-0.925785	0.257322
ALS2_HUMAN|Q96Q42_S1464	CD177_02-UNTREATED	0.173794	0.338798
ALS2_HUMAN|Q96Q42_S466	CD177_02-UNTREATED	0.342585	0.365349
ALS2_HUMAN|Q96Q42_S483	CD177_02-UNTREATED	0.149971	0.809263
ALS2_HUMAN|Q96Q42_S483_S492	CD177_02-UNTREATED	0.208994	0.458442
ALS2_HUMAN|Q96Q42_S492	CD177_02-UNTREATED	-1.38051	0.276621
AMD_HUMAN|P19021_S942_S946	CD177_02-UNTREATED	0.587954	0.332177
AMD_HUMAN|P19021_S946	CD177_02-UNTREATED	0.890766	0.372765
AMD_HUMAN|P19021_S955_S957	CD177_02-UNTREATED	0.673171	0.321847
AMOL1_HUMAN|Q8IY63_S793	CD177_02-UNTREATED	-0.227183	0.646113
AMOL1_HUMAN|Q8IY63_S793_S796_T801_T803	CD177_02-UNTREATED	-0.0417686	0.801725
AMOL1_HUMAN|Q8IY63_S828	CD177_02-UNTREATED	-0.473139	0.409609
AMOL1_HUMAN|Q8IY63_S906_T901	CD177_02-UNTREATED	-1.75583	0.194155
AMOL1_HUMAN|Q8IY63_S924	CD177_02-UNTREATED	-0.208234	0.740487
AMOL1_HUMAN|Q8IY63_T811	CD177_02-UNTREATED	-0.339358	0.362642
AMOL2_HUMAN|Q9Y2J4_S236	CD177_02-UNTREATED	-0.336791	0.373523
AMOL2_HUMAN|Q9Y2J4_S50	CD177_02-UNTREATED	0.258483	0.528423
AMOL2_HUMAN|Q9Y2J4_S540	CD177_02-UNTREATED	-0.180601	0.692064
AMOL2_HUMAN|Q9Y2J4_S602	CD177_02-UNTREATED	0.308301	0.325834
AMOL2_HUMAN|Q9Y2J4_S667	CD177_02-UNTREATED	-0.25509	0.376475
AMPD2_HUMAN|Q01433_S100	CD177_02-UNTREATED	-0.125857	0.744497
AMPD2_HUMAN|Q01433_S118	CD177_02-UNTREATED	-0.809549	0.340113
AMPD2_HUMAN|Q01433_S168	CD177_02-UNTREATED	-0.252955	0.361561
AMPD2_HUMAN|Q01433_S190	CD177_02-UNTREATED	0.135626	0.605738
AMPD2_HUMAN|Q01433_T117	CD177_02-UNTREATED	-1.35055	0.234407
AMPD3_HUMAN|Q01432_S107	CD177_02-UNTREATED	0.148178	0.817082
AMRA1_HUMAN|Q9C0C7_S1205	CD177_02-UNTREATED	-0.0494672	0.953533
AMRA1_HUMAN|Q9C0C7_S639	CD177_02-UNTREATED	1.42005	0.00349326
AMRP_HUMAN|P30533_S247	CD177_02-UNTREATED	0.320004	0.657021
AMRP_HUMAN|P30533_S50	CD177_02-UNTREATED	0.515118	0.674168
AN13D_HUMAN|Q6ZTN6_S465	CD177_02-UNTREATED	0.0718498	0.846474
AN13D_HUMAN|Q6ZTN6_S465_T469	CD177_02-UNTREATED	0.311025	0.415863
AN32A_HUMAN|P39687_T15	CD177_02-UNTREATED	0.039505	0.862694
AN32B_HUMAN|Q92688_T244	CD177_02-UNTREATED	0.563711	0.256016
AN34A_HUMAN|Q69YU3_S392	CD177_02-UNTREATED	-0.533481	0.212903
AN34A_HUMAN|Q69YU3_S461	CD177_02-UNTREATED	-0.751648	0.187411
AN34A_HUMAN|Q69YU3_T292	CD177_02-UNTREATED	-0.494487	0.167373
ANC2_HUMAN|Q9UJX6_S218	CD177_02-UNTREATED	-0.221698	0.738445
ANC2_HUMAN|Q9UJX6_S314	CD177_02-UNTREATED	-0.0242628	0.95492
ANC2_HUMAN|Q9UJX6_S470	CD177_02-UNTREATED	0.33268	0.0364095
ANC2_HUMAN|Q9UJX6_S534	CD177_02-UNTREATED	-0.611438	0.184874
ANC2_HUMAN|Q9UJX6_S732_S738	CD177_02-UNTREATED	1.11808	0.290784
ANCHR_HUMAN|Q96K21_S144	CD177_02-UNTREATED	-0.588532	0.186941
ANCHR_HUMAN|Q96K21_S354	CD177_02-UNTREATED	1.53807	0.361527
ANCHR_HUMAN|Q96K21_S463	CD177_02-UNTREATED	-0.433969	0.386848
ANDR_HUMAN|P10275_S96	CD177_02-UNTREATED	0.25705	0.153388
ANK1_HUMAN|P16157_S856	CD177_02-UNTREATED	0.264281	0.50379
ANKH1_HUMAN|Q8IWZ3-6_S2539	CD177_02-UNTREATED	-0.156147	0.65377
ANKH1_HUMAN|Q8IWZ3_S1591	CD177_02-UNTREATED	0.220533	0.455774
ANKH1_HUMAN|Q8IWZ3_S1591_S1593	CD177_02-UNTREATED	0.21553	0.142843
ANKH1_HUMAN|Q8IWZ3_S1670	CD177_02-UNTREATED	-0.685269	0.478622
ANKH1_HUMAN|Q8IWZ3_S1679	CD177_02-UNTREATED	-1.68082	0.40148
ANKH1_HUMAN|Q8IWZ3_S198	CD177_02-UNTREATED	0.370145	0.276215
ANKH1_HUMAN|Q8IWZ3_S2279	CD177_02-UNTREATED	0.410594	0.0569946
ANKH1_HUMAN|Q8IWZ3_S2281	CD177_02-UNTREATED	0.0543746	0.79438
ANKL2_HUMAN|Q86XL3_S268	CD177_02-UNTREATED	-1.9825	0.284148
ANKL2_HUMAN|Q86XL3_S662	CD177_02-UNTREATED	-0.0172133	0.947131
ANKL2_HUMAN|Q86XL3_S866	CD177_02-UNTREATED	0.0242214	0.960253
ANKS3_HUMAN|Q6ZW76_S227	CD177_02-UNTREATED	-0.288581	0.669234
ANKS3_HUMAN|Q6ZW76_S243_S244_S245	CD177_02-UNTREATED	0.365385	0.150357
ANKS3_HUMAN|Q6ZW76_S302_S303	CD177_02-UNTREATED	-0.024797	0.922795
ANKS3_HUMAN|Q6ZW76_S320	CD177_02-UNTREATED	1.01138	0.267571
ANKS3_HUMAN|Q6ZW76_S371_S375	CD177_02-UNTREATED	0.398041	0.12646
ANKY2_HUMAN|Q8IV38_S422	CD177_02-UNTREATED	0.26512	0.369481
ANKZ1_HUMAN|Q9H8Y5_S361	CD177_02-UNTREATED	-1.03663	0.351033
ANKZ1_HUMAN|Q9H8Y5_S51	CD177_02-UNTREATED	0.0859497	0.702051
ANKZ1_HUMAN|Q9H8Y5_S56	CD177_02-UNTREATED	0.821055	0.232605
ANKZ1_HUMAN|Q9H8Y5_S675	CD177_02-UNTREATED	0.191742	0.345466
ANKZ1_HUMAN|Q9H8Y5_T462	CD177_02-UNTREATED	0.888159	0.425531
ANLN_HUMAN|Q9NQW6_S102	CD177_02-UNTREATED	-0.0191028	0.982423
ANLN_HUMAN|Q9NQW6_S102_S97	CD177_02-UNTREATED	0.122028	0.885146
ANLN_HUMAN|Q9NQW6_S182	CD177_02-UNTREATED	-0.192386	0.823079
ANLN_HUMAN|Q9NQW6_S189	CD177_02-UNTREATED	-0.598519	0.615403
ANLN_HUMAN|Q9NQW6_S323	CD177_02-UNTREATED	-0.232135	0.809091
ANLN_HUMAN|Q9NQW6_S323_T320	CD177_02-UNTREATED	0.334614	0.449886
ANLN_HUMAN|Q9NQW6_S48	CD177_02-UNTREATED	0.447254	0.22885
ANLN_HUMAN|Q9NQW6_S485	CD177_02-UNTREATED	-0.352974	0.781622
ANLN_HUMAN|Q9NQW6_S54	CD177_02-UNTREATED	-0.117083	0.873135
ANLN_HUMAN|Q9NQW6_S642	CD177_02-UNTREATED	-0.81016	0.466577
ANLN_HUMAN|Q9NQW6_S65	CD177_02-UNTREATED	-1.26536	0.481666
ANLN_HUMAN|Q9NQW6_S661	CD177_02-UNTREATED	0.312054	0.378507
ANLN_HUMAN|Q9NQW6_S72	CD177_02-UNTREATED	0.104281	0.793787
ANLN_HUMAN|Q9NQW6_S792	CD177_02-UNTREATED	-0.289524	0.695639
ANLN_HUMAN|Q9NQW6_S95	CD177_02-UNTREATED	0.0302742	0.965351
ANLN_HUMAN|Q9NQW6_T397_T401	CD177_02-UNTREATED	-0.481659	0.600453
ANLN_HUMAN|Q9NQW6_T75	CD177_02-UNTREATED	0.134729	0.740779
ANM1_HUMAN|Q99873_S111	CD177_02-UNTREATED	0.235167	0.119742
ANM3_HUMAN|O60678_S27	CD177_02-UNTREATED	0.262867	0.120952
ANM6_HUMAN|Q96LA8_T21	CD177_02-UNTREATED	0.218139	0.36896
ANO6_HUMAN|Q4KMQ2_S256	CD177_02-UNTREATED	0.706102	0.223719
ANR11_HUMAN|Q6UB99_S1847	CD177_02-UNTREATED	-0.747289	0.265589
ANR11_HUMAN|Q6UB99_S1847_S1852_S1859	CD177_02-UNTREATED	0.325533	0.629795
ANR11_HUMAN|Q6UB99_S1983_S1990	CD177_02-UNTREATED	0.18611	0.512556
ANR11_HUMAN|Q6UB99_S276	CD177_02-UNTREATED	-0.69062	0.369614
ANR11_HUMAN|Q6UB99_S408_S411_T410	CD177_02-UNTREATED	-0.134975	0.702658
ANR11_HUMAN|Q6UB99_S505	CD177_02-UNTREATED	0.185519	0.380476
ANR11_HUMAN|Q6UB99_S834	CD177_02-UNTREATED	0.0540921	0.927833
ANR11_HUMAN|Q6UB99_T75	CD177_02-UNTREATED	-0.118552	0.498068
ANR11_HUMAN|Q6UB99_Y1850	CD177_02-UNTREATED	-0.529386	0.324502
ANR17_HUMAN|O75179_S1457	CD177_02-UNTREATED	0.0561256	0.908097
ANR17_HUMAN|O75179_S1567	CD177_02-UNTREATED	-0.238904	0.621829
ANR17_HUMAN|O75179_S1605	CD177_02-UNTREATED	0.245649	0.0317237
ANR17_HUMAN|O75179_S1609	CD177_02-UNTREATED	0.174543	0.141407
ANR17_HUMAN|O75179_S1623	CD177_02-UNTREATED	-0.355195	0.466492
ANR17_HUMAN|O75179_S1635	CD177_02-UNTREATED	0.399123	0.1079
ANR17_HUMAN|O75179_S1639	CD177_02-UNTREATED	0.347361	0.0389464
ANR17_HUMAN|O75179_S1693	CD177_02-UNTREATED	0.250998	0.616932
ANR17_HUMAN|O75179_S1696	CD177_02-UNTREATED	0.0227869	0.977787
ANR17_HUMAN|O75179_S1696_S1700	CD177_02-UNTREATED	0.468231	0.371061
ANR17_HUMAN|O75179_S1700	CD177_02-UNTREATED	0.106946	0.827153
ANR17_HUMAN|O75179_S1709	CD177_02-UNTREATED	-2.35864	0.341919
ANR17_HUMAN|O75179_S19	CD177_02-UNTREATED	0.0238165	0.937941
ANR17_HUMAN|O75179_S2041_S2044	CD177_02-UNTREATED	0.119062	0.745244
ANR17_HUMAN|O75179_S2041_S2045	CD177_02-UNTREATED	-0.0637704	0.864275
ANR17_HUMAN|O75179_S2042_S2047	CD177_02-UNTREATED	-0.0570682	0.895262
ANR17_HUMAN|O75179_S2044_S2059_S2067	CD177_02-UNTREATED	-0.0963084	0.888973
ANR17_HUMAN|O75179_S2045	CD177_02-UNTREATED	0.0599595	0.839366
ANR17_HUMAN|O75179_S2045_S2059_S2067	CD177_02-UNTREATED	-0.129409	0.787985
ANR17_HUMAN|O75179_S2047	CD177_02-UNTREATED	-0.381661	0.452691
ANR17_HUMAN|O75179_S2059_S2067	CD177_02-UNTREATED	0.774641	0.272269
ANR17_HUMAN|O75179_S2067	CD177_02-UNTREATED	0.0449906	0.952439
ANR26_HUMAN|Q9UPS8_S530	CD177_02-UNTREATED	0.138606	0.464068
ANR26_HUMAN|Q9UPS8_S630	CD177_02-UNTREATED	0.00202992	0.99228
ANR28_HUMAN|O15084_S1011	CD177_02-UNTREATED	0.442413	0.141745
ANR50_HUMAN|Q9ULJ7_S1180	CD177_02-UNTREATED	-0.0448431	0.753971
ANR50_HUMAN|Q9ULJ7_S1183	CD177_02-UNTREATED	-1.51765	0.28843
ANR50_HUMAN|Q9ULJ7_S527	CD177_02-UNTREATED	0.120942	0.674416
ANR54_HUMAN|Q6NXT1_S63	CD177_02-UNTREATED	-2.23807	0.176253
ANS1A_HUMAN|Q92625_S626	CD177_02-UNTREATED	0.239368	0.490201
ANS1A_HUMAN|Q92625_S645	CD177_02-UNTREATED	0.373783	0.563212
ANS1A_HUMAN|Q92625_S647	CD177_02-UNTREATED	0.316605	0.53485
ANS1A_HUMAN|Q92625_S663	CD177_02-UNTREATED	0.290466	0.42838
ANTR1_HUMAN|Q9H6X2_S362	CD177_02-UNTREATED	0.40135	0.382715
ANXA1_HUMAN|P04083_S37	CD177_02-UNTREATED	0.371725	0.454757
ANXA1_HUMAN|P04083_T172	CD177_02-UNTREATED	-0.953882	0.197912
ANXA2_HUMAN|P07355_S12	CD177_02-UNTREATED	0.615026	0.461237
ANXA2_HUMAN|P07355_S127	CD177_02-UNTREATED	0.169183	0.237784
ANXA2_HUMAN|P07355_S164	CD177_02-UNTREATED	0.169121	0.593331
ANXA2_HUMAN|P07355_S184	CD177_02-UNTREATED	0.574719	0.310229
ANXA2_HUMAN|P07355_S26	CD177_02-UNTREATED	-0.381322	0.552793
ANXA2_HUMAN|P07355_S85	CD177_02-UNTREATED	0.161155	0.695098
ANXA2_HUMAN|P07355_T19	CD177_02-UNTREATED	-0.180402	0.733772
ANXA2_HUMAN|P07355_Y317	CD177_02-UNTREATED	0.466205	0.532457
ANXA5_HUMAN|P08758_S37	CD177_02-UNTREATED	-0.15645	0.66327
ANXA5_HUMAN|P08758_Y94	CD177_02-UNTREATED	-0.27737	0.353304
ANXA7_HUMAN|P20073_S316	CD177_02-UNTREATED	1.59281	0.440571
AP1M1_HUMAN|Q9BXS5_T152	CD177_02-UNTREATED	-0.366208	0.553035
AP1M1_HUMAN|Q9BXS5_T223	CD177_02-UNTREATED	-1.36761	0.367748
AP1S1_HUMAN|P61966_S147	CD177_02-UNTREATED	0.916616	0.332013
AP2A1_HUMAN|O95782_S517	CD177_02-UNTREATED	0.404771	0.213545
AP2A1_HUMAN|O95782_S655	CD177_02-UNTREATED	-0.587585	0.211722
AP2M1_HUMAN|Q96CW1_S153	CD177_02-UNTREATED	-0.13305	0.823123
AP2M1_HUMAN|Q96CW1_S45	CD177_02-UNTREATED	-1.23528	0.277949
AP2S1_HUMAN|P53680_S140	CD177_02-UNTREATED	-0.0584204	0.734291
AP3B1_HUMAN|O00203_S1066_T1067_T1074	CD177_02-UNTREATED	1.21008	0.322325
AP3B1_HUMAN|O00203_S276	CD177_02-UNTREATED	0.409001	0.191331
AP3B1_HUMAN|O00203_T661	CD177_02-UNTREATED	0.286085	0.679127
AP3B1_HUMAN|O00203_Y274	CD177_02-UNTREATED	0.348858	0.216341
AP3D1_HUMAN|O14617-2_S785	CD177_02-UNTREATED	0.475519	0.309739
AP3D1_HUMAN|O14617-2_S801	CD177_02-UNTREATED	0.471131	0.187396
AP3D1_HUMAN|O14617-2_T786	CD177_02-UNTREATED	0.524662	0.281808
AP3D1_HUMAN|O14617-5_T878	CD177_02-UNTREATED	0.331099	0.267105
AP3D1_HUMAN|O14617_S658	CD177_02-UNTREATED	0.340281	0.214947
AP3D1_HUMAN|O14617_S829	CD177_02-UNTREATED	1.16211	0.236469
AP4AT_HUMAN|Q96N21-2_S51	CD177_02-UNTREATED	-0.45037	0.345476
AP4AT_HUMAN|Q96N21_S333	CD177_02-UNTREATED	0.239046	0.696467
APBA1_HUMAN|Q02410_S568	CD177_02-UNTREATED	0.341313	0.409655
APBA2_HUMAN|Q99767_S478	CD177_02-UNTREATED	0.270062	0.662584
APBA2_HUMAN|Q99767_S480	CD177_02-UNTREATED	0.644278	0.246492
APBB2_HUMAN|Q92870_S409_S412	CD177_02-UNTREATED	0.621019	0.258108
APBB2_HUMAN|Q92870_S412	CD177_02-UNTREATED	0.362852	0.332564
APC1_HUMAN|Q9H1A4_S1347	CD177_02-UNTREATED	-0.345825	0.482017
APC1_HUMAN|Q9H1A4_S686	CD177_02-UNTREATED	0.247314	0.542577
APC1_HUMAN|Q9H1A4_S688	CD177_02-UNTREATED	0.269342	0.40481
APC1_HUMAN|Q9H1A4_S727	CD177_02-UNTREATED	0.123104	0.726325
APC1_HUMAN|Q9H1A4_S731	CD177_02-UNTREATED	0.150382	0.613841
APC4_HUMAN|Q9UJX5_S777	CD177_02-UNTREATED	0.150633	0.129196
APC4_HUMAN|Q9UJX5_S779	CD177_02-UNTREATED	0.134884	0.160396
APC_HUMAN|P25054_S1032_S1042	CD177_02-UNTREATED	0.386033	0.108896
APC_HUMAN|P25054_S1038	CD177_02-UNTREATED	0.196553	0.0659734
APC_HUMAN|P25054_S1042	CD177_02-UNTREATED	0.0744887	0.520898
APC_HUMAN|P25054_S1100	CD177_02-UNTREATED	-0.145463	0.690969
APC_HUMAN|P25054_S1392	CD177_02-UNTREATED	-0.0402545	0.774831
APC_HUMAN|P25054_S2244	CD177_02-UNTREATED	0.455983	0.0702275
APC_HUMAN|P25054_S2260	CD177_02-UNTREATED	0.194412	0.0753158
APC_HUMAN|P25054_S2260_S2270	CD177_02-UNTREATED	0.540023	0.066644
APC_HUMAN|P25054_S2262_S2270	CD177_02-UNTREATED	0.200491	0.612874
APC_HUMAN|P25054_S2270	CD177_02-UNTREATED	-0.514981	0.441808
APC_HUMAN|P25054_S2283	CD177_02-UNTREATED	0.917294	0.371366
APC_HUMAN|P25054_S2328_S2337	CD177_02-UNTREATED	-0.116501	0.78011
APC_HUMAN|P25054_S2330	CD177_02-UNTREATED	0.261807	0.564912
APC_HUMAN|P25054_S2396	CD177_02-UNTREATED	-0.921081	0.276137
APC_HUMAN|P25054_S2449	CD177_02-UNTREATED	-0.0308251	0.823196
APC_HUMAN|P25054_S2512	CD177_02-UNTREATED	-0.0357748	0.648091
APC_HUMAN|P25054_S2533_S2537	CD177_02-UNTREATED	0.1381	0.5625
APC_HUMAN|P25054_S2671	CD177_02-UNTREATED	0.120884	0.642215
APC_HUMAN|P25054_S2772	CD177_02-UNTREATED	-0.19289	0.549617
APC_HUMAN|P25054_S2793	CD177_02-UNTREATED	-0.171305	0.666183
APC_HUMAN|P25054_S2830	CD177_02-UNTREATED	0.341833	0.379764
APC_HUMAN|P25054_S770	CD177_02-UNTREATED	-0.297519	0.742482
APC_HUMAN|P25054_S960_S963_S968	CD177_02-UNTREATED	-0.0733577	0.654022
APC_HUMAN|P25054_S960_S963_S970	CD177_02-UNTREATED	-0.0450297	0.829027
APC_HUMAN|P25054_T1773	CD177_02-UNTREATED	0.283706	0.328867
API5_HUMAN|Q9BZZ5_S464	CD177_02-UNTREATED	0.33202	0.344954
APTX_HUMAN|Q7Z2E3_S132	CD177_02-UNTREATED	0.2716	0.690118
APTX_HUMAN|Q7Z2E3_S135	CD177_02-UNTREATED	-0.07113	0.847293
APTX_HUMAN|Q7Z2E3_S137	CD177_02-UNTREATED	-0.0185379	0.963184
AR6P4_HUMAN|Q66PJ3-3_S221_S225	CD177_02-UNTREATED	1.45381	0.378658
AR6P4_HUMAN|Q66PJ3-3_S225	CD177_02-UNTREATED	-2.02934	0.241099
AR6P4_HUMAN|Q66PJ3-3_T224	CD177_02-UNTREATED	-2.08744	0.213498
AR6P4_HUMAN|Q66PJ3-7_S44	CD177_02-UNTREATED	0.0714279	0.718807
AR6P4_HUMAN|Q66PJ3_S221	CD177_02-UNTREATED	0.106802	0.714762
AR6P4_HUMAN|Q66PJ3_S241	CD177_02-UNTREATED	0.279546	0.505247
AR6P4_HUMAN|Q66PJ3_S325	CD177_02-UNTREATED	-2.25154	0.193545
AR6P4_HUMAN|Q66PJ3_S332	CD177_02-UNTREATED	0.756707	0.420993
AR6P4_HUMAN|Q66PJ3_S56_T51	CD177_02-UNTREATED	1.76949	0.489663
AR6P6_HUMAN|Q8N6S5_S80	CD177_02-UNTREATED	-0.160246	0.821197
ARAF_HUMAN|P10398_S186	CD177_02-UNTREATED	0.388368	0.482064
ARAF_HUMAN|P10398_S257	CD177_02-UNTREATED	-0.563164	0.123832
ARAF_HUMAN|P10398_S257_S265	CD177_02-UNTREATED	0.199597	0.559061
ARAF_HUMAN|P10398_S262	CD177_02-UNTREATED	-0.335421	0.282609
ARAF_HUMAN|P10398_S582	CD177_02-UNTREATED	0.0884847	0.7358
ARAF_HUMAN|P10398_T215	CD177_02-UNTREATED	-0.265452	0.576005
ARAF_HUMAN|P10398_T223	CD177_02-UNTREATED	0.000860209	0.998906
AREL1_HUMAN|O15033_S337	CD177_02-UNTREATED	-0.0609178	0.890267
ARF1_HUMAN|P84077_S147	CD177_02-UNTREATED	-2.26382	0.342954
ARF4_HUMAN|P18085_S147	CD177_02-UNTREATED	-0.9864	0.510321
ARFG1_HUMAN|Q8N6T3_S343	CD177_02-UNTREATED	0.229219	0.22152
ARFG1_HUMAN|Q8N6T3_S346	CD177_02-UNTREATED	0.50899	0.183075
ARFG1_HUMAN|Q8N6T3_S360	CD177_02-UNTREATED	-0.13448	0.266235
ARFG1_HUMAN|Q8N6T3_S361	CD177_02-UNTREATED	-0.191946	0.0494644
ARFG1_HUMAN|Q8N6T3_S378	CD177_02-UNTREATED	0.943352	0.319407
ARFG1_HUMAN|Q8N6T3_T135	CD177_02-UNTREATED	-0.361635	0.665006
ARFG1_HUMAN|Q8N6T3_T189	CD177_02-UNTREATED	-0.271191	0.17719
ARFG2_HUMAN|Q8N6H7_S146	CD177_02-UNTREATED	0.0150822	0.968438
ARFG2_HUMAN|Q8N6H7_S432	CD177_02-UNTREATED	-0.0468383	0.829483
ARFG3_HUMAN|Q9NP61_S143	CD177_02-UNTREATED	0.6205	0.391565
ARFG3_HUMAN|Q9NP61_S370	CD177_02-UNTREATED	0.0486152	0.869995
ARFP1_HUMAN|P53367_S76	CD177_02-UNTREATED	-0.680438	0.485762
ARFP1_HUMAN|P53367_S81	CD177_02-UNTREATED	-1.30238	0.36854
ARG28_HUMAN|Q8N1W1_S1199	CD177_02-UNTREATED	0.395885	0.486625
ARG28_HUMAN|Q8N1W1_S1201	CD177_02-UNTREATED	-0.481464	0.545892
ARG28_HUMAN|Q8N1W1_S513	CD177_02-UNTREATED	0.519156	0.196605
ARG28_HUMAN|Q8N1W1_S561	CD177_02-UNTREATED	-1.73769	0.0720032
ARG28_HUMAN|Q8N1W1_S758	CD177_02-UNTREATED	0.521337	0.333518
ARG35_HUMAN|A5YM69_Y183	CD177_02-UNTREATED	0.223172	0.645304
ARGL1_HUMAN|Q9NWB6_S58	CD177_02-UNTREATED	0.779816	0.406153
ARGL1_HUMAN|Q9NWB6_S60	CD177_02-UNTREATED	1.52297	0.246502
ARGL1_HUMAN|Q9NWB6_S76	CD177_02-UNTREATED	-0.703303	0.126993
ARGL1_HUMAN|Q9NWB6_S77	CD177_02-UNTREATED	0.0640652	0.690287
ARH40_HUMAN|Q8TER5_S1469_S1470	CD177_02-UNTREATED	0.134894	0.415993
ARH40_HUMAN|Q8TER5_S1513	CD177_02-UNTREATED	0.508768	0.577166
ARH40_HUMAN|Q8TER5_S262	CD177_02-UNTREATED	1.06025	0.371482
ARH40_HUMAN|Q8TER5_S401	CD177_02-UNTREATED	0.614421	0.137335
ARH40_HUMAN|Q8TER5_S419	CD177_02-UNTREATED	-0.0121164	0.950763
ARH40_HUMAN|Q8TER5_S961	CD177_02-UNTREATED	0.193649	0.68734
ARH40_HUMAN|Q8TER5_T371	CD177_02-UNTREATED	0.512177	0.628744
ARHG2_HUMAN|Q92974_S174	CD177_02-UNTREATED	-0.156186	0.793435
ARHG2_HUMAN|Q92974_S645	CD177_02-UNTREATED	0.191727	0.315652
ARHG2_HUMAN|Q92974_S696	CD177_02-UNTREATED	0.937295	0.316803
ARHG2_HUMAN|Q92974_S782	CD177_02-UNTREATED	-0.654956	0.550051
ARHG2_HUMAN|Q92974_S932	CD177_02-UNTREATED	1.31111	0.43703
ARHG2_HUMAN|Q92974_S940	CD177_02-UNTREATED	0.695054	0.180365
ARHG2_HUMAN|Q92974_S941_S952_S960	CD177_02-UNTREATED	0.6461	0.485345
ARHG2_HUMAN|Q92974_S941_S953_S960	CD177_02-UNTREATED	0.688429	0.436677
ARHG2_HUMAN|Q92974_S941_S956_T945	CD177_02-UNTREATED	0.640732	0.466977
ARHG2_HUMAN|Q92974_S947_S956_S960	CD177_02-UNTREATED	0.27068	0.676244
ARHG2_HUMAN|Q92974_S953_S960_T945	CD177_02-UNTREATED	0.428438	0.542069
ARHG2_HUMAN|Q92974_S956	CD177_02-UNTREATED	0.435452	0.535286
ARHG2_HUMAN|Q92974_S956_S960	CD177_02-UNTREATED	0.581289	0.509198
ARHG2_HUMAN|Q92974_S960	CD177_02-UNTREATED	0.258753	0.636365
ARHG2_HUMAN|Q92974_T175	CD177_02-UNTREATED	-0.701842	0.307278
ARHG2_HUMAN|Q92974_T974	CD177_02-UNTREATED	0.0604845	0.811945
ARHG5_HUMAN|Q12774_S15	CD177_02-UNTREATED	0.467681	0.404756
ARHG6_HUMAN|Q15052_S126	CD177_02-UNTREATED	0.745396	0.304982
ARHG6_HUMAN|Q15052_S140	CD177_02-UNTREATED	0.154033	0.722071
ARHG6_HUMAN|Q15052_S225	CD177_02-UNTREATED	-0.182193	0.522415
ARHG6_HUMAN|Q15052_S488	CD177_02-UNTREATED	0.256362	0.226706
ARHG6_HUMAN|Q15052_S640	CD177_02-UNTREATED	0.174938	0.785949
ARHG6_HUMAN|Q15052_S649	CD177_02-UNTREATED	0.0680941	0.902194
ARHG6_HUMAN|Q15052_S684	CD177_02-UNTREATED	0.447614	0.681709
ARHG6_HUMAN|Q15052_T650	CD177_02-UNTREATED	0.0167872	0.978693
ARHG7_HUMAN|Q14155-1_S560	CD177_02-UNTREATED	0.337335	0.566227
ARHG7_HUMAN|Q14155-1_S579	CD177_02-UNTREATED	0.206152	0.53701
ARHG7_HUMAN|Q14155-1_S614	CD177_02-UNTREATED	0.103718	0.784182
ARHG7_HUMAN|Q14155_S249	CD177_02-UNTREATED	-1.17745	0.381903
ARHG7_HUMAN|Q14155_T254	CD177_02-UNTREATED	-0.851222	0.582138
ARHG8_HUMAN|Q7Z628_S78	CD177_02-UNTREATED	0.15118	0.242793
ARHGA_HUMAN|O15013_S1232	CD177_02-UNTREATED	0.457627	0.0515286
ARHGA_HUMAN|O15013_S379	CD177_02-UNTREATED	0.153171	0.80528
ARHGA_HUMAN|O15013_S59	CD177_02-UNTREATED	0.606486	0.368737
ARHGA_HUMAN|O15013_S72_T76_T88_T98	CD177_02-UNTREATED	-0.490423	0.409256
ARHGB_HUMAN|O15085_S1300	CD177_02-UNTREATED	0.0567064	0.757679
ARHGB_HUMAN|O15085_S1458_T1461	CD177_02-UNTREATED	-0.216205	0.693661
ARHGB_HUMAN|O15085_S1478_S1480	CD177_02-UNTREATED	0.231758	0.422687
ARHGB_HUMAN|O15085_S1480	CD177_02-UNTREATED	0.127569	0.169567
ARHGB_HUMAN|O15085_S150	CD177_02-UNTREATED	0.261205	0.105825
ARHGB_HUMAN|O15085_S1519	CD177_02-UNTREATED	0.173957	0.42355
ARHGB_HUMAN|O15085_S251_T254	CD177_02-UNTREATED	-0.0498286	0.888959
ARHGB_HUMAN|O15085_S663	CD177_02-UNTREATED	0.331932	0.12211
ARHGB_HUMAN|O15085_S663_T668	CD177_02-UNTREATED	1.10482	0.373774
ARHGB_HUMAN|O15085_S663_T668_T672	CD177_02-UNTREATED	1.195	0.354305
ARHGB_HUMAN|O15085_S663_T672	CD177_02-UNTREATED	-0.0145431	0.963156
ARHGC_HUMAN|Q9NZN5_S1288	CD177_02-UNTREATED	0.234434	0.689054
ARHGC_HUMAN|Q9NZN5_S1327	CD177_02-UNTREATED	0.232597	0.542508
ARHGC_HUMAN|Q9NZN5_S1389	CD177_02-UNTREATED	0.239551	0.237407
ARHGC_HUMAN|Q9NZN5_S1389_S1394	CD177_02-UNTREATED	0.2861	0.130503
ARHGC_HUMAN|Q9NZN5_S300_S304_S309	CD177_02-UNTREATED	0.7994	0.308923
ARHGC_HUMAN|Q9NZN5_S309	CD177_02-UNTREATED	0.779119	0.318862
ARHGC_HUMAN|Q9NZN5_S341	CD177_02-UNTREATED	0.334302	0.154513
ARHGC_HUMAN|Q9NZN5_S637	CD177_02-UNTREATED	0.0772466	0.661823
ARHGC_HUMAN|Q9NZN5_S753	CD177_02-UNTREATED	-0.0377597	0.919248
ARHGC_HUMAN|Q9NZN5_T1286	CD177_02-UNTREATED	0.747524	0.238015
ARHGH_HUMAN|Q96PE2_S142	CD177_02-UNTREATED	0.653098	0.296855
ARHGH_HUMAN|Q96PE2_S348	CD177_02-UNTREATED	0.669072	0.297684
ARHGH_HUMAN|Q96PE2_S420	CD177_02-UNTREATED	-0.578804	0.14418
ARHGH_HUMAN|Q96PE2_S619	CD177_02-UNTREATED	0.253033	0.417345
ARHGH_HUMAN|Q96PE2_S735	CD177_02-UNTREATED	0.441581	0.582263
ARHGH_HUMAN|Q96PE2_S764	CD177_02-UNTREATED	0.207285	0.448015
ARHGH_HUMAN|Q96PE2_S79	CD177_02-UNTREATED	-0.671181	0.261569
ARHGH_HUMAN|Q96PE2_T170	CD177_02-UNTREATED	0.356832	0.562744
ARHGI_HUMAN|Q6ZSZ5_S1101_S1103	CD177_02-UNTREATED	0.737158	0.388916
ARHGI_HUMAN|Q6ZSZ5_S1103	CD177_02-UNTREATED	-1.63844	0.228152
ARHGI_HUMAN|Q6ZSZ5_S1124	CD177_02-UNTREATED	0.295867	0.391418
ARHGI_HUMAN|Q6ZSZ5_S760	CD177_02-UNTREATED	-0.112888	0.779787
ARHGQ_HUMAN|Q96DR7_S392	CD177_02-UNTREATED	0.210731	0.144235
ARI1A_HUMAN|O14497_S1184	CD177_02-UNTREATED	0.136319	0.529436
ARI1A_HUMAN|O14497_S1604	CD177_02-UNTREATED	-0.144507	0.520621
ARI1A_HUMAN|O14497_S1755	CD177_02-UNTREATED	0.758042	0.237554
ARI1A_HUMAN|O14497_S1944	CD177_02-UNTREATED	-1.43378	0.383884
ARI1A_HUMAN|O14497_S233	CD177_02-UNTREATED	-0.227014	0.201733
ARI1A_HUMAN|O14497_S301	CD177_02-UNTREATED	0.0493103	0.864357
ARI1A_HUMAN|O14497_S363	CD177_02-UNTREATED	-0.117523	0.638804
ARI1A_HUMAN|O14497_S382	CD177_02-UNTREATED	-0.268976	0.238559
ARI1A_HUMAN|O14497_S696	CD177_02-UNTREATED	0.656694	0.450761
ARI1A_HUMAN|O14497_S696_S698	CD177_02-UNTREATED	0.875988	0.325143
ARI1A_HUMAN|O14497_S696_S698_S702	CD177_02-UNTREATED	0.89572	0.388392
ARI1A_HUMAN|O14497_S696_S702	CD177_02-UNTREATED	0.748598	0.412189
ARI1A_HUMAN|O14497_S698	CD177_02-UNTREATED	0.596396	0.458071
ARI1A_HUMAN|O14497_S764_S772	CD177_02-UNTREATED	0.132579	0.594524
ARI1A_HUMAN|O14497_S772	CD177_02-UNTREATED	0.286397	0.607621
ARI1B_HUMAN|Q8NFD5_S1715	CD177_02-UNTREATED	0.753069	0.278852
ARI1B_HUMAN|Q8NFD5_S502	CD177_02-UNTREATED	-0.340797	0.235762
ARI1B_HUMAN|Q8NFD5_T1753	CD177_02-UNTREATED	0.576749	0.148739
ARI3A_HUMAN|Q99856_S101	CD177_02-UNTREATED	0.383638	0.563088
ARI3A_HUMAN|Q99856_S101_S77_S81	CD177_02-UNTREATED	-1.1795	0.174253
ARI3A_HUMAN|Q99856_S101_S77_S81_S88	CD177_02-UNTREATED	0.319714	0.209334
ARI3A_HUMAN|Q99856_S101_T98	CD177_02-UNTREATED	1.23492	0.396699
ARI3A_HUMAN|Q99856_S77_S81	CD177_02-UNTREATED	0.626599	0.208777
ARI3A_HUMAN|Q99856_S77_S81_S88	CD177_02-UNTREATED	0.707321	0.326448
ARI3A_HUMAN|Q99856_S77_S88	CD177_02-UNTREATED	0.659263	0.374266
ARI4A_HUMAN|P29374_S1111	CD177_02-UNTREATED	0.10899	0.703795
ARI4A_HUMAN|P29374_S1140	CD177_02-UNTREATED	-1.27006	0.23413
ARI4A_HUMAN|P29374_S159_S160	CD177_02-UNTREATED	0.104552	0.723087
ARI4A_HUMAN|P29374_S557	CD177_02-UNTREATED	0.580232	0.302015
ARI4A_HUMAN|P29374_S561	CD177_02-UNTREATED	0.457919	0.280078
ARI4A_HUMAN|P29374_S695_S697_S698_S700	CD177_02-UNTREATED	0.491924	0.258692
ARI4A_HUMAN|P29374_S864	CD177_02-UNTREATED	-1.1539	0.272768
ARI4B_HUMAN|Q4LE39_S1029	CD177_02-UNTREATED	0.398334	0.140427
ARI4B_HUMAN|Q4LE39_S1029_T1022_T1025	CD177_02-UNTREATED	0.173225	0.516954
ARI4B_HUMAN|Q4LE39_S1152_S1153_S1155	CD177_02-UNTREATED	0.099034	0.513579
ARI4B_HUMAN|Q4LE39_S1152_S1153_S1155_S1159	CD177_02-UNTREATED	0.0581057	0.480558
ARI4B_HUMAN|Q4LE39_S1152_S1153_S1159_T1150	CD177_02-UNTREATED	0.572568	0.0538212
ARI4B_HUMAN|Q4LE39_S1155	CD177_02-UNTREATED	0.035582	0.720606
ARI4B_HUMAN|Q4LE39_S273_S274_S276	CD177_02-UNTREATED	0.036352	0.931619
ARI4B_HUMAN|Q4LE39_S273_S275_S276	CD177_02-UNTREATED	0.0470006	0.926236
ARI4B_HUMAN|Q4LE39_S273_S276_T267	CD177_02-UNTREATED	0.149253	0.729615
ARI4B_HUMAN|Q4LE39_S274_S275_S276	CD177_02-UNTREATED	0.685768	0.223874
ARI4B_HUMAN|Q4LE39_S274_S276	CD177_02-UNTREATED	0.511731	0.0900678
ARI4B_HUMAN|Q4LE39_S276	CD177_02-UNTREATED	-0.000136245	0.99958
ARI4B_HUMAN|Q4LE39_S295_S296	CD177_02-UNTREATED	0.445599	0.286284
ARI4B_HUMAN|Q4LE39_S296	CD177_02-UNTREATED	0.591644	0.380621
ARI4B_HUMAN|Q4LE39_S675	CD177_02-UNTREATED	-0.455644	0.464849
ARI4B_HUMAN|Q4LE39_S790_T793	CD177_02-UNTREATED	0.226259	0.305685
ARI4B_HUMAN|Q4LE39_T793_Y795	CD177_02-UNTREATED	0.217034	0.153872
ARI5B_HUMAN|Q14865_S1002	CD177_02-UNTREATED	0.458854	0.486049
ARI5B_HUMAN|Q14865_S1032	CD177_02-UNTREATED	-1.29099	0.156101
ARI5B_HUMAN|Q14865_S264	CD177_02-UNTREATED	0.298722	0.68958
ARI5B_HUMAN|Q14865_S469	CD177_02-UNTREATED	0.134573	0.753854
ARI5B_HUMAN|Q14865_S566	CD177_02-UNTREATED	-0.453577	0.224793
ARI5B_HUMAN|Q14865_T539	CD177_02-UNTREATED	0.253992	0.625553
ARIP4_HUMAN|Q9Y4B4_S1169	CD177_02-UNTREATED	0.215941	0.196188
ARIP4_HUMAN|Q9Y4B4_S306	CD177_02-UNTREATED	0.300325	0.503325
ARL3_HUMAN|P36405_S5	CD177_02-UNTREATED	-0.258691	0.512311
ARM10_HUMAN|Q8N2F6-2_T50	CD177_02-UNTREATED	0.413633	0.206758
ARMC1_HUMAN|Q9NVT9_S246	CD177_02-UNTREATED	0.00988712	0.974946
ARMX2_HUMAN|Q7L311_S244	CD177_02-UNTREATED	0.699768	0.00419667
ARMX3_HUMAN|Q9UH62_S110	CD177_02-UNTREATED	0.304277	0.046394
ARMX3_HUMAN|Q9UH62_S61	CD177_02-UNTREATED	-0.705184	0.542938
ARMX3_HUMAN|Q9UH62_S61_S67	CD177_02-UNTREATED	0.470941	0.422231
ARMX3_HUMAN|Q9UH62_S67_S70_Y57	CD177_02-UNTREATED	0.499557	0.238189
ARMX3_HUMAN|Q9UH62_S72	CD177_02-UNTREATED	0.477856	0.175471
ARNT_HUMAN|P27540_S77	CD177_02-UNTREATED	0.75106	0.238709
ARP10_HUMAN|Q9NZ32_S414	CD177_02-UNTREATED	-2.37289	0.173991
ARP19_HUMAN|P56211_S62	CD177_02-UNTREATED	-0.17478	0.552577
ARP21_HUMAN|Q9UBL0_S280	CD177_02-UNTREATED	-0.128802	0.723407
ARP2_HUMAN|P61160_T117	CD177_02-UNTREATED	-0.412733	0.195217
ARP3B_HUMAN|Q9P1U1_S418	CD177_02-UNTREATED	-1.53421	0.179589
ARP5L_HUMAN|Q9BPX5_S64	CD177_02-UNTREATED	-1.94913	0.243404
ARP8_HUMAN|Q9H981_S132	CD177_02-UNTREATED	-1.29631	0.358989
ARP8_HUMAN|Q9H981_S412	CD177_02-UNTREATED	0.115795	0.839823
ARPC3_HUMAN|O15145_S172	CD177_02-UNTREATED	0.260985	0.550002
ARPC3_HUMAN|O15145_S6_S7_Y4	CD177_02-UNTREATED	0.145864	0.31279
ARPC5_HUMAN|O15511_S77	CD177_02-UNTREATED	0.0688386	0.835601
ARRB1_HUMAN|P49407_S412	CD177_02-UNTREATED	0.472488	0.365982
ARRB1_HUMAN|P49407_S412_T410	CD177_02-UNTREATED	0.586159	0.265822
ASAP1_HUMAN|Q9ULH1_S1008	CD177_02-UNTREATED	0.0406962	0.855445
ASAP1_HUMAN|Q9ULH1_S1027	CD177_02-UNTREATED	-0.212875	0.403839
ASAP1_HUMAN|Q9ULH1_S1044	CD177_02-UNTREATED	0.105034	0.867702
ASAP1_HUMAN|Q9ULH1_S1128	CD177_02-UNTREATED	0.0652724	0.768659
ASAP1_HUMAN|Q9ULH1_S717	CD177_02-UNTREATED	1.70352	0.333873
ASAP1_HUMAN|Q9ULH1_S839	CD177_02-UNTREATED	0.875995	0.222677
ASAP1_HUMAN|Q9ULH1_S839_S843	CD177_02-UNTREATED	0.300856	0.488906
ASAP1_HUMAN|Q9ULH1_S843	CD177_02-UNTREATED	-0.167732	0.67636
ASAP1_HUMAN|Q9ULH1_S9	CD177_02-UNTREATED	-0.56774	0.302877
ASAP1_HUMAN|Q9ULH1_S910	CD177_02-UNTREATED	-0.144658	0.631991
ASAP2_HUMAN|O43150_S822	CD177_02-UNTREATED	-1.45876	0.326617
ASAP3_HUMAN|Q8TDY4_S862	CD177_02-UNTREATED	0.34448	0.640607
ASB3_HUMAN|Q9Y575_S35	CD177_02-UNTREATED	0.130214	0.470062
ASCC2_HUMAN|Q9H1I8_T233	CD177_02-UNTREATED	0.420065	0.302613
ASCC3_HUMAN|Q8N3C0_S2195	CD177_02-UNTREATED	0.24153	0.382254
ASF1A_HUMAN|Q9Y294_S165	CD177_02-UNTREATED	0.413252	0.371558
ASF1A_HUMAN|Q9Y294_S166	CD177_02-UNTREATED	0.350477	0.351015
ASH1L_HUMAN|Q9NR48_S1748	CD177_02-UNTREATED	0.74474	0.427664
ASH1L_HUMAN|Q9NR48_S22	CD177_02-UNTREATED	-0.0346129	0.78178
ASH1L_HUMAN|Q9NR48_S529	CD177_02-UNTREATED	-0.043021	0.944727
ASH1L_HUMAN|Q9NR48_S884	CD177_02-UNTREATED	-0.270873	0.656131
ASH2L_HUMAN|Q9UBL3_S101	CD177_02-UNTREATED	0.330152	0.61559
ASHWN_HUMAN|Q9BVC5_S182	CD177_02-UNTREATED	0.0446217	0.858656
ASHWN_HUMAN|Q9BVC5_S189	CD177_02-UNTREATED	0.237264	0.231099
ASHWN_HUMAN|Q9BVC5_S189_S193	CD177_02-UNTREATED	0.29787	0.316556
ASHWN_HUMAN|Q9BVC5_S189_S193_T198	CD177_02-UNTREATED	-0.478227	0.595472
ASHWN_HUMAN|Q9BVC5_S189_T198	CD177_02-UNTREATED	-0.913259	0.391689
ASHWN_HUMAN|Q9BVC5_S193	CD177_02-UNTREATED	0.265048	0.0614195
ASHWN_HUMAN|Q9BVC5_S193_T198	CD177_02-UNTREATED	-0.724717	0.371612
ASHWN_HUMAN|Q9BVC5_T230	CD177_02-UNTREATED	-1.92483	0.26819
ASML_HUMAN|O95671_S21	CD177_02-UNTREATED	-0.880747	0.296131
ASPC1_HUMAN|Q9BZE9_S502	CD177_02-UNTREATED	0.0554423	0.83746
ASPH_HUMAN|Q12797_S14	CD177_02-UNTREATED	-1.03512	0.26746
ASPH_HUMAN|Q12797_S14_S18	CD177_02-UNTREATED	-1.05029	0.262251
ASPH_HUMAN|Q12797_S18	CD177_02-UNTREATED	0.723529	0.0570382
ASPH_HUMAN|Q12797_S20	CD177_02-UNTREATED	0.507478	0.284599
ASPH_HUMAN|Q12797_S24	CD177_02-UNTREATED	-1.56296	0.574883
ASPH_HUMAN|Q12797_S24_S29	CD177_02-UNTREATED	-0.0516106	0.927533
ASPH_HUMAN|Q12797_S28	CD177_02-UNTREATED	0.333938	0.226692
ASPH_HUMAN|Q12797_S29	CD177_02-UNTREATED	-0.310868	0.595613
ASPM_HUMAN|Q8IZT6_S1103	CD177_02-UNTREATED	-0.501164	0.633684
ASPM_HUMAN|Q8IZT6_S1105	CD177_02-UNTREATED	0.247431	0.575321
ASPM_HUMAN|Q8IZT6_S392	CD177_02-UNTREATED	0.0269925	0.960772
ASPP2_HUMAN|Q13625_S480	CD177_02-UNTREATED	0.609006	0.539551
ASPP2_HUMAN|Q13625_S569	CD177_02-UNTREATED	0.0382931	0.859979
ASPP2_HUMAN|Q13625_S698	CD177_02-UNTREATED	-1.05247	0.243882
ASUN_HUMAN|Q9NVM9_S626	CD177_02-UNTREATED	0.127334	0.336484
ASXL1_HUMAN|Q8IXJ9_S503	CD177_02-UNTREATED	0.0383833	0.829887
ASXL2_HUMAN|Q76L83_S139_S146	CD177_02-UNTREATED	-0.0899975	0.735664
ASXL2_HUMAN|Q76L83_S156	CD177_02-UNTREATED	-0.410856	0.610822
ASXL2_HUMAN|Q76L83_S224	CD177_02-UNTREATED	-0.0648575	0.766667
ASXL2_HUMAN|Q76L83_S395	CD177_02-UNTREATED	-1.4974	0.254656
ASXL2_HUMAN|Q76L83_S440	CD177_02-UNTREATED	0.387693	0.266113
ASXL2_HUMAN|Q76L83_S524	CD177_02-UNTREATED	-0.245485	0.689273
ASXL2_HUMAN|Q76L83_S562	CD177_02-UNTREATED	-0.043502	0.937096
ASXL2_HUMAN|Q76L83_S714	CD177_02-UNTREATED	-0.00309676	0.97671
ASXL2_HUMAN|Q76L83_S714_S717	CD177_02-UNTREATED	0.111018	0.694802
ASXL2_HUMAN|Q76L83_S834_S845	CD177_02-UNTREATED	0.191532	0.533686
ASXL2_HUMAN|Q76L83_S845	CD177_02-UNTREATED	0.143303	0.651651
ASXL2_HUMAN|Q76L83_T1156	CD177_02-UNTREATED	0.0624406	0.854096
ASXL2_HUMAN|Q76L83_T523	CD177_02-UNTREATED	-0.391292	0.51075
AT10D_HUMAN|Q9P241_S613	CD177_02-UNTREATED	-1.52364	0.257416
AT10D_HUMAN|Q9P241_S637_S638_S639_S641	CD177_02-UNTREATED	0.389889	0.508725
AT10D_HUMAN|Q9P241_S638_S639	CD177_02-UNTREATED	-0.0112306	0.989745
AT11B_HUMAN|Q9Y2G3_S1154	CD177_02-UNTREATED	0.416509	0.382987
AT11C_HUMAN|Q8NB49_S1116	CD177_02-UNTREATED	-0.574146	0.326405
AT11C_HUMAN|Q8NB49_S1126	CD177_02-UNTREATED	0.377084	0.10745
AT11C_HUMAN|Q8NB49_S445	CD177_02-UNTREATED	0.290018	0.551432
AT11C_HUMAN|Q8NB49_T1124	CD177_02-UNTREATED	0.348633	0.15386
AT133_HUMAN|Q9H7F0_S817	CD177_02-UNTREATED	-0.0397202	0.86784
AT133_HUMAN|Q9H7F0_S97	CD177_02-UNTREATED	-0.149393	0.728556
AT133_HUMAN|Q9H7F0_S98	CD177_02-UNTREATED	-0.570584	0.604188
AT1A1_HUMAN|P05023_S16	CD177_02-UNTREATED	0.082547	0.796131
AT1A1_HUMAN|P05023_S653	CD177_02-UNTREATED	-0.314384	0.419358
AT2A2_HUMAN|P16615_S663	CD177_02-UNTREATED	-0.298179	0.331777
AT2B1_HUMAN|P20020_S1177	CD177_02-UNTREATED	-0.139598	0.675222
AT2B1_HUMAN|P20020_S1193	CD177_02-UNTREATED	0.744967	0.364004
AT2B1_HUMAN|P20020_S1215	CD177_02-UNTREATED	1.87906	0.268602
AT2B1_HUMAN|P20020_S1215_S1216	CD177_02-UNTREATED	0.238238	0.675634
AT2B1_HUMAN|P20020_S1215_S1216_S1220	CD177_02-UNTREATED	0.201097	0.526596
AT2B1_HUMAN|P20020_S1216	CD177_02-UNTREATED	0.0221975	0.974379
AT2B1_HUMAN|P20020_S1216_S1220	CD177_02-UNTREATED	1.01907	0.162412
AT2B1_HUMAN|P20020_S1220	CD177_02-UNTREATED	-0.605575	0.337356
AT2B2_HUMAN|Q01814_S1234	CD177_02-UNTREATED	0.107167	0.779774
AT2B2_HUMAN|Q01814_T1241	CD177_02-UNTREATED	-0.0444269	0.966246
AT2B4_HUMAN|P23634_S1240	CD177_02-UNTREATED	0.187606	0.679534
AT2B4_HUMAN|P23634_S61_S67_T60	CD177_02-UNTREATED	0.0734441	0.594532
AT2B4_HUMAN|P23634_T1239	CD177_02-UNTREATED	0.303907	0.543802
AT7L3_HUMAN|Q14CW9_S131	CD177_02-UNTREATED	-0.0905492	0.401794
AT7L3_HUMAN|Q14CW9_S281	CD177_02-UNTREATED	0.122932	0.399968
ATAD1_HUMAN|Q8NBU5_S322	CD177_02-UNTREATED	0.262608	0.552066
ATAD2_HUMAN|Q6PL18_S1243	CD177_02-UNTREATED	0.397357	0.239983
ATAD2_HUMAN|Q6PL18_S1243_S1255	CD177_02-UNTREATED	0.110759	0.894954
ATAD2_HUMAN|Q6PL18_S327	CD177_02-UNTREATED	-0.779242	0.524513
ATAD2_HUMAN|Q6PL18_S342	CD177_02-UNTREATED	-1.54656	0.426071
ATAD2_HUMAN|Q6PL18_S746_S751	CD177_02-UNTREATED	-0.188585	0.825292
ATAD2_HUMAN|Q6PL18_S751	CD177_02-UNTREATED	-0.19862	0.747366
ATAD5_HUMAN|Q96QE3_S44	CD177_02-UNTREATED	-0.738861	0.547706
ATAD5_HUMAN|Q96QE3_S817	CD177_02-UNTREATED	0.571865	0.167023
ATE1_HUMAN|O95260_S169	CD177_02-UNTREATED	0.325489	0.70002
ATF1_HUMAN|P18846_S198	CD177_02-UNTREATED	0.103786	0.808544
ATF1_HUMAN|P18846_S73	CD177_02-UNTREATED	0.421933	0.343473
ATF1_HUMAN|P18846_T206	CD177_02-UNTREATED	0.109071	0.650428
ATF2_HUMAN|P15336_S112	CD177_02-UNTREATED	-0.372349	0.4102
ATF2_HUMAN|P15336_S500	CD177_02-UNTREATED	0.68076	0.23209
ATF2_HUMAN|P15336_T69_T71	CD177_02-UNTREATED	0.934932	0.592994
ATF7_HUMAN|P17544-2_S100_S97	CD177_02-UNTREATED	0.113147	0.600961
ATF7_HUMAN|P17544-2_S97_T101	CD177_02-UNTREATED	0.181972	0.724561
ATF7_HUMAN|P17544-2_T101	CD177_02-UNTREATED	-0.0545066	0.883306
ATF7_HUMAN|P17544_S424	CD177_02-UNTREATED	-0.567688	0.275981
ATF7_HUMAN|P17544_T51_T53	CD177_02-UNTREATED	0.469526	0.74879
ATG13_HUMAN|O75143-2_S255	CD177_02-UNTREATED	0.0624971	0.6099
ATG13_HUMAN|O75143-2_S259	CD177_02-UNTREATED	0.0916806	0.675931
ATG13_HUMAN|O75143-2_S259_T254	CD177_02-UNTREATED	0.269355	0.55328
ATG2A_HUMAN|Q2TAZ0-3_S1265	CD177_02-UNTREATED	0.539163	0.0522682
ATG2A_HUMAN|Q2TAZ0_S1266	CD177_02-UNTREATED	0.490256	0.0252878
ATG2B_HUMAN|Q96BY7_S1579_S1583	CD177_02-UNTREATED	0.228953	0.228885
ATG2B_HUMAN|Q96BY7_S1743	CD177_02-UNTREATED	0.579039	0.0824418
ATG2B_HUMAN|Q96BY7_S240	CD177_02-UNTREATED	0.57383	0.126114
ATG2B_HUMAN|Q96BY7_S240_S255	CD177_02-UNTREATED	0.147848	0.787619
ATG2B_HUMAN|Q96BY7_S255	CD177_02-UNTREATED	0.631641	0.147567
ATG2B_HUMAN|Q96BY7_S497	CD177_02-UNTREATED	0.374012	0.417753
ATG2B_HUMAN|Q96BY7_S886	CD177_02-UNTREATED	0.240325	0.305427
ATG4B_HUMAN|Q9Y4P1_S383	CD177_02-UNTREATED	0.170519	0.626626
ATG9A_HUMAN|Q7Z3C6_S654	CD177_02-UNTREATED	0.0981469	0.475019
ATG9A_HUMAN|Q7Z3C6_S656	CD177_02-UNTREATED	0.142944	0.344562
ATG9A_HUMAN|Q7Z3C6_S735	CD177_02-UNTREATED	0.810849	0.355992
ATG9A_HUMAN|Q7Z3C6_S735_S738	CD177_02-UNTREATED	1.77512	0.316452
ATG9A_HUMAN|Q7Z3C6_S735_S738_S741	CD177_02-UNTREATED	1.56736	0.392343
ATG9A_HUMAN|Q7Z3C6_S738_S741	CD177_02-UNTREATED	0.140399	0.522
ATG9A_HUMAN|Q7Z3C6_S828	CD177_02-UNTREATED	0.487668	0.304071
ATIF1_HUMAN|Q9UII2_S63	CD177_02-UNTREATED	-0.391498	0.223148
ATLA1_HUMAN|Q8WXF7_S10	CD177_02-UNTREATED	0.603003	0.498575
ATLA1_HUMAN|Q8WXF7_S22_Y19	CD177_02-UNTREATED	0.49116	0.115638
ATLA3_HUMAN|Q6DD88_S535	CD177_02-UNTREATED	0.365059	0.38401
ATM_HUMAN|Q13315_S1981	CD177_02-UNTREATED	-0.551124	0.361056
ATN1_HUMAN|P54259_S101	CD177_02-UNTREATED	0.265702	0.425524
ATN1_HUMAN|P54259_S101_S107	CD177_02-UNTREATED	0.372538	0.362737
ATN1_HUMAN|P54259_S118	CD177_02-UNTREATED	0.625391	0.496896
ATN1_HUMAN|P54259_S34	CD177_02-UNTREATED	0.0829644	0.801103
ATN1_HUMAN|P54259_S34_S39	CD177_02-UNTREATED	0.726493	0.485025
ATN1_HUMAN|P54259_S34_S39_S42	CD177_02-UNTREATED	0.174672	0.72413
ATN1_HUMAN|P54259_S34_S43	CD177_02-UNTREATED	0.350063	0.482661
ATN1_HUMAN|P54259_S632	CD177_02-UNTREATED	-0.0513222	0.838797
ATN1_HUMAN|P54259_S645	CD177_02-UNTREATED	-2.33328	0.173972
ATN1_HUMAN|P54259_S661	CD177_02-UNTREATED	-0.779705	0.223096
ATN1_HUMAN|P54259_S661_T651	CD177_02-UNTREATED	0.0351282	0.908505
ATN1_HUMAN|P54259_S661_T653	CD177_02-UNTREATED	0.215635	0.427419
ATN1_HUMAN|P54259_S664	CD177_02-UNTREATED	-0.806973	0.213996
ATN1_HUMAN|P54259_S739_S746_S748	CD177_02-UNTREATED	0.0666496	0.776649
ATN1_HUMAN|P54259_S746_S748	CD177_02-UNTREATED	0.0630607	0.841044
ATN1_HUMAN|P54259_S77	CD177_02-UNTREATED	0.561608	0.512228
ATN1_HUMAN|P54259_S77_S79	CD177_02-UNTREATED	0.91628	0.424742
ATN1_HUMAN|P54259_S79	CD177_02-UNTREATED	0.555722	0.545359
ATN1_HUMAN|P54259_T669	CD177_02-UNTREATED	0.236099	0.692694
ATP7A_HUMAN|Q04656_S1473_S1476	CD177_02-UNTREATED	1.03911	0.277295
ATP7A_HUMAN|Q04656_S270	CD177_02-UNTREATED	0.101271	0.85472
ATP7A_HUMAN|Q04656_S357	CD177_02-UNTREATED	0.174126	0.427409
ATP7A_HUMAN|Q04656_S357_S362_T354	CD177_02-UNTREATED	0.178694	0.413691
ATP7A_HUMAN|Q04656_T152	CD177_02-UNTREATED	0.407988	0.0354043
ATP7A_HUMAN|Q04656_T327	CD177_02-UNTREATED	-0.201204	0.590187
ATPB_HUMAN|P06576_S528	CD177_02-UNTREATED	-0.236813	0.698724
ATPB_HUMAN|P06576_S529	CD177_02-UNTREATED	0.0177986	0.96726
ATR_HUMAN|Q13535_T1989	CD177_02-UNTREATED	0.317308	0.455192
ATRIP_HUMAN|Q8WXE1_S224	CD177_02-UNTREATED	-0.661137	0.705728
ATRIP_HUMAN|Q8WXE1_S239	CD177_02-UNTREATED	0.123864	0.897195
ATRX_HUMAN|P46100_S1011_S1012	CD177_02-UNTREATED	0.32294	0.431929
ATRX_HUMAN|P46100_S1061	CD177_02-UNTREATED	0.807174	0.317223
ATRX_HUMAN|P46100_S1073_S1076	CD177_02-UNTREATED	1.16329	0.292854
ATRX_HUMAN|P46100_S108_S112_S92	CD177_02-UNTREATED	0.191658	0.51837
ATRX_HUMAN|P46100_S108_S112_Y89	CD177_02-UNTREATED	0.200493	0.46798
ATRX_HUMAN|P46100_S1110	CD177_02-UNTREATED	-0.0138013	0.958139
ATRX_HUMAN|P46100_S1151_S1162	CD177_02-UNTREATED	0.290543	0.406588
ATRX_HUMAN|P46100_S1156	CD177_02-UNTREATED	-0.00476283	0.913021
ATRX_HUMAN|P46100_S1156_S1161	CD177_02-UNTREATED	0.0858828	0.47614
ATRX_HUMAN|P46100_S1206	CD177_02-UNTREATED	0.221991	0.0555923
ATRX_HUMAN|P46100_S1206_S1215	CD177_02-UNTREATED	0.268875	0.276011
ATRX_HUMAN|P46100_S1206_S1215_S1221	CD177_02-UNTREATED	0.143537	0.58288
ATRX_HUMAN|P46100_S1285_S1286_S1291_S1292	CD177_02-UNTREATED	0.323401	0.458325
ATRX_HUMAN|P46100_S1322_S1324_S1326	CD177_02-UNTREATED	0.382368	0.401031
ATRX_HUMAN|P46100_S1348	CD177_02-UNTREATED	0.404108	0.166234
ATRX_HUMAN|P46100_S1348_S1352	CD177_02-UNTREATED	0.344575	0.258214
ATRX_HUMAN|P46100_S1352_T1346	CD177_02-UNTREATED	0.254396	0.339105
ATRX_HUMAN|P46100_S1527	CD177_02-UNTREATED	0.0329233	0.956925
ATRX_HUMAN|P46100_S1585	CD177_02-UNTREATED	-0.798467	0.371313
ATRX_HUMAN|P46100_S1946_S1948	CD177_02-UNTREATED	0.186882	0.267647
ATRX_HUMAN|P46100_S1991_S1992	CD177_02-UNTREATED	0.25881	0.556219
ATRX_HUMAN|P46100_S1991_S1996	CD177_02-UNTREATED	0.288529	0.474373
ATRX_HUMAN|P46100_S1992_S1996	CD177_02-UNTREATED	0.314752	0.461648
ATRX_HUMAN|P46100_S1996	CD177_02-UNTREATED	0.124862	0.441066
ATRX_HUMAN|P46100_S213	CD177_02-UNTREATED	0.072468	0.806714
ATRX_HUMAN|P46100_S52	CD177_02-UNTREATED	0.432861	0.192025
ATRX_HUMAN|P46100_S54	CD177_02-UNTREATED	0.205142	0.576632
ATRX_HUMAN|P46100_S594_S598	CD177_02-UNTREATED	-0.323783	0.476851
ATRX_HUMAN|P46100_S598	CD177_02-UNTREATED	-1.38745	0.329536
ATRX_HUMAN|P46100_S634	CD177_02-UNTREATED	0.162667	0.786355
ATRX_HUMAN|P46100_S656	CD177_02-UNTREATED	-0.232715	0.825882
ATRX_HUMAN|P46100_S677	CD177_02-UNTREATED	-0.536693	0.189115
ATRX_HUMAN|P46100_S729_S731	CD177_02-UNTREATED	0.23137	0.394294
ATRX_HUMAN|P46100_S783_S788	CD177_02-UNTREATED	-0.795017	0.13558
ATRX_HUMAN|P46100_S784	CD177_02-UNTREATED	-1.9385	0.168275
ATRX_HUMAN|P46100_S786_T785	CD177_02-UNTREATED	-0.119921	0.809231
ATRX_HUMAN|P46100_S788	CD177_02-UNTREATED	-0.125185	0.753931
ATRX_HUMAN|P46100_S788_T785	CD177_02-UNTREATED	0.135088	0.82772
ATRX_HUMAN|P46100_S812_S814_S815	CD177_02-UNTREATED	0.180548	0.744061
ATRX_HUMAN|P46100_S814_S819	CD177_02-UNTREATED	-0.10928	0.676182
ATRX_HUMAN|P46100_S819	CD177_02-UNTREATED	-0.466791	0.130392
ATRX_HUMAN|P46100_S84	CD177_02-UNTREATED	-0.449237	0.695316
ATRX_HUMAN|P46100_S849_S850	CD177_02-UNTREATED	0.175255	0.618826
ATRX_HUMAN|P46100_S850	CD177_02-UNTREATED	0.0951318	0.767013
ATRX_HUMAN|P46100_S875	CD177_02-UNTREATED	0.378186	0.523174
ATRX_HUMAN|P46100_S875_S876	CD177_02-UNTREATED	0.668925	0.326277
ATRX_HUMAN|P46100_S889	CD177_02-UNTREATED	0.170976	0.547033
ATRX_HUMAN|P46100_S890	CD177_02-UNTREATED	1.03935	0.367909
ATRX_HUMAN|P46100_S92	CD177_02-UNTREATED	0.0781399	0.825521
ATRX_HUMAN|P46100_S978	CD177_02-UNTREATED	0.185326	0.714097
ATRX_HUMAN|P46100_T724	CD177_02-UNTREATED	0.251942	0.41271
ATRX_HUMAN|P46100_T870	CD177_02-UNTREATED	0.249766	0.331856
ATS19_HUMAN|Q8TE59_S80	CD177_02-UNTREATED	-1.6293	0.210741
ATX1_HUMAN|P54253_S775	CD177_02-UNTREATED	0.308984	0.856022
ATX1L_HUMAN|P0C7T5_S261	CD177_02-UNTREATED	0.0655244	0.847906
ATX1L_HUMAN|P0C7T5_S284	CD177_02-UNTREATED	0.509167	0.4524
ATX1L_HUMAN|P0C7T5_S284_S289	CD177_02-UNTREATED	0.472527	0.432315
ATX1L_HUMAN|P0C7T5_S289	CD177_02-UNTREATED	0.0332631	0.903456
ATX1L_HUMAN|P0C7T5_T330	CD177_02-UNTREATED	0.0975246	0.83306
ATX1L_HUMAN|P0C7T5_T333	CD177_02-UNTREATED	-0.176737	0.368933
ATX2_HUMAN|Q99700_S3	CD177_02-UNTREATED	-0.84983	0.640265
ATX2_HUMAN|Q99700_S317	CD177_02-UNTREATED	0.330097	0.27603
ATX2_HUMAN|Q99700_S466	CD177_02-UNTREATED	0.30786	0.486927
ATX2_HUMAN|Q99700_S478	CD177_02-UNTREATED	-0.802434	0.128144
ATX2_HUMAN|Q99700_S554_S558	CD177_02-UNTREATED	-0.106356	0.883458
ATX2_HUMAN|Q99700_S558	CD177_02-UNTREATED	0.110947	0.783546
ATX2_HUMAN|Q99700_S624	CD177_02-UNTREATED	-1.87917	0.200453
ATX2_HUMAN|Q99700_S669	CD177_02-UNTREATED	0.32516	0.333811
ATX2_HUMAN|Q99700_S684	CD177_02-UNTREATED	-0.072716	0.793387
ATX2_HUMAN|Q99700_S684_T666	CD177_02-UNTREATED	-0.0149267	0.973775
ATX2_HUMAN|Q99700_S684_T672	CD177_02-UNTREATED	-0.0226436	0.965163
ATX2_HUMAN|Q99700_S728	CD177_02-UNTREATED	0.0576286	0.774749
ATX2_HUMAN|Q99700_S728_S733	CD177_02-UNTREATED	-0.175922	0.145943
ATX2_HUMAN|Q99700_S744_T741	CD177_02-UNTREATED	0.317311	0.615982
ATX2_HUMAN|Q99700_S758	CD177_02-UNTREATED	-3.1179	0.335266
ATX2_HUMAN|Q99700_S772	CD177_02-UNTREATED	-0.0451312	0.881446
ATX2_HUMAN|Q99700_S784	CD177_02-UNTREATED	-0.479018	0.552592
ATX2_HUMAN|Q99700_S848_S854_S865	CD177_02-UNTREATED	0.0251955	0.859722
ATX2_HUMAN|Q99700_S863	CD177_02-UNTREATED	-0.360187	0.289054
ATX2_HUMAN|Q99700_S889	CD177_02-UNTREATED	0.0509525	0.840418
ATX2_HUMAN|Q99700_T666	CD177_02-UNTREATED	0.194398	0.584213
ATX2_HUMAN|Q99700_T672	CD177_02-UNTREATED	0.36185	0.25525
ATX2_HUMAN|Q99700_T730	CD177_02-UNTREATED	-0.174758	0.470321
ATX2_HUMAN|Q99700_T741	CD177_02-UNTREATED	0.101894	0.466015
ATX2_HUMAN|Q99700_T771	CD177_02-UNTREATED	-0.024719	0.937374
ATX2_HUMAN|Q99700_Y454	CD177_02-UNTREATED	0.186898	0.364615
ATX2L_HUMAN|Q8WWM7-3_T1084	CD177_02-UNTREATED	0.156187	0.400886
ATX2L_HUMAN|Q8WWM7_S111	CD177_02-UNTREATED	0.0518899	0.926808
ATX2L_HUMAN|Q8WWM7_S306	CD177_02-UNTREATED	0.00743828	0.991547
ATX2L_HUMAN|Q8WWM7_S32	CD177_02-UNTREATED	0.146901	0.288415
ATX2L_HUMAN|Q8WWM7_S32_S56	CD177_02-UNTREATED	0.346655	0.381115
ATX2L_HUMAN|Q8WWM7_S335_S339	CD177_02-UNTREATED	0.067986	0.833356
ATX2L_HUMAN|Q8WWM7_S339	CD177_02-UNTREATED	-2.39439	0.210906
ATX2L_HUMAN|Q8WWM7_S409	CD177_02-UNTREATED	-0.758853	0.194865
ATX2L_HUMAN|Q8WWM7_S424	CD177_02-UNTREATED	0.169567	0.768921
ATX2L_HUMAN|Q8WWM7_S426	CD177_02-UNTREATED	0.0522774	0.932523
ATX2L_HUMAN|Q8WWM7_S449	CD177_02-UNTREATED	-1.50439	0.347106
ATX2L_HUMAN|Q8WWM7_S491_S496	CD177_02-UNTREATED	0.266287	0.722125
ATX2L_HUMAN|Q8WWM7_S493_S496	CD177_02-UNTREATED	-0.0509795	0.929411
ATX2L_HUMAN|Q8WWM7_S496	CD177_02-UNTREATED	0.0182969	0.953221
ATX2L_HUMAN|Q8WWM7_S557_S558	CD177_02-UNTREATED	0.0759616	0.770869
ATX2L_HUMAN|Q8WWM7_S558_S559	CD177_02-UNTREATED	0.12672	0.599601
ATX2L_HUMAN|Q8WWM7_S559	CD177_02-UNTREATED	-0.0510755	0.702829
ATX2L_HUMAN|Q8WWM7_S594	CD177_02-UNTREATED	0.0574522	0.81078
ATX2L_HUMAN|Q8WWM7_S602	CD177_02-UNTREATED	1.15995	0.29313
ATX2L_HUMAN|Q8WWM7_S630_T632	CD177_02-UNTREATED	0.452195	0.0475366
ATX2L_HUMAN|Q8WWM7_S634	CD177_02-UNTREATED	0.369993	0.113515
ATX2L_HUMAN|Q8WWM7_S678	CD177_02-UNTREATED	0.174043	0.614926
ATX2L_HUMAN|Q8WWM7_S680	CD177_02-UNTREATED	0.0510648	0.758316
ATX2L_HUMAN|Q8WWM7_S680_S684	CD177_02-UNTREATED	-0.233311	0.33703
ATX2L_HUMAN|Q8WWM7_S684	CD177_02-UNTREATED	-1.01158	0.113871
ATX2L_HUMAN|Q8WWM7_S684_T681	CD177_02-UNTREATED	-0.268312	0.285036
ATX7_HUMAN|O15265-2_S905	CD177_02-UNTREATED	0.100793	0.544495
AVEN_HUMAN|Q9NQS1_S261	CD177_02-UNTREATED	0.578523	0.3852
AVEN_HUMAN|Q9NQS1_S94	CD177_02-UNTREATED	0.187086	0.629789
AVL9_HUMAN|Q8NBF6_S244	CD177_02-UNTREATED	0.0814032	0.94148
AXIN1_HUMAN|O15169_S75_T79	CD177_02-UNTREATED	-0.04035	0.841124
AXIN1_HUMAN|O15169_T79	CD177_02-UNTREATED	0.420042	0.401552
B2L12_HUMAN|Q9HB09_S121	CD177_02-UNTREATED	0.105552	0.436171
B2L12_HUMAN|Q9HB09_S242	CD177_02-UNTREATED	-1.76711	0.310328
B2L12_HUMAN|Q9HB09_S243	CD177_02-UNTREATED	-0.892545	0.439341
B2L12_HUMAN|Q9HB09_S273	CD177_02-UNTREATED	0.053706	0.865826
B2L13_HUMAN|Q9BXK5_S291	CD177_02-UNTREATED	0.553194	0.337261
B2L13_HUMAN|Q9BXK5_S298_S303_S305	CD177_02-UNTREATED	0.681111	0.20465
B2L13_HUMAN|Q9BXK5_S302	CD177_02-UNTREATED	0.0956956	0.671205
B2L13_HUMAN|Q9BXK5_S302_S305	CD177_02-UNTREATED	0.383402	0.280601
B2L13_HUMAN|Q9BXK5_S303	CD177_02-UNTREATED	0.125348	0.586484
B2L13_HUMAN|Q9BXK5_S370	CD177_02-UNTREATED	0.36414	0.652791
B2L13_HUMAN|Q9BXK5_S371_S375	CD177_02-UNTREATED	0.338493	0.260688
B2L13_HUMAN|Q9BXK5_S375	CD177_02-UNTREATED	0.277825	0.454676
B2L13_HUMAN|Q9BXK5_S375_T374	CD177_02-UNTREATED	0.246065	0.114393
B2L13_HUMAN|Q9BXK5_S426	CD177_02-UNTREATED	0.844122	0.308577
B2L13_HUMAN|Q9BXK5_T374	CD177_02-UNTREATED	0.259559	0.370971
B2RU35_HUMAN|B2RU35_S1192	CD177_02-UNTREATED	0.237375	0.685641
B2RU35_HUMAN|B2RU35_S1192_T1189	CD177_02-UNTREATED	0.594586	0.339628
B2RUU3_HUMAN|B2RUU3_S1858	CD177_02-UNTREATED	-0.0938491	0.699428
B3KNT3_HUMAN|B3KNT3_S87	CD177_02-UNTREATED	0.0157614	0.931483
B3KTY3_HUMAN|B3KTY3_S183	CD177_02-UNTREATED	-0.346475	0.293872
B3KX86_HUMAN|B3KX86_S1104	CD177_02-UNTREATED	0.510179	0.00406447
B3KXT1_HUMAN|B3KXT1_S268	CD177_02-UNTREATED	0.0526294	0.945303
B3KXX7_HUMAN|B3KXX7_S250	CD177_02-UNTREATED	0.533757	0.137255
B4DDI1_HUMAN|B4DDI1_S14	CD177_02-UNTREATED	-2.24169	0.171994
B4DDI1_HUMAN|B4DDI1_S14_S20	CD177_02-UNTREATED	0.470961	0.655025
B4DGB3_HUMAN|B4DGB3_S498	CD177_02-UNTREATED	-0.499022	0.169176
B4DHP1_HUMAN|B4DHP1_S161_T158	CD177_02-UNTREATED	0.0992834	0.744496
B4DM10_HUMAN|B4DM10_S76	CD177_02-UNTREATED	0.175506	0.45801
B4DNW3_HUMAN|B4DNW3_S8	CD177_02-UNTREATED	0.140345	0.594813
B4DP23_HUMAN|B4DP23_S5	CD177_02-UNTREATED	-0.0407717	0.922988
B4DPV1_HUMAN|B4DPV1_S682	CD177_02-UNTREATED	-0.883108	0.115715
B4DQA8_HUMAN|B4DQA8_S49	CD177_02-UNTREATED	1.18097	0.359308
B4DQA8_HUMAN|B4DQA8_S50	CD177_02-UNTREATED	-0.019013	0.972235
B4DQZ7_HUMAN|B4DQZ7_S326_S336	CD177_02-UNTREATED	-0.122289	0.524658
B4DQZ7_HUMAN|B4DQZ7_S327_S355	CD177_02-UNTREATED	0.142209	0.617182
B4DQZ7_HUMAN|B4DQZ7_S336	CD177_02-UNTREATED	0.0813828	0.753333
B4DQZ7_HUMAN|B4DQZ7_S336_S355	CD177_02-UNTREATED	0.271484	0.345623
B4DSA7_HUMAN|B4DSA7_S376	CD177_02-UNTREATED	-0.332132	0.694816
B4DSA7_HUMAN|B4DSA7_S376_S383	CD177_02-UNTREATED	0.30783	0.362865
B4DSA7_HUMAN|B4DSA7_S376_S384	CD177_02-UNTREATED	0.0634584	0.757068
B4DSA7_HUMAN|B4DSA7_S376_T379	CD177_02-UNTREATED	-1.51174	0.396045
B4DSL6_HUMAN|B4DSL6_S59	CD177_02-UNTREATED	-0.326745	0.703069
B4DSL6_HUMAN|B4DSL6_S69	CD177_02-UNTREATED	-0.0836387	0.90124
B4DSP0_HUMAN|B4DSP0_T78	CD177_02-UNTREATED	0.50397	0.337445
B4DSX0_HUMAN|B4DSX0_S410	CD177_02-UNTREATED	0.329348	0.651507
B4DSX0_HUMAN|B4DSX0_S413	CD177_02-UNTREATED	0.313362	0.605242
B4DTX1_HUMAN|B4DTX1_S9	CD177_02-UNTREATED	-0.507375	0.410886
B4DVR4_HUMAN|B4DVR4_S258_S265_S277	CD177_02-UNTREATED	-0.15147	0.572543
B4DVR4_HUMAN|B4DVR4_S259_S277	CD177_02-UNTREATED	-1.07223	0.288138
B4DVR4_HUMAN|B4DVR4_S277	CD177_02-UNTREATED	-0.178623	0.427922
B4DVR4_HUMAN|B4DVR4_T276	CD177_02-UNTREATED	-0.152815	0.611245
B4DWX9_HUMAN|B4DWX9_S346_S349	CD177_02-UNTREATED	0.304491	0.415329
B4DWX9_HUMAN|B4DWX9_S349	CD177_02-UNTREATED	0.0255861	0.953024
B4DWX9_HUMAN|B4DWX9_S349_S353	CD177_02-UNTREATED	0.298528	0.556376
B4DY08_HUMAN|B4DY08_S240_S247	CD177_02-UNTREATED	0.214706	0.10134
B4DY08_HUMAN|B4DY08_S247	CD177_02-UNTREATED	0.152732	0.2177
B4DZQ5_HUMAN|B4DZQ5_S73	CD177_02-UNTREATED	0.583338	0.238344
B4DZQ5_HUMAN|B4DZQ5_S73_S79	CD177_02-UNTREATED	0.093262	0.724767
B4E106_HUMAN|B4E106_S478	CD177_02-UNTREATED	0.160341	0.394161
B4E3N7_HUMAN|B4E3N7_S44	CD177_02-UNTREATED	0.266522	0.469146
B4GT1_HUMAN|P15291_S74	CD177_02-UNTREATED	0.442878	0.54816
B5BU53_HUMAN|B5BU53_T186	CD177_02-UNTREATED	-0.0694108	0.857741
B7Z4Q0_HUMAN|B7Z4Q0_S273	CD177_02-UNTREATED	0.270816	0.189271
B7Z7U0_HUMAN|B7Z7U0_S429_S431	CD177_02-UNTREATED	0.763646	0.283541
B7Z7U0_HUMAN|B7Z7U0_S429_S431_S436	CD177_02-UNTREATED	-0.0260586	0.927579
B7Z7U0_HUMAN|B7Z7U0_S429_S431_T435	CD177_02-UNTREATED	-0.17928	0.471641
B7Z7U0_HUMAN|B7Z7U0_S429_S436_T435	CD177_02-UNTREATED	-0.04761	0.830796
B7Z7U0_HUMAN|B7Z7U0_S429_T435	CD177_02-UNTREATED	-1.09166	0.187582
B7Z7U0_HUMAN|B7Z7U0_S431	CD177_02-UNTREATED	-0.71585	0.259752
B7Z7U0_HUMAN|B7Z7U0_S431_S436	CD177_02-UNTREATED	-0.785473	0.341969
B7ZME8_HUMAN|B7ZME8_S333	CD177_02-UNTREATED	-0.579584	0.128114
B7ZME8_HUMAN|B7ZME8_T331	CD177_02-UNTREATED	-2.04236	0.196221
B7ZML1_HUMAN|B7ZML1_S2303	CD177_02-UNTREATED	0.338849	0.196946
BABA1_HUMAN|Q9NWV8_S29	CD177_02-UNTREATED	0.497491	0.128167
BABA1_HUMAN|Q9NWV8_S49	CD177_02-UNTREATED	0.122756	0.556066
BABA1_HUMAN|Q9NWV8_S57	CD177_02-UNTREATED	0.441272	0.329592
BACD2_HUMAN|Q13829_S280	CD177_02-UNTREATED	-0.252043	0.117903
BACH1_HUMAN|O14867_S196	CD177_02-UNTREATED	0.471592	0.0354677
BACH1_HUMAN|O14867_S202	CD177_02-UNTREATED	0.297688	0.181325
BACH1_HUMAN|O14867_S445	CD177_02-UNTREATED	0.145042	0.395685
BAD_HUMAN|Q92934_S118	CD177_02-UNTREATED	0.0801859	0.626324
BAD_HUMAN|Q92934_S134	CD177_02-UNTREATED	-0.0777825	0.727095
BAD_HUMAN|Q92934_S74	CD177_02-UNTREATED	0.454034	0.0734599
BAD_HUMAN|Q92934_S75	CD177_02-UNTREATED	0.381874	0.340784
BAD_HUMAN|Q92934_S97	CD177_02-UNTREATED	-0.240913	0.458719
BAD_HUMAN|Q92934_S99	CD177_02-UNTREATED	-0.555425	0.305876
BAG2_HUMAN|O95816_S18	CD177_02-UNTREATED	-1.72689	0.467976
BAG2_HUMAN|O95816_S19	CD177_02-UNTREATED	-1.51728	0.508635
BAG2_HUMAN|O95816_S20	CD177_02-UNTREATED	1.03647	0.308203
BAG2_HUMAN|O95816_S26	CD177_02-UNTREATED	-0.250757	0.0439742
BAG2_HUMAN|O95816_S66	CD177_02-UNTREATED	-0.2113	0.651444
BAG2_HUMAN|O95816_S73	CD177_02-UNTREATED	0.0717479	0.447942
BAG3_HUMAN|O95817_S134	CD177_02-UNTREATED	-1.97557	0.209796
BAG3_HUMAN|O95817_S136	CD177_02-UNTREATED	-1.70693	0.224113
BAG3_HUMAN|O95817_S173	CD177_02-UNTREATED	-0.366262	0.362219
BAG3_HUMAN|O95817_S177	CD177_02-UNTREATED	0.169072	0.566561
BAG3_HUMAN|O95817_S195	CD177_02-UNTREATED	0.497272	0.420957
BAG3_HUMAN|O95817_S264_S274_S279	CD177_02-UNTREATED	-3.10337	0.24305
BAG3_HUMAN|O95817_S264_S275	CD177_02-UNTREATED	-2.10653	0.317294
BAG3_HUMAN|O95817_S264_S279	CD177_02-UNTREATED	-0.811953	0.635146
BAG3_HUMAN|O95817_S269_S275_S289	CD177_02-UNTREATED	-1.1946	0.374229
BAG3_HUMAN|O95817_S274_S275_S279	CD177_02-UNTREATED	0.522863	0.451349
BAG3_HUMAN|O95817_S275	CD177_02-UNTREATED	-0.765913	0.155235
BAG3_HUMAN|O95817_S275_S279	CD177_02-UNTREATED	-1.44178	0.166352
BAG3_HUMAN|O95817_S279	CD177_02-UNTREATED	-1.79362	0.423244
BAG3_HUMAN|O95817_S279_S283_S289	CD177_02-UNTREATED	-0.393618	0.23597
BAG3_HUMAN|O95817_S279_T285	CD177_02-UNTREATED	-1.96535	0.23276
BAG3_HUMAN|O95817_S289	CD177_02-UNTREATED	-0.51539	0.379316
BAG3_HUMAN|O95817_S289_T285	CD177_02-UNTREATED	0.333316	0.754774
BAG3_HUMAN|O95817_S377	CD177_02-UNTREATED	0.201045	0.686099
BAG3_HUMAN|O95817_S377_S385	CD177_02-UNTREATED	0.203238	0.660085
BAG3_HUMAN|O95817_S377_S386	CD177_02-UNTREATED	0.190099	0.713972
BAG3_HUMAN|O95817_S381	CD177_02-UNTREATED	0.261469	0.561174
BAG3_HUMAN|O95817_S385	CD177_02-UNTREATED	0.145812	0.520507
BAG3_HUMAN|O95817_S386	CD177_02-UNTREATED	0.210922	0.383421
BAG3_HUMAN|O95817_S389	CD177_02-UNTREATED	1.04573	0.292153
BAG3_HUMAN|O95817_T406	CD177_02-UNTREATED	0.103356	0.745291
BAG4_HUMAN|O95429_S176_S184	CD177_02-UNTREATED	-0.0598739	0.867896
BAG4_HUMAN|O95429_S179	CD177_02-UNTREATED	-0.0403844	0.700944
BAG6_HUMAN|P46379_S1081	CD177_02-UNTREATED	-0.699012	0.216718
BAG6_HUMAN|P46379_S1084	CD177_02-UNTREATED	-0.446727	0.470393
BAG6_HUMAN|P46379_S1117	CD177_02-UNTREATED	-0.295045	0.621205
BAG6_HUMAN|P46379_S113	CD177_02-UNTREATED	0.563774	0.629534
BAG6_HUMAN|P46379_S964	CD177_02-UNTREATED	0.852571	0.309967
BAG6_HUMAN|P46379_S964_S973	CD177_02-UNTREATED	1.23418	0.293322
BAG6_HUMAN|P46379_S973	CD177_02-UNTREATED	0.500466	0.388376
BAG6_HUMAN|P46379_Y1116	CD177_02-UNTREATED	-0.316728	0.589324
BAHC1_HUMAN|Q9P281_S1110	CD177_02-UNTREATED	0.103942	0.800372
BAHC1_HUMAN|Q9P281_S2217	CD177_02-UNTREATED	0.00635278	0.981088
BAIP2_HUMAN|Q9UQB8_S261	CD177_02-UNTREATED	0.0230701	0.947379
BAIP2_HUMAN|Q9UQB8_S323	CD177_02-UNTREATED	-0.262831	0.478066
BAIP2_HUMAN|Q9UQB8_S325	CD177_02-UNTREATED	-0.228113	0.518349
BAIP2_HUMAN|Q9UQB8_S366	CD177_02-UNTREATED	-0.905504	0.224077
BAIP2_HUMAN|Q9UQB8_S454	CD177_02-UNTREATED	-0.760898	0.175667
BAIP2_HUMAN|Q9UQB8_T455	CD177_02-UNTREATED	-0.73466	0.186572
BANP_HUMAN|Q8N9N5_S90	CD177_02-UNTREATED	0.212859	0.484348
BAP18_HUMAN|Q8IXM2_S106	CD177_02-UNTREATED	0.165271	0.583354
BAP18_HUMAN|Q8IXM2_S110	CD177_02-UNTREATED	-0.0049816	0.988794
BAP18_HUMAN|Q8IXM2_S146_S150_T161	CD177_02-UNTREATED	0.0907923	0.7826
BAP18_HUMAN|Q8IXM2_S146_T161	CD177_02-UNTREATED	0.200786	0.336703
BAP18_HUMAN|Q8IXM2_S36	CD177_02-UNTREATED	-0.0858938	0.86344
BAP18_HUMAN|Q8IXM2_S96	CD177_02-UNTREATED	0.192441	0.721227
BAP1_HUMAN|Q92560_S582	CD177_02-UNTREATED	0.164395	0.319323
BAP1_HUMAN|Q92560_S583_S596	CD177_02-UNTREATED	0.195436	0.133078
BAP1_HUMAN|Q92560_S583_S597	CD177_02-UNTREATED	0.0819994	0.139504
BAP1_HUMAN|Q92560_S597	CD177_02-UNTREATED	0.227055	0.320541
BARD1_HUMAN|Q99728_S330	CD177_02-UNTREATED	-1.08079	0.406099
BARD1_HUMAN|Q99728_S364	CD177_02-UNTREATED	-0.0951929	0.892128
BARD1_HUMAN|Q99728_T299	CD177_02-UNTREATED	-0.251984	0.711163
BASI_HUMAN|P35613_S362	CD177_02-UNTREATED	0.320819	0.30214
BASP1_HUMAN|P80723_S164	CD177_02-UNTREATED	-0.420303	0.2504
BASP1_HUMAN|P80723_S172_S176	CD177_02-UNTREATED	0.197327	0.575393
BASP1_HUMAN|P80723_T196	CD177_02-UNTREATED	0.142721	0.493772
BASP1_HUMAN|P80723_T36	CD177_02-UNTREATED	0.140369	0.636408
BAZ1A_HUMAN|Q9NRL2_S1363	CD177_02-UNTREATED	0.196519	0.449893
BAZ1A_HUMAN|Q9NRL2_S1371_T1367	CD177_02-UNTREATED	-0.0198784	0.965756
BAZ1A_HUMAN|Q9NRL2_S1402	CD177_02-UNTREATED	-0.127826	0.88189
BAZ1A_HUMAN|Q9NRL2_S1413	CD177_02-UNTREATED	-0.487283	0.441962
BAZ1A_HUMAN|Q9NRL2_S1413_S1417	CD177_02-UNTREATED	0.07571	0.919267
BAZ1A_HUMAN|Q9NRL2_T1420	CD177_02-UNTREATED	-1.37842	0.35675
BAZ1A_HUMAN|Q9NRL2_T731	CD177_02-UNTREATED	-0.0311033	0.876657
BAZ1B_HUMAN|Q9UIG0_S1342	CD177_02-UNTREATED	-0.314111	0.563793
BAZ1B_HUMAN|Q9UIG0_S1468	CD177_02-UNTREATED	-0.128717	0.502567
BAZ1B_HUMAN|Q9UIG0_S158	CD177_02-UNTREATED	0.443704	0.115301
BAZ1B_HUMAN|Q9UIG0_S158_S160	CD177_02-UNTREATED	0.333901	0.399268
BAZ1B_HUMAN|Q9UIG0_S158_S161	CD177_02-UNTREATED	0.927628	0.163599
BAZ1B_HUMAN|Q9UIG0_S161	CD177_02-UNTREATED	0.136183	0.584806
BAZ1B_HUMAN|Q9UIG0_S327	CD177_02-UNTREATED	-0.494231	0.524799
BAZ1B_HUMAN|Q9UIG0_S330	CD177_02-UNTREATED	-0.54074	0.408127
BAZ1B_HUMAN|Q9UIG0_S347_S349	CD177_02-UNTREATED	0.00477449	0.996888
BAZ1B_HUMAN|Q9UIG0_S349	CD177_02-UNTREATED	-1.1625	0.416527
BAZ1B_HUMAN|Q9UIG0_S705	CD177_02-UNTREATED	0.292021	0.257707
BAZ1B_HUMAN|Q9UIG0_S705_S708	CD177_02-UNTREATED	0.376654	0.111207
BAZ1B_HUMAN|Q9UIG0_S708	CD177_02-UNTREATED	0.376111	0.124137
BAZ1B_HUMAN|Q9UIG0_S947	CD177_02-UNTREATED	0.268062	0.0741645
BAZ2A_HUMAN|Q9UIF9_S1397	CD177_02-UNTREATED	0.804611	0.294647
BAZ2A_HUMAN|Q9UIF9_S1770	CD177_02-UNTREATED	-0.0441603	0.860984
BAZ2A_HUMAN|Q9UIF9_S496	CD177_02-UNTREATED	0.578174	0.335354
BAZ2A_HUMAN|Q9UIF9_S496_S509	CD177_02-UNTREATED	0.735926	0.238583
BAZ2A_HUMAN|Q9UIF9_S500_S509	CD177_02-UNTREATED	0.232147	0.18762
BAZ2A_HUMAN|Q9UIF9_Y1777	CD177_02-UNTREATED	0.466085	0.162454
BBS10_HUMAN|Q8TAM1_S719	CD177_02-UNTREATED	0.303114	0.201156
BBX_HUMAN|Q8WY36_S159	CD177_02-UNTREATED	0.204922	0.539807
BBX_HUMAN|Q8WY36_S478	CD177_02-UNTREATED	0.00497278	0.979848
BBX_HUMAN|Q8WY36_S844	CD177_02-UNTREATED	0.041415	0.857772
BCAR1_HUMAN|P56945_S139	CD177_02-UNTREATED	0.181403	0.807994
BCAR1_HUMAN|P56945_S355	CD177_02-UNTREATED	0.60622	0.451764
BCAR1_HUMAN|P56945_S428	CD177_02-UNTREATED	-0.442898	0.256807
BCAR1_HUMAN|P56945_S428_S431	CD177_02-UNTREATED	-0.220127	0.479365
BCAR1_HUMAN|P56945_S430_S431	CD177_02-UNTREATED	0.589277	0.18602
BCAR1_HUMAN|P56945_S431	CD177_02-UNTREATED	-0.610662	0.460451
BCAR1_HUMAN|P56945_S639	CD177_02-UNTREATED	-0.500673	0.472721
BCAR3_HUMAN|O75815_S290	CD177_02-UNTREATED	-0.635167	0.109382
BCAR3_HUMAN|O75815_S370	CD177_02-UNTREATED	0.213127	0.54623
BCAR3_HUMAN|O75815_S375	CD177_02-UNTREATED	-0.475937	0.358089
BCAR3_HUMAN|O75815_S384	CD177_02-UNTREATED	-0.326361	0.766743
BCAR3_HUMAN|O75815_S83	CD177_02-UNTREATED	-0.0572138	0.909183
BCAS3_HUMAN|Q9H6U6_S480_S488_S492	CD177_02-UNTREATED	0.0111158	0.933346
BCAS3_HUMAN|Q9H6U6_S570	CD177_02-UNTREATED	-1.03892	0.405063
BCAS3_HUMAN|Q9H6U6_S900	CD177_02-UNTREATED	1.00212	0.286964
BCAT1_HUMAN|P54687_S18	CD177_02-UNTREATED	-0.00427088	0.977911
BCAT1_HUMAN|P54687_S9	CD177_02-UNTREATED	0.350197	0.472313
BCCIP_HUMAN|Q9P287_S42	CD177_02-UNTREATED	0.702948	0.15865
BCD1_HUMAN|Q9NWK9_S25	CD177_02-UNTREATED	0.171278	0.659431
BCKD_HUMAN|O14874_S31	CD177_02-UNTREATED	0.522343	0.492665
BCKD_HUMAN|O14874_S33	CD177_02-UNTREATED	1.45257	0.251489
BCKD_HUMAN|O14874_T32	CD177_02-UNTREATED	0.194449	0.640621
BCL10_HUMAN|O95999_S136_S138	CD177_02-UNTREATED	0.366626	0.134972
BCL10_HUMAN|O95999_S138	CD177_02-UNTREATED	-0.240403	0.497275
BCL10_HUMAN|O95999_S138_T130	CD177_02-UNTREATED	-0.00190051	0.990648
BCL3_HUMAN|P20749_S374_S382	CD177_02-UNTREATED	0.188595	0.184424
BCL3_HUMAN|P20749_S378	CD177_02-UNTREATED	-0.410245	0.610205
BCL3_HUMAN|P20749_S382	CD177_02-UNTREATED	0.49437	0.471884
BCL6_HUMAN|P41182_S333	CD177_02-UNTREATED	-1.82738	0.323993
BCL6_HUMAN|P41182_S343	CD177_02-UNTREATED	0.563718	0.0126791
BCL6_HUMAN|P41182_S361	CD177_02-UNTREATED	0.50494	0.32759
BCL6_HUMAN|P41182_S404	CD177_02-UNTREATED	0.166588	0.499772
BCL6_HUMAN|P41182_S427	CD177_02-UNTREATED	0.359579	0.633004
BCL6_HUMAN|P41182_S457	CD177_02-UNTREATED	-0.781729	0.353431
BCL7A_HUMAN|Q4VC05_S111_S114	CD177_02-UNTREATED	0.260631	0.542314
BCL7A_HUMAN|Q4VC05_S114	CD177_02-UNTREATED	0.125798	0.0467364
BCL7B_HUMAN|Q9BQE9_S122	CD177_02-UNTREATED	0.714723	0.250828
BCL7B_HUMAN|Q9BQE9_S152	CD177_02-UNTREATED	0.569646	0.44371
BCL7B_HUMAN|Q9BQE9_S202	CD177_02-UNTREATED	0.0661051	0.817827
BCL7C_HUMAN|Q8WUZ0_S114_S126	CD177_02-UNTREATED	0.0530994	0.945017
BCL7C_HUMAN|Q8WUZ0_S114_S126_T118	CD177_02-UNTREATED	0.411981	0.607259
BCL7C_HUMAN|Q8WUZ0_S122	CD177_02-UNTREATED	1.38852	0.143083
BCL7C_HUMAN|Q8WUZ0_S126	CD177_02-UNTREATED	0.482888	0.28016
BCL7C_HUMAN|Q8WUZ0_S126_T111	CD177_02-UNTREATED	-0.0309716	0.953701
BCL9_HUMAN|O00512_S11	CD177_02-UNTREATED	0.0716101	0.749126
BCL9_HUMAN|O00512_S19	CD177_02-UNTREATED	-0.359136	0.423124
BCL9_HUMAN|O00512_S907_S917	CD177_02-UNTREATED	0.559659	0.427761
BCL9L_HUMAN|Q86UU0_S1004_S1010	CD177_02-UNTREATED	-0.195627	0.756245
BCL9L_HUMAN|Q86UU0_S1004_S1010_S997	CD177_02-UNTREATED	0.140888	0.88963
BCL9L_HUMAN|Q86UU0_S1004_S997	CD177_02-UNTREATED	0.0679994	0.925328
BCL9L_HUMAN|Q86UU0_S1004_S999	CD177_02-UNTREATED	0.121829	0.851656
BCL9L_HUMAN|Q86UU0_S1010	CD177_02-UNTREATED	0.00359583	0.992787
BCL9L_HUMAN|Q86UU0_S1010_S999	CD177_02-UNTREATED	0.0916194	0.831563
BCL9L_HUMAN|Q86UU0_S1017	CD177_02-UNTREATED	-0.153785	0.486695
BCL9L_HUMAN|Q86UU0_S118	CD177_02-UNTREATED	-0.123774	0.870831
BCL9L_HUMAN|Q86UU0_S1480	CD177_02-UNTREATED	-0.0122832	0.988135
BCL9L_HUMAN|Q86UU0_S1483	CD177_02-UNTREATED	0.194982	0.784393
BCL9L_HUMAN|Q86UU0_S21	CD177_02-UNTREATED	-0.0364118	0.956827
BCL9L_HUMAN|Q86UU0_S21_S25	CD177_02-UNTREATED	0.961417	0.504275
BCL9L_HUMAN|Q86UU0_S750	CD177_02-UNTREATED	0.180118	0.70785
BCL9L_HUMAN|Q86UU0_S756	CD177_02-UNTREATED	0.0490379	0.924112
BCL9L_HUMAN|Q86UU0_S813	CD177_02-UNTREATED	-0.0491307	0.719561
BCL9L_HUMAN|Q86UU0_S88	CD177_02-UNTREATED	-1.08674	0.246171
BCL9L_HUMAN|Q86UU0_S926	CD177_02-UNTREATED	-0.328062	0.660556
BCL9L_HUMAN|Q86UU0_S934_S942_S947	CD177_02-UNTREATED	0.00411587	0.996572
BCL9L_HUMAN|Q86UU0_S934_S947	CD177_02-UNTREATED	0.194206	0.529592
BCL9L_HUMAN|Q86UU0_S938_S942_S947	CD177_02-UNTREATED	-0.183692	0.844062
BCL9L_HUMAN|Q86UU0_S938_S947	CD177_02-UNTREATED	0.20318	0.638041
BCL9L_HUMAN|Q86UU0_S938_T946	CD177_02-UNTREATED	0.558181	0.445983
BCL9L_HUMAN|Q86UU0_S947	CD177_02-UNTREATED	0.273298	0.283283
BCL9L_HUMAN|Q86UU0_S949	CD177_02-UNTREATED	-0.20146	0.541255
BCL9L_HUMAN|Q86UU0_S954	CD177_02-UNTREATED	0.293966	0.574059
BCL9L_HUMAN|Q86UU0_S959	CD177_02-UNTREATED	0.17775	0.738524
BCL9L_HUMAN|Q86UU0_S959_T957	CD177_02-UNTREATED	0.476137	0.662981
BCL9L_HUMAN|Q86UU0_S975	CD177_02-UNTREATED	0.376474	0.426286
BCL9L_HUMAN|Q86UU0_S975_S984	CD177_02-UNTREATED	-0.55881	0.165908
BCL9L_HUMAN|Q86UU0_S981_T989	CD177_02-UNTREATED	-0.522528	0.254994
BCL9L_HUMAN|Q86UU0_S987	CD177_02-UNTREATED	-0.216138	0.588595
BCL9L_HUMAN|Q86UU0_S987_S991	CD177_02-UNTREATED	0.802378	0.431948
BCL9L_HUMAN|Q86UU0_S987_S993	CD177_02-UNTREATED	-0.494222	0.269743
BCL9L_HUMAN|Q86UU0_S999	CD177_02-UNTREATED	0.00785529	0.966171
BCLF1_HUMAN|Q9NYF8_S119	CD177_02-UNTREATED	1.39238	0.574827
BCLF1_HUMAN|Q9NYF8_S119_S122	CD177_02-UNTREATED	1.83774	0.216927
BCLF1_HUMAN|Q9NYF8_S119_S125	CD177_02-UNTREATED	0.552835	0.741849
BCLF1_HUMAN|Q9NYF8_S121_S127	CD177_02-UNTREATED	-2.62199	0.247421
BCLF1_HUMAN|Q9NYF8_S125	CD177_02-UNTREATED	-3.3802	0.229926
BCLF1_HUMAN|Q9NYF8_S177	CD177_02-UNTREATED	0.0589763	0.744153
BCLF1_HUMAN|Q9NYF8_S183	CD177_02-UNTREATED	-0.0915744	0.915838
BCLF1_HUMAN|Q9NYF8_S196	CD177_02-UNTREATED	0.303962	0.198407
BCLF1_HUMAN|Q9NYF8_S198	CD177_02-UNTREATED	0.298626	0.140994
BCLF1_HUMAN|Q9NYF8_S222	CD177_02-UNTREATED	0.770578	0.35997
BCLF1_HUMAN|Q9NYF8_S259_S264_S268_T257	CD177_02-UNTREATED	1.10086	0.301036
BCLF1_HUMAN|Q9NYF8_S264_S268_T257	CD177_02-UNTREATED	-0.401235	0.524381
BCLF1_HUMAN|Q9NYF8_S268	CD177_02-UNTREATED	0.446602	0.466667
BCLF1_HUMAN|Q9NYF8_S287_S290	CD177_02-UNTREATED	0.900108	0.233831
BCLF1_HUMAN|Q9NYF8_S290_Y284	CD177_02-UNTREATED	0.85999	0.482378
BCLF1_HUMAN|Q9NYF8_S315	CD177_02-UNTREATED	0.0053645	0.972234
BCLF1_HUMAN|Q9NYF8_S385	CD177_02-UNTREATED	0.144876	0.391161
BCLF1_HUMAN|Q9NYF8_S397	CD177_02-UNTREATED	-0.903967	0.19122
BCLF1_HUMAN|Q9NYF8_S397_T402	CD177_02-UNTREATED	0.0383352	0.906363
BCLF1_HUMAN|Q9NYF8_S397_T402_T405	CD177_02-UNTREATED	0.581434	0.285591
BCLF1_HUMAN|Q9NYF8_S496	CD177_02-UNTREATED	0.0511668	0.868884
BCLF1_HUMAN|Q9NYF8_S496_T494	CD177_02-UNTREATED	0.238863	0.636766
BCLF1_HUMAN|Q9NYF8_S512	CD177_02-UNTREATED	0.142151	0.444695
BCLF1_HUMAN|Q9NYF8_S531	CD177_02-UNTREATED	-0.275669	0.436494
BCLF1_HUMAN|Q9NYF8_S648	CD177_02-UNTREATED	-0.114364	0.610924
BCLF1_HUMAN|Q9NYF8_S658	CD177_02-UNTREATED	-0.135943	0.472652
BCLF1_HUMAN|Q9NYF8_S660	CD177_02-UNTREATED	-0.86093	0.160027
BCLF1_HUMAN|Q9NYF8_S690	CD177_02-UNTREATED	-2.57945	0.117148
BCLF1_HUMAN|Q9NYF8_S718	CD177_02-UNTREATED	0.285258	0.538364
BCLF1_HUMAN|Q9NYF8_S752_S760	CD177_02-UNTREATED	-0.0324335	0.859252
BCLF1_HUMAN|Q9NYF8_S753	CD177_02-UNTREATED	-0.0172513	0.932068
BCLF1_HUMAN|Q9NYF8_S753_S757_S762	CD177_02-UNTREATED	0.0904311	0.731186
BCLF1_HUMAN|Q9NYF8_S754_S760	CD177_02-UNTREATED	-0.0460569	0.836231
BCLF1_HUMAN|Q9NYF8_S757_S760	CD177_02-UNTREATED	0.555632	0.336671
BCLF1_HUMAN|Q9NYF8_S760	CD177_02-UNTREATED	0.35862	0.462113
BCLF1_HUMAN|Q9NYF8_S762	CD177_02-UNTREATED	0.188604	0.16513
BCLF1_HUMAN|Q9NYF8_T341	CD177_02-UNTREATED	0.227745	0.456492
BCLF1_HUMAN|Q9NYF8_T402	CD177_02-UNTREATED	-0.991485	0.468037
BCLF1_HUMAN|Q9NYF8_T494	CD177_02-UNTREATED	0.198443	0.367918
BCLF1_HUMAN|Q9NYF8_T526	CD177_02-UNTREATED	-1.6323	0.156406
BCLF1_HUMAN|Q9NYF8_T661	CD177_02-UNTREATED	-0.916032	0.191701
BCLF1_HUMAN|Q9NYF8_Y284	CD177_02-UNTREATED	-1.10183	0.123073
BCLF1_HUMAN|Q9NYF8_Y383	CD177_02-UNTREATED	0.0217645	0.906679
BCLF1_HUMAN|Q9NYF8_Y511	CD177_02-UNTREATED	0.367223	0.296085
BCOR_HUMAN|Q6W2J9_S1405_S1410	CD177_02-UNTREATED	-0.0805794	0.893185
BCOR_HUMAN|Q6W2J9_S423	CD177_02-UNTREATED	0.0833626	0.577217
BCORL_HUMAN|Q5H9F3-3_S1476	CD177_02-UNTREATED	0.357046	0.326582
BCORL_HUMAN|Q5H9F3-3_T1452	CD177_02-UNTREATED	0.465875	0.060752
BCORL_HUMAN|Q5H9F3_S1199	CD177_02-UNTREATED	-0.248171	0.303619
BCORL_HUMAN|Q5H9F3_S599	CD177_02-UNTREATED	0.365417	0.373398
BCR_HUMAN|P11274_S122	CD177_02-UNTREATED	0.25955	0.130407
BCR_HUMAN|P11274_S235_S236	CD177_02-UNTREATED	0.716797	0.116344
BCR_HUMAN|P11274_S371	CD177_02-UNTREATED	0.255281	0.523996
BCR_HUMAN|P11274_S459	CD177_02-UNTREATED	0.134259	0.71269
BCR_HUMAN|P11274_S473	CD177_02-UNTREATED	0.206193	0.164216
BD1L1_HUMAN|Q8NFC6_S1531	CD177_02-UNTREATED	-1.1708	0.304508
BD1L1_HUMAN|Q8NFC6_S2203	CD177_02-UNTREATED	0.110786	0.723494
BD1L1_HUMAN|Q8NFC6_S2475	CD177_02-UNTREATED	0.194319	0.154428
BD1L1_HUMAN|Q8NFC6_S2501	CD177_02-UNTREATED	0.083063	0.811983
BD1L1_HUMAN|Q8NFC6_S266	CD177_02-UNTREATED	-0.00917096	0.959651
BD1L1_HUMAN|Q8NFC6_S2779_S2780	CD177_02-UNTREATED	0.110661	0.495834
BD1L1_HUMAN|Q8NFC6_S2779_Y2777	CD177_02-UNTREATED	0.161993	0.335494
BD1L1_HUMAN|Q8NFC6_S2844_S2845	CD177_02-UNTREATED	0.466061	0.142776
BD1L1_HUMAN|Q8NFC6_S2905	CD177_02-UNTREATED	-0.00337043	0.995961
BD1L1_HUMAN|Q8NFC6_S2964	CD177_02-UNTREATED	-0.610092	0.153375
BD1L1_HUMAN|Q8NFC6_S2973	CD177_02-UNTREATED	0.576478	0.570042
BD1L1_HUMAN|Q8NFC6_S2986	CD177_02-UNTREATED	0.429	0.293753
BD1L1_HUMAN|Q8NFC6_S3019	CD177_02-UNTREATED	-0.782002	0.443132
BD1L1_HUMAN|Q8NFC6_S3029	CD177_02-UNTREATED	0.128983	0.486069
BD1L1_HUMAN|Q8NFC6_S482_S484	CD177_02-UNTREATED	0.280643	0.352157
BD1L1_HUMAN|Q8NFC6_S870	CD177_02-UNTREATED	-0.141932	0.694354
BD1L1_HUMAN|Q8NFC6_Y480_Y481	CD177_02-UNTREATED	0.275324	0.414291
BD1L1_HUMAN|Q8NFC6_Y481	CD177_02-UNTREATED	0.560324	0.271099
BEND3_HUMAN|Q5T5X7_S164	CD177_02-UNTREATED	-0.229764	0.722856
BET1L_HUMAN|Q9NYM9_S9	CD177_02-UNTREATED	0.321163	0.385358
BI2L1_HUMAN|Q9UHR4_S261	CD177_02-UNTREATED	0.284749	0.115027
BI2L1_HUMAN|Q9UHR4_S261_T252_T257	CD177_02-UNTREATED	0.148741	0.482307
BI2L1_HUMAN|Q9UHR4_S261_T257	CD177_02-UNTREATED	-0.37911	0.498842
BI2L1_HUMAN|Q9UHR4_S414	CD177_02-UNTREATED	0.219515	0.559618
BI2L1_HUMAN|Q9UHR4_S422	CD177_02-UNTREATED	0.141452	0.846279
BI2L2_HUMAN|Q6UXY1_S457	CD177_02-UNTREATED	-0.329657	0.519423
BI2L2_HUMAN|Q6UXY1_S478	CD177_02-UNTREATED	-0.286543	0.513357
BI2L2_HUMAN|Q6UXY1_S481	CD177_02-UNTREATED	0.785209	0.20021
BICC1_HUMAN|Q9H694_S612	CD177_02-UNTREATED	-0.0681048	0.854224
BICC1_HUMAN|Q9H694_S633	CD177_02-UNTREATED	1.36331	0.313032
BICC1_HUMAN|Q9H694_S633_S637	CD177_02-UNTREATED	0.442943	0.517382
BICC1_HUMAN|Q9H694_S766	CD177_02-UNTREATED	0.938521	0.32227
BICC1_HUMAN|Q9H694_S836	CD177_02-UNTREATED	-0.121708	0.663193
BICD1_HUMAN|Q96G01_S570	CD177_02-UNTREATED	-0.305392	0.500822
BICD2_HUMAN|Q8TD16_S568	CD177_02-UNTREATED	0.250917	0.237326
BICD2_HUMAN|Q8TD16_S568_S574	CD177_02-UNTREATED	0.58262	0.300494
BICD2_HUMAN|Q8TD16_S568_T567	CD177_02-UNTREATED	0.0428397	0.850361
BICD2_HUMAN|Q8TD16_S568_T573	CD177_02-UNTREATED	0.63963	0.247607
BICD2_HUMAN|Q8TD16_S574	CD177_02-UNTREATED	-0.91726	0.266971
BICD2_HUMAN|Q8TD16_S574_T567	CD177_02-UNTREATED	-0.119498	0.585419
BICD2_HUMAN|Q8TD16_S582	CD177_02-UNTREATED	-0.525083	0.136858
BICD2_HUMAN|Q8TD16_S823	CD177_02-UNTREATED	-1.73591	0.317402
BICD2_HUMAN|Q8TD16_S823_T821	CD177_02-UNTREATED	-0.299549	0.757339
BICD2_HUMAN|Q8TD16_T459	CD177_02-UNTREATED	0.747316	0.428815
BICD2_HUMAN|Q8TD16_T567	CD177_02-UNTREATED	-1.69556	0.473267
BICD2_HUMAN|Q8TD16_T821	CD177_02-UNTREATED	-0.520497	0.545812
BIEA_HUMAN|P53004_S230	CD177_02-UNTREATED	0.0516974	0.908036
BIG1_HUMAN|Q9Y6D6_S1079	CD177_02-UNTREATED	0.316756	0.504767
BIG1_HUMAN|Q9Y6D6_S1569	CD177_02-UNTREATED	0.212966	0.386745
BIG1_HUMAN|Q9Y6D6_S286	CD177_02-UNTREATED	0.361864	0.136426
BIG1_HUMAN|Q9Y6D6_S286_S289	CD177_02-UNTREATED	0.457008	0.126016
BIG1_HUMAN|Q9Y6D6_S286_S289_S290	CD177_02-UNTREATED	0.0779226	0.791976
BIG1_HUMAN|Q9Y6D6_S286_S289_S290_T280	CD177_02-UNTREATED	0.569552	0.0844861
BIG1_HUMAN|Q9Y6D6_S286_S289_T280	CD177_02-UNTREATED	0.55157	0.0575903
BIG1_HUMAN|Q9Y6D6_S289	CD177_02-UNTREATED	0.42571	0.459704
BIG1_HUMAN|Q9Y6D6_S396_S397	CD177_02-UNTREATED	1.20957	0.338743
BIG1_HUMAN|Q9Y6D6_S52	CD177_02-UNTREATED	0.229913	0.183945
BIG1_HUMAN|Q9Y6D6_S664	CD177_02-UNTREATED	0.312034	0.480353
BIG1_HUMAN|Q9Y6D6_T671	CD177_02-UNTREATED	0.520237	0.60419
BIG2_HUMAN|Q9Y6D5_S1015	CD177_02-UNTREATED	-0.312173	0.375888
BIG2_HUMAN|Q9Y6D5_S1017	CD177_02-UNTREATED	-1.73127	0.339479
BIG2_HUMAN|Q9Y6D5_S1511	CD177_02-UNTREATED	0.310227	0.0160206
BIG2_HUMAN|Q9Y6D5_S1528	CD177_02-UNTREATED	0.214892	0.0900087
BIG2_HUMAN|Q9Y6D5_S1528_S1534	CD177_02-UNTREATED	0.458798	0.182709
BIG2_HUMAN|Q9Y6D5_S277	CD177_02-UNTREATED	0.522295	0.0757006
BIG2_HUMAN|Q9Y6D5_S279	CD177_02-UNTREATED	0.61013	0.0960964
BIG2_HUMAN|Q9Y6D5_S614_T616_T626	CD177_02-UNTREATED	0.468653	0.180374
BIN1_HUMAN|O00499-9_S300_S302	CD177_02-UNTREATED	0.808249	0.465913
BIN1_HUMAN|O00499_S296	CD177_02-UNTREATED	-0.295874	0.250252
BIN1_HUMAN|O00499_S296_S298	CD177_02-UNTREATED	0.302877	0.392905
BIN1_HUMAN|O00499_S296_S303	CD177_02-UNTREATED	-0.205855	0.519812
BIN1_HUMAN|O00499_S298	CD177_02-UNTREATED	0.111881	0.698246
BIN1_HUMAN|O00499_S298_S303	CD177_02-UNTREATED	0.264739	0.649514
BIN1_HUMAN|O00499_S298_S303_T307	CD177_02-UNTREATED	0.327677	0.48716
BIN1_HUMAN|O00499_S303	CD177_02-UNTREATED	0.0892497	0.732585
BIN1_HUMAN|O00499_S303_T307	CD177_02-UNTREATED	0.358414	0.517049
BIRC6_HUMAN|Q9NR09_S2883	CD177_02-UNTREATED	1.0948	0.111751
BIRC6_HUMAN|Q9NR09_S2955	CD177_02-UNTREATED	0.3057	0.211046
BIRC6_HUMAN|Q9NR09_S462	CD177_02-UNTREATED	0.374696	0.0471574
BIRC6_HUMAN|Q9NR09_S480	CD177_02-UNTREATED	-0.612015	0.433589
BKRB2_HUMAN|P30411_S375	CD177_02-UNTREATED	-0.18965	0.688359
BL1S3_HUMAN|Q6QNY0_S65	CD177_02-UNTREATED	0.519735	0.178483
BL1S3_HUMAN|Q6QNY0_S65_T63	CD177_02-UNTREATED	0.291765	0.420474
BMI1_HUMAN|P35226_S251_S253_S255	CD177_02-UNTREATED	0.555479	0.303552
BMI1_HUMAN|P35226_S251_S255	CD177_02-UNTREATED	0.151227	0.668095
BMI1_HUMAN|P35226_S255	CD177_02-UNTREATED	0.479777	0.28202
BMI1_HUMAN|P35226_S315	CD177_02-UNTREATED	-0.165502	0.744736
BMI1_HUMAN|P35226_S316	CD177_02-UNTREATED	0.457628	0.440906
BMI1_HUMAN|P35226_S320	CD177_02-UNTREATED	1.03202	0.301781
BMP2K_HUMAN|Q9NSY1_S1032	CD177_02-UNTREATED	0.0470341	0.866995
BMP2K_HUMAN|Q9NSY1_S14	CD177_02-UNTREATED	-0.309102	0.256604
BMP2K_HUMAN|Q9NSY1_S687	CD177_02-UNTREATED	-1.15377	0.185746
BMP2K_HUMAN|Q9NSY1_S689	CD177_02-UNTREATED	-0.840785	0.243104
BMP2K_HUMAN|Q9NSY1_S949	CD177_02-UNTREATED	-0.0380242	0.892576
BMPR2_HUMAN|Q13873_S940	CD177_02-UNTREATED	-0.210624	0.713583
BMS1_HUMAN|Q14692_S552	CD177_02-UNTREATED	-0.11973	0.848426
BMS1_HUMAN|Q14692_S639	CD177_02-UNTREATED	0.324046	0.197033
BMS1_HUMAN|Q14692_T800	CD177_02-UNTREATED	0.766288	0.428834
BMT2_HUMAN|Q1RMZ1_S18	CD177_02-UNTREATED	-0.241562	0.347204
BMT2_HUMAN|Q1RMZ1_S18_T21	CD177_02-UNTREATED	1.03444	0.235045
BNC1_HUMAN|Q01954_S338	CD177_02-UNTREATED	-0.756516	0.381145
BNC2_HUMAN|Q6ZN30_S403	CD177_02-UNTREATED	0.339268	0.456694
BNC2_HUMAN|Q6ZN30_S829	CD177_02-UNTREATED	-0.276166	0.144089
BNI3L_HUMAN|O60238_S118_S120	CD177_02-UNTREATED	1.05047	0.433716
BNI3L_HUMAN|O60238_S120	CD177_02-UNTREATED	0.664178	0.508938
BNI3L_HUMAN|O60238_S164_S166	CD177_02-UNTREATED	2.03162	0.18886
BNIP2_HUMAN|Q12982_S114	CD177_02-UNTREATED	0.295954	0.198984
BNIP2_HUMAN|Q12982_T116	CD177_02-UNTREATED	0.485003	0.226427
BNIP2_HUMAN|Q12982_Y118	CD177_02-UNTREATED	-0.0543893	0.78809
BNIP3_HUMAN|Q12983_S66	CD177_02-UNTREATED	0.0605283	0.930286
BNIP3_HUMAN|Q12983_S86	CD177_02-UNTREATED	-0.179384	0.762974
BNIP3_HUMAN|Q12983_S93	CD177_02-UNTREATED	1.03711	0.0640103
BOLA1_HUMAN|Q9Y3E2_S123	CD177_02-UNTREATED	0.518232	0.293049
BOLA1_HUMAN|Q9Y3E2_S81	CD177_02-UNTREATED	0.487283	0.382386
BOP1_HUMAN|Q14137_S126_S127	CD177_02-UNTREATED	1.22605	0.334698
BORA_HUMAN|Q6PGQ7_S239_S252	CD177_02-UNTREATED	-0.0729934	0.940357
BORA_HUMAN|Q6PGQ7_S558	CD177_02-UNTREATED	-0.57924	0.602522
BOREA_HUMAN|Q53HL2_S219	CD177_02-UNTREATED	-0.532759	0.589232
BORG2_HUMAN|Q9UKI2_S100	CD177_02-UNTREATED	0.256885	0.593382
BORG2_HUMAN|Q9UKI2_S100_S89	CD177_02-UNTREATED	-0.179915	0.878017
BORG2_HUMAN|Q9UKI2_S100_S93	CD177_02-UNTREATED	-0.0309858	0.975453
BORG2_HUMAN|Q9UKI2_S100_T90_T98	CD177_02-UNTREATED	-0.0431543	0.946601
BORG2_HUMAN|Q9UKI2_S100_T98	CD177_02-UNTREATED	-0.0414853	0.899089
BORG2_HUMAN|Q9UKI2_S144	CD177_02-UNTREATED	-0.352604	0.530577
BORG2_HUMAN|Q9UKI2_S91	CD177_02-UNTREATED	-0.294423	0.856653
BORG4_HUMAN|Q9H3Q1_S138_S141	CD177_02-UNTREATED	-0.350037	0.61111
BORG4_HUMAN|Q9H3Q1_S138_S142	CD177_02-UNTREATED	-0.159381	0.763246
BORG4_HUMAN|Q9H3Q1_S140_S142	CD177_02-UNTREATED	-0.174947	0.723401
BORG4_HUMAN|Q9H3Q1_S142	CD177_02-UNTREATED	-1.30916	0.35926
BORG4_HUMAN|Q9H3Q1_S174	CD177_02-UNTREATED	0.742375	0.179247
BORG4_HUMAN|Q9H3Q1_S292	CD177_02-UNTREATED	-0.0638354	0.70433
BORG4_HUMAN|Q9H3Q1_S295	CD177_02-UNTREATED	0.118448	0.712981
BORG4_HUMAN|Q9H3Q1_S322	CD177_02-UNTREATED	-0.211682	0.178366
BORG4_HUMAN|Q9H3Q1_S64	CD177_02-UNTREATED	-0.0679902	0.884015
BORG4_HUMAN|Q9H3Q1_T50	CD177_02-UNTREATED	1.71647	0.248883
BORG5_HUMAN|Q00587_S101	CD177_02-UNTREATED	-0.0872236	0.835374
BORG5_HUMAN|Q00587_S101_S113	CD177_02-UNTREATED	0.134879	0.833352
BORG5_HUMAN|Q00587_S121	CD177_02-UNTREATED	-0.234197	0.61706
BORG5_HUMAN|Q00587_S19	CD177_02-UNTREATED	0.132091	0.741592
BORG5_HUMAN|Q00587_S192	CD177_02-UNTREATED	0.850685	0.408776
BORG5_HUMAN|Q00587_S303	CD177_02-UNTREATED	-0.715588	0.277336
BORG5_HUMAN|Q00587_S350	CD177_02-UNTREATED	-0.495521	0.232212
BPL1_HUMAN|P50747_S124_S137_S138	CD177_02-UNTREATED	0.533329	0.27412
BPL1_HUMAN|P50747_S79	CD177_02-UNTREATED	1.52148	0.326147
BPTF_HUMAN|Q12830_S1251	CD177_02-UNTREATED	-0.119919	0.417679
BPTF_HUMAN|Q12830_S1300	CD177_02-UNTREATED	0.0381242	0.835639
BPTF_HUMAN|Q12830_S1673	CD177_02-UNTREATED	0.00467055	0.961178
BPTF_HUMAN|Q12830_S2370	CD177_02-UNTREATED	0.0551493	0.663355
BPTF_HUMAN|Q12830_S2471	CD177_02-UNTREATED	0.1646	0.716281
BPTF_HUMAN|Q12830_S572	CD177_02-UNTREATED	0.116877	0.58121
[truncated: 109,349 more rows]
