# Supplementary material for: The neutrophil protein CD177 is a novel PDPN receptor that regulates human cancer-associated fibroblast physiology
Source: PLoS One. 2021 Dec 8;16(12):e0260800. doi: 10.1371/journal.pone.0260800 (PMC8654239; doi:10.1371/journal.pone.0260800)
Supplement: S3 Table — (XLSX) [file pone.0260800.s006.xlsx]

## Sheet: global_phospho_test_results
Phosphorylation Site	Comparison	log2FC	pvalue
I3L2J0_HUMAN|I3L2J0_T564	CLEC_30-UNTREATED	-2.27079	3.43282e-05
PLIN3_HUMAN|O60664_S130	CLEC_30-UNTREATED	1.38604	5.28117e-05
LC7L2_HUMAN|Q9Y383_S18	CLEC_30-UNTREATED	-0.782475	0.000104076
LC7L2_HUMAN|Q9Y383_S18	CD177_30-UNTREATED	-0.976961	3.5356e-05
I3L2J0_HUMAN|I3L2J0_T564	CD177_30-UNTREATED	-1.89838	8.21456e-05
1433E_HUMAN|P62258_S210	CD177_02-UNTREATED	0.228628	0.389548
1433T_HUMAN|P27348_S230	CD177_02-UNTREATED	0.167303	0.253318
1433T_HUMAN|P27348_S232	CD177_02-UNTREATED	0.223325	0.451014
1433Z_HUMAN|P63104_S64	CD177_02-UNTREATED	0.259443	0.467106
1433Z_HUMAN|P63104_T232	CD177_02-UNTREATED	0.558648	0.0420668
1A01_HUMAN|P30443_S350	CD177_02-UNTREATED	0.169119	0.430001
1A02_HUMAN|P01892_S345	CD177_02-UNTREATED	0.363885	0.240669
1A02_HUMAN|P01892_S352_S356_S359	CD177_02-UNTREATED	0.189513	0.436544
1B07_HUMAN|P01889_S350_S356_S359	CD177_02-UNTREATED	0.409037	0.141156
1C03_HUMAN|P04222_S357	CD177_02-UNTREATED	0.331285	0.367786
1C03_HUMAN|P04222_S357_S360	CD177_02-UNTREATED	0.414671	0.428083
2A5A_HUMAN|Q15172_S38_S41	CD177_02-UNTREATED	0.357439	0.208203
2A5A_HUMAN|Q15172_S41	CD177_02-UNTREATED	-1.04424	0.195428
2A5D_HUMAN|Q14738_S573	CD177_02-UNTREATED	0.81493	0.160115
2A5D_HUMAN|Q14738_S89	CD177_02-UNTREATED	-1.58213	0.314649
2A5E_HUMAN|Q16537_S30	CD177_02-UNTREATED	0.235884	0.37473
2A5E_HUMAN|Q16537_S32_S33	CD177_02-UNTREATED	-1.37179	0.206503
2A5E_HUMAN|Q16537_S32_S34	CD177_02-UNTREATED	-0.814308	0.131383
2A5E_HUMAN|Q16537_S33	CD177_02-UNTREATED	-2.65324	0.30499
2A5E_HUMAN|Q16537_S34	CD177_02-UNTREATED	-2.08682	0.337889
2ABA_HUMAN|P63151_S307_Y299_Y305	CD177_02-UNTREATED	0.355619	0.377753
3BP1_HUMAN|Q9Y3L3_S262	CD177_02-UNTREATED	-0.918286	0.214761
3BP1_HUMAN|Q9Y3L3_S544	CD177_02-UNTREATED	0.295244	0.103121
3BP1_HUMAN|Q9Y3L3_S550	CD177_02-UNTREATED	0.230702	0.130112
3BP1_HUMAN|Q9Y3L3_S598	CD177_02-UNTREATED	0.433696	0.132023
3BP1_HUMAN|Q9Y3L3_S695	CD177_02-UNTREATED	0.636665	0.203434
3BP5L_HUMAN|Q7L8J4_S362	CD177_02-UNTREATED	0.71038	0.451453
3BP5L_HUMAN|Q7L8J4_S49	CD177_02-UNTREATED	0.188085	0.333877
4EBP1_HUMAN|Q13541_S101	CD177_02-UNTREATED	-0.850529	0.168502
4EBP1_HUMAN|Q13541_S112	CD177_02-UNTREATED	0.795453	0.406902
4EBP1_HUMAN|Q13541_S35_S44	CD177_02-UNTREATED	0.375479	0.472573
4EBP1_HUMAN|Q13541_S35_T46	CD177_02-UNTREATED	0.347978	0.239979
4EBP1_HUMAN|Q13541_S44_T37	CD177_02-UNTREATED	-0.099494	0.483179
4EBP1_HUMAN|Q13541_S44_Y34	CD177_02-UNTREATED	-0.257962	0.375007
4EBP1_HUMAN|Q13541_S65	CD177_02-UNTREATED	-1.18014	0.257043
4EBP1_HUMAN|Q13541_S94	CD177_02-UNTREATED	-0.375665	0.271645
4EBP1_HUMAN|Q13541_S96	CD177_02-UNTREATED	-0.910793	0.0829054
4EBP1_HUMAN|Q13541_S96_T77	CD177_02-UNTREATED	0.235701	0.169372
4EBP1_HUMAN|Q13541_T36_T46	CD177_02-UNTREATED	-0.198692	0.482261
4EBP1_HUMAN|Q13541_T37	CD177_02-UNTREATED	0.279806	0.44152
4EBP1_HUMAN|Q13541_T37_T41	CD177_02-UNTREATED	0.329302	0.372029
4EBP1_HUMAN|Q13541_T37_T45	CD177_02-UNTREATED	0.436766	0.198068
4EBP1_HUMAN|Q13541_T37_T46	CD177_02-UNTREATED	0.1909	0.116753
4EBP1_HUMAN|Q13541_T37_T50	CD177_02-UNTREATED	0.625621	0.458979
4EBP1_HUMAN|Q13541_T37_Y34	CD177_02-UNTREATED	1.45202	0.246536
4EBP1_HUMAN|Q13541_T41	CD177_02-UNTREATED	-1.66995	0.204752
4EBP1_HUMAN|Q13541_T45	CD177_02-UNTREATED	-1.15305	0.306124
4EBP1_HUMAN|Q13541_T45_Y54	CD177_02-UNTREATED	1.44706	0.476351
4EBP1_HUMAN|Q13541_T46_Y34	CD177_02-UNTREATED	1.04073	0.447453
4EBP1_HUMAN|Q13541_Y34_Y54	CD177_02-UNTREATED	-0.197154	0.271735
4EBP2_HUMAN|Q13542_S44_T37	CD177_02-UNTREATED	1.07542	0.385642
4EBP2_HUMAN|Q13542_T36_T45	CD177_02-UNTREATED	0.512584	0.228927
4EBP2_HUMAN|Q13542_T37_T46	CD177_02-UNTREATED	0.319399	0.371134
4EBP2_HUMAN|Q13542_T37_Y54	CD177_02-UNTREATED	0.286331	0.187141
4EBP2_HUMAN|Q13542_T46	CD177_02-UNTREATED	-1.50135	0.23813
4EBP2_HUMAN|Q13542_T50	CD177_02-UNTREATED	-1.40515	0.215827
4ET_HUMAN|Q9NRA8_S136	CD177_02-UNTREATED	-1.84676	0.063523
4ET_HUMAN|Q9NRA8_S138	CD177_02-UNTREATED	-1.96462	0.0898887
4ET_HUMAN|Q9NRA8_S353_S356	CD177_02-UNTREATED	0.641872	0.25415
4ET_HUMAN|Q9NRA8_S564	CD177_02-UNTREATED	-0.256942	0.221909
4ET_HUMAN|Q9NRA8_S577	CD177_02-UNTREATED	-0.50507	0.117295
4ET_HUMAN|Q9NRA8_S679	CD177_02-UNTREATED	-1.03728	0.154576
4ET_HUMAN|Q9NRA8_S680	CD177_02-UNTREATED	-1.20878	0.113157
4ET_HUMAN|Q9NRA8_S74_S78	CD177_02-UNTREATED	-0.203797	0.150019
4ET_HUMAN|Q9NRA8_S752	CD177_02-UNTREATED	0.0786568	0.483968
4ET_HUMAN|Q9NRA8_S77	CD177_02-UNTREATED	-1.00676	0.403001
4ET_HUMAN|Q9NRA8_S77_S78_S82_Y71	CD177_02-UNTREATED	0.424031	0.271993
4ET_HUMAN|Q9NRA8_S78	CD177_02-UNTREATED	1.23388	0.346808
4ET_HUMAN|Q9NRA8_S951	CD177_02-UNTREATED	-0.306705	0.114107
68MP_HUMAN|P56378_S51	CD177_02-UNTREATED	0.372531	0.428259
A0A024R3R5_HUMAN|A0A024R3R5_S156	CD177_02-UNTREATED	1.35332	0.197116
A0A087WUR4_HUMAN|A0A087WUR4_SNA	CD177_02-UNTREATED	-1.73614	0.11559
A0A087WVC6_HUMAN|A0A087WVC6_S1013	CD177_02-UNTREATED	0.427132	0.310959
A0A0A0MRE1_HUMAN|A0A0A0MRE1_SNA	CD177_02-UNTREATED	2.79731	0.478656
A0A0C4DGZ0_HUMAN|A0A0C4DGZ0_S1822_S1829	CD177_02-UNTREATED	-0.311292	0.39367
A0A0C4DGZ0_HUMAN|A0A0C4DGZ0_S1829_S1831_S1833_Y1818_Y1825	CD177_02-UNTREATED	0.519946	0.381482
A0A0D9SFE4_HUMAN|A0A0D9SFE4_S847	CD177_02-UNTREATED	0.334976	0.227804
A0A0G2JNZ2_HUMAN|A0A0G2JNZ2_S668_S688_T689	CD177_02-UNTREATED	0.735705	0.287015
A0A0J9YVR0_HUMAN|A0A0J9YVR0_T36	CD177_02-UNTREATED	0.405691	0.206552
A0A0S2Z4Z6_HUMAN|A0A0S2Z4Z6_S552	CD177_02-UNTREATED	-0.587877	0.187943
A0A0U1RRM4_HUMAN|A0A0U1RRM4_S141	CD177_02-UNTREATED	0.639073	0.378274
A0A0U1RRM4_HUMAN|A0A0U1RRM4_S155	CD177_02-UNTREATED	-0.89957	0.17819
A7L3B_HUMAN|Q96GX2_S92	CD177_02-UNTREATED	-0.886572	0.351516
A8K3Y5_HUMAN|A8K3Y5_S260	CD177_02-UNTREATED	0.44584	0.461626
A8K8C4_HUMAN|A8K8C4_S134	CD177_02-UNTREATED	0.238478	0.350262
A8K8Z0_HUMAN|A8K8Z0_T693	CD177_02-UNTREATED	0.490989	0.145057
A9CQZ4_HUMAN|A9CQZ4_S27	CD177_02-UNTREATED	-0.281061	0.457914
AAAT_HUMAN|Q15758_S493	CD177_02-UNTREATED	0.299806	0.291988
AAAT_HUMAN|Q15758_S503	CD177_02-UNTREATED	0.400785	0.108503
AAAT_HUMAN|Q15758_T494	CD177_02-UNTREATED	0.222455	0.390766
AAGAB_HUMAN|Q6PD74_S310_S311	CD177_02-UNTREATED	0.440647	0.203858
AAK1_HUMAN|Q2M2I8_S18	CD177_02-UNTREATED	-0.462989	0.350366
AAK1_HUMAN|Q2M2I8_S20	CD177_02-UNTREATED	0.271594	0.479856
AAK1_HUMAN|Q2M2I8_S21	CD177_02-UNTREATED	0.310238	0.386625
AAK1_HUMAN|Q2M2I8_S26	CD177_02-UNTREATED	0.319792	0.471462
AAK1_HUMAN|Q2M2I8_S618_S623_T620	CD177_02-UNTREATED	0.442763	0.243546
AAK1_HUMAN|Q2M2I8_S618_S624_T620	CD177_02-UNTREATED	0.43118	0.293999
AAK1_HUMAN|Q2M2I8_S637	CD177_02-UNTREATED	-1.00677	0.173219
AAK1_HUMAN|Q2M2I8_S642	CD177_02-UNTREATED	-0.42862	0.436688
AAK1_HUMAN|Q2M2I8_T620	CD177_02-UNTREATED	0.367393	0.37892
AAK1_HUMAN|Q2M2I8_T674	CD177_02-UNTREATED	-0.435175	0.257395
AAKB1_HUMAN|Q9Y478_S108	CD177_02-UNTREATED	-0.787031	0.210316
AAKB2_HUMAN|O43741_S108	CD177_02-UNTREATED	0.50886	0.325978
AAKB2_HUMAN|O43741_S184	CD177_02-UNTREATED	-1.47964	0.308712
AAPK1_HUMAN|Q13131_S486	CD177_02-UNTREATED	0.979964	0.0829477
AAPK1_HUMAN|Q13131_S486_T490	CD177_02-UNTREATED	-1.44901	0.326832
AAPK1_HUMAN|Q13131_S494	CD177_02-UNTREATED	0.420114	0.305613
AAPK1_HUMAN|Q13131_S506	CD177_02-UNTREATED	-0.801305	0.323649
AAPK1_HUMAN|Q13131_S508	CD177_02-UNTREATED	1.69396	0.225659
AAPK1_HUMAN|Q13131_T490	CD177_02-UNTREATED	0.904505	0.301146
AATF_HUMAN|Q9NY61_S316_S320_S321	CD177_02-UNTREATED	0.155266	0.395
AB1IP_HUMAN|Q7Z5R6_S526	CD177_02-UNTREATED	0.290348	0.401214
ABCA2_HUMAN|Q9BZC7_S1327_S1331	CD177_02-UNTREATED	0.2914	0.046423
ABCF1_HUMAN|Q8NE71_S109	CD177_02-UNTREATED	-0.459736	0.440383
ABCF1_HUMAN|Q8NE71_S140	CD177_02-UNTREATED	0.233926	0.132956
ABCF1_HUMAN|Q8NE71_S228	CD177_02-UNTREATED	0.266768	0.0349774
ABHD2_HUMAN|P08910_S415	CD177_02-UNTREATED	0.420853	0.179331
ABI1_HUMAN|Q8IZP0_S225	CD177_02-UNTREATED	-1.52443	0.229921
ABI1_HUMAN|Q8IZP0_S231	CD177_02-UNTREATED	-0.569224	0.278724
ABI1_HUMAN|Q8IZP0_T229	CD177_02-UNTREATED	-0.421666	0.376171
ABI2_HUMAN|Q9NYB9_S227	CD177_02-UNTREATED	-0.536029	0.321336
ABI2_HUMAN|Q9NYB9_S368	CD177_02-UNTREATED	-0.655507	0.10774
ABL1_HUMAN|P00519_S569	CD177_02-UNTREATED	-1.06647	0.260398
ABL1_HUMAN|P00519_S683	CD177_02-UNTREATED	-1.69234	0.0687625
ABL1_HUMAN|P00519_T610	CD177_02-UNTREATED	-1.63784	0.388784
ABL2_HUMAN|P42684_S618	CD177_02-UNTREATED	-0.319881	0.477842
ABL2_HUMAN|P42684_S620	CD177_02-UNTREATED	-1.00095	0.144237
ABL2_HUMAN|P42684_S633	CD177_02-UNTREATED	0.671995	0.199337
ABL2_HUMAN|P42684_S634	CD177_02-UNTREATED	-0.819814	0.3858
ABL2_HUMAN|P42684_S72	CD177_02-UNTREATED	0.323555	0.331351
ABL2_HUMAN|P42684_S936	CD177_02-UNTREATED	-0.732247	0.476225
ABLM3_HUMAN|O94929-2_S282	CD177_02-UNTREATED	-0.895228	0.463671
ABLM3_HUMAN|O94929-2_S286	CD177_02-UNTREATED	-2.23031	0.269999
ABLM3_HUMAN|O94929_S163	CD177_02-UNTREATED	0.110591	0.311134
ABLM3_HUMAN|O94929_S280_S286	CD177_02-UNTREATED	0.379644	0.467606
ABLM3_HUMAN|O94929_S372	CD177_02-UNTREATED	-0.379486	0.276102
ABLM3_HUMAN|O94929_S372_S379	CD177_02-UNTREATED	-1.29332	0.070027
ABLM3_HUMAN|O94929_S373	CD177_02-UNTREATED	-0.183343	0.481475
ABLM3_HUMAN|O94929_S373_S379	CD177_02-UNTREATED	-0.400835	0.477073
ABLM3_HUMAN|O94929_S388	CD177_02-UNTREATED	-1.16843	0.133803
ABLM3_HUMAN|O94929_S388_S392	CD177_02-UNTREATED	-1.48872	0.199992
ABLM3_HUMAN|O94929_S503_S504	CD177_02-UNTREATED	-0.547469	0.343965
ABLM3_HUMAN|O94929_S504	CD177_02-UNTREATED	0.581659	0.481957
ABLM3_HUMAN|O94929_S547	CD177_02-UNTREATED	-0.816599	0.0829469
ABLM3_HUMAN|O94929_S567	CD177_02-UNTREATED	-0.484435	0.351668
ACACA_HUMAN|Q13085_S2343	CD177_02-UNTREATED	0.20169	0.0291654
ACACA_HUMAN|Q13085_S25_S29	CD177_02-UNTREATED	0.377402	0.22799
ACACA_HUMAN|Q13085_S29	CD177_02-UNTREATED	0.39144	0.00989946
ACAP2_HUMAN|Q15057_S379	CD177_02-UNTREATED	0.921684	0.212011
ACAP2_HUMAN|Q15057_S381_S384	CD177_02-UNTREATED	0.258963	0.333494
ACAP2_HUMAN|Q15057_S381_S387_T382	CD177_02-UNTREATED	0.324556	0.492602
ACAP2_HUMAN|Q15057_S381_T382	CD177_02-UNTREATED	0.32578	0.223432
ACAP2_HUMAN|Q15057_S384	CD177_02-UNTREATED	0.355427	0.0695552
ACAP2_HUMAN|Q15057_S384_S387	CD177_02-UNTREATED	0.371163	0.0950042
ACAP2_HUMAN|Q15057_S519	CD177_02-UNTREATED	-0.558308	0.426417
ACAP2_HUMAN|Q15057_S521	CD177_02-UNTREATED	-0.574627	0.372679
ACAP2_HUMAN|Q15057_Y516	CD177_02-UNTREATED	-0.308113	0.464096
ACBD5_HUMAN|Q5T8D3_S193_S194_S196_S200	CD177_02-UNTREATED	0.472922	0.359219
ACBD5_HUMAN|Q5T8D3_S196_S200	CD177_02-UNTREATED	0.3566	0.233058
ACBD6_HUMAN|Q9BR61_S108	CD177_02-UNTREATED	0.217963	0.192165
ACD_HUMAN|Q96AP0_S425_S435	CD177_02-UNTREATED	0.313085	0.43712
ACD_HUMAN|Q96AP0_S435	CD177_02-UNTREATED	0.307301	0.268515
ACINU_HUMAN|Q9UKV3_S1004	CD177_02-UNTREATED	-1.54685	0.172457
ACINU_HUMAN|Q9UKV3_S1329_T1332	CD177_02-UNTREATED	1.22428	0.37816
ACINU_HUMAN|Q9UKV3_S208	CD177_02-UNTREATED	0.551265	0.34066
ACINU_HUMAN|Q9UKV3_S216	CD177_02-UNTREATED	0.805158	0.138545
ACINU_HUMAN|Q9UKV3_S240	CD177_02-UNTREATED	0.210658	0.408763
ACINU_HUMAN|Q9UKV3_S243	CD177_02-UNTREATED	0.520424	0.202577
ACINU_HUMAN|Q9UKV3_S328	CD177_02-UNTREATED	0.988459	0.274917
ACINU_HUMAN|Q9UKV3_S365	CD177_02-UNTREATED	0.995284	0.383758
ACINU_HUMAN|Q9UKV3_S388	CD177_02-UNTREATED	-0.355173	0.230859
ACINU_HUMAN|Q9UKV3_S499	CD177_02-UNTREATED	-0.97468	0.197844
ACINU_HUMAN|Q9UKV3_S655	CD177_02-UNTREATED	-0.283698	0.0535465
ACINU_HUMAN|Q9UKV3_S655_S657	CD177_02-UNTREATED	-0.798897	0.46527
ACINU_HUMAN|Q9UKV3_S655_S661	CD177_02-UNTREATED	-2.07429	0.443049
ACINU_HUMAN|Q9UKV3_S657	CD177_02-UNTREATED	-0.507123	0.0170767
ACINU_HUMAN|Q9UKV3_S675	CD177_02-UNTREATED	0.266819	0.321085
ACINU_HUMAN|Q9UKV3_S729	CD177_02-UNTREATED	-1.77451	0.221218
ACINU_HUMAN|Q9UKV3_S983	CD177_02-UNTREATED	-2.43612	0.218303
ACINU_HUMAN|Q9UKV3_T1332	CD177_02-UNTREATED	1.02536	0.38581
ACINU_HUMAN|Q9UKV3_T254	CD177_02-UNTREATED	-0.281491	0.429743
ACINU_HUMAN|Q9UKV3_T408	CD177_02-UNTREATED	0.182771	0.474679
ACINU_HUMAN|Q9UKV3_T682	CD177_02-UNTREATED	0.207216	0.443413
ACINU_HUMAN|Q9UKV3_T840	CD177_02-UNTREATED	0.459017	0.366111
ACK1_HUMAN|Q07912_S809	CD177_02-UNTREATED	-0.426452	0.469813
ACLY_HUMAN|P53396_S455	CD177_02-UNTREATED	0.193958	0.480453
ACLY_HUMAN|P53396_S457	CD177_02-UNTREATED	0.37335	0.252334
ACLY_HUMAN|P53396_S481	CD177_02-UNTREATED	-0.996081	0.150761
ACSA_HUMAN|Q9NR19_S10	CD177_02-UNTREATED	-0.43181	0.315023
ACSA_HUMAN|Q9NR19_S14	CD177_02-UNTREATED	-1.41215	0.264678
ACSA_HUMAN|Q9NR19_S267	CD177_02-UNTREATED	0.280456	0.0856095
ACSA_HUMAN|Q9NR19_S28	CD177_02-UNTREATED	0.496246	0.396818
ACSA_HUMAN|Q9NR19_S30	CD177_02-UNTREATED	-0.721596	0.34044
ACSL4_HUMAN|O60488_S674	CD177_02-UNTREATED	0.0936192	0.274713
ACTA_HUMAN|P62736_S35	CD177_02-UNTREATED	-1.22881	0.26201
ACTA_HUMAN|P62736_S62	CD177_02-UNTREATED	0.490838	0.405338
ACTA_HUMAN|P62736_T68	CD177_02-UNTREATED	-2.60526	0.262364
ACTB_HUMAN|P60709_S234	CD177_02-UNTREATED	0.243672	0.494413
ACTB_HUMAN|P60709_T203	CD177_02-UNTREATED	-0.696764	0.19242
ACTBM_HUMAN|Q9BYX7_S368	CD177_02-UNTREATED	0.448896	0.357802
ACTN1_HUMAN|P12814_S348	CD177_02-UNTREATED	-2.19777	0.259189
ACTN1_HUMAN|P12814_S356	CD177_02-UNTREATED	-0.381861	0.134198
ADAM9_HUMAN|Q13443_S758	CD177_02-UNTREATED	-0.151408	0.420734
ADAM9_HUMAN|Q13443_S758_T761	CD177_02-UNTREATED	0.318129	0.153296
ADAM9_HUMAN|Q13443_T761	CD177_02-UNTREATED	-0.747055	0.340369
ADAT1_HUMAN|Q9BUB4_S191	CD177_02-UNTREATED	0.257751	0.478456
ADDA_HUMAN|P35611_S355_S358	CD177_02-UNTREATED	0.166175	0.270267
ADDA_HUMAN|P35611_S355_S366	CD177_02-UNTREATED	0.42542	0.134769
ADDA_HUMAN|P35611_S358	CD177_02-UNTREATED	0.737043	0.136727
ADDA_HUMAN|P35611_S358_T364	CD177_02-UNTREATED	0.357132	0.224141
ADDA_HUMAN|P35611_S366	CD177_02-UNTREATED	0.263846	0.209667
ADDA_HUMAN|P35611_S464	CD177_02-UNTREATED	0.286508	0.375591
ADDA_HUMAN|P35611_S465	CD177_02-UNTREATED	-0.551852	0.240057
ADDA_HUMAN|P35611_S726	CD177_02-UNTREATED	-2.1045	0.308038
ADDA_HUMAN|P35611_T364	CD177_02-UNTREATED	0.556785	0.33161
ADDG_HUMAN|Q9UEY8_S461	CD177_02-UNTREATED	-1.62797	0.454567
ADDG_HUMAN|Q9UEY8_S652	CD177_02-UNTREATED	0.961989	0.289406
ADDG_HUMAN|Q9UEY8_S673	CD177_02-UNTREATED	0.645416	0.223267
ADDG_HUMAN|Q9UEY8_S673_S677	CD177_02-UNTREATED	0.527583	0.355163
ADDG_HUMAN|Q9UEY8_S677	CD177_02-UNTREATED	0.340125	0.359052
ADDG_HUMAN|Q9UEY8_S677_S681	CD177_02-UNTREATED	-0.28496	0.37305
ADDG_HUMAN|Q9UEY8_S679_S681	CD177_02-UNTREATED	0.151374	0.495747
ADDG_HUMAN|Q9UEY8_S681	CD177_02-UNTREATED	-0.530724	0.143524
ADIP_HUMAN|Q9Y2D8_S293	CD177_02-UNTREATED	-0.701859	0.398896
ADIP_HUMAN|Q9Y2D8_S540	CD177_02-UNTREATED	0.160796	0.421373
ADNP_HUMAN|Q9H2P0_S921	CD177_02-UNTREATED	0.162496	0.194405
ADRM1_HUMAN|Q16186_S211	CD177_02-UNTREATED	0.65302	0.443525
ADRM1_HUMAN|Q16186_S405	CD177_02-UNTREATED	0.376232	0.303937
ADRM1_HUMAN|Q16186_T221	CD177_02-UNTREATED	0.349775	0.218197
AEBP2_HUMAN|Q6ZN18_S139_S141	CD177_02-UNTREATED	0.447479	0.119992
AEBP2_HUMAN|Q6ZN18_S141_S146_S149	CD177_02-UNTREATED	0.173822	0.364932
AEBP2_HUMAN|Q6ZN18_S206	CD177_02-UNTREATED	0.171776	0.483034
AEBP2_HUMAN|Q6ZN18_S206_S211	CD177_02-UNTREATED	0.437811	0.376511
AF17_HUMAN|P55198_S190_S191	CD177_02-UNTREATED	0.441274	0.0119582
AF17_HUMAN|P55198_S204_S210	CD177_02-UNTREATED	0.157973	0.388255
AF17_HUMAN|P55198_S222	CD177_02-UNTREATED	0.36692	0.371774
AF17_HUMAN|P55198_S224	CD177_02-UNTREATED	0.521415	0.257544
AF17_HUMAN|P55198_S423	CD177_02-UNTREATED	-1.04597	0.279205
AF1L2_HUMAN|Q8N4X5_S640	CD177_02-UNTREATED	0.318684	0.374005
AF9_HUMAN|P42568_S483	CD177_02-UNTREATED	-0.709753	0.31732
AFAD_HUMAN|P55196_S1083	CD177_02-UNTREATED	0.0994112	0.441529
AFAD_HUMAN|P55196_S1107	CD177_02-UNTREATED	-0.535152	0.216076
AFAD_HUMAN|P55196_S1172_S1182	CD177_02-UNTREATED	-1.19488	0.147439
AFAD_HUMAN|P55196_S1173_S1182	CD177_02-UNTREATED	0.559767	0.46388
AFAD_HUMAN|P55196_S1182	CD177_02-UNTREATED	0.283962	0.102916
AFAD_HUMAN|P55196_S1275	CD177_02-UNTREATED	0.690289	0.291545
AFAD_HUMAN|P55196_S1512	CD177_02-UNTREATED	-0.187492	0.378582
AFAD_HUMAN|P55196_S1782	CD177_02-UNTREATED	0.289995	0.400221
AFAP1_HUMAN|Q8N556_S265	CD177_02-UNTREATED	0.261492	0.407235
AFAP1_HUMAN|Q8N556_S283	CD177_02-UNTREATED	0.240911	0.10427
AFAP1_HUMAN|Q8N556_S548	CD177_02-UNTREATED	-2.04934	0.14129
AFAP1_HUMAN|Q8N556_S665_S668	CD177_02-UNTREATED	0.300027	0.266306
AFAP1_HUMAN|Q8N556_S668	CD177_02-UNTREATED	0.319846	0.246182
AFAP1_HUMAN|Q8N556_S679_S687	CD177_02-UNTREATED	0.631227	0.110499
AFAP1_HUMAN|Q8N556_S683_S687	CD177_02-UNTREATED	0.698575	0.117737
AFAP1_HUMAN|Q8N556_S687	CD177_02-UNTREATED	0.400906	0.077179
AFAP1_HUMAN|Q8N556_S711	CD177_02-UNTREATED	-0.343811	0.468997
AFAP1_HUMAN|Q8N556_T341	CD177_02-UNTREATED	0.351477	0.0911451
AFAP1_HUMAN|Q8N556_T675	CD177_02-UNTREATED	0.364252	0.213309
AFF1_HUMAN|P51825_S588	CD177_02-UNTREATED	0.219954	0.32389
AFF4_HUMAN|Q9UHB7_S1055	CD177_02-UNTREATED	-0.488181	0.49696
AFF4_HUMAN|Q9UHB7_S1058	CD177_02-UNTREATED	-0.751025	0.40728
AFF4_HUMAN|Q9UHB7_S490	CD177_02-UNTREATED	0.459097	0.140385
AFF4_HUMAN|Q9UHB7_S549	CD177_02-UNTREATED	0.217314	0.12655
AFF4_HUMAN|Q9UHB7_S703	CD177_02-UNTREATED	0.232921	0.142549
AFF4_HUMAN|Q9UHB7_S706	CD177_02-UNTREATED	0.191454	0.184481
AFF4_HUMAN|Q9UHB7_S814	CD177_02-UNTREATED	0.270901	0.129763
AFF4_HUMAN|Q9UHB7_S839	CD177_02-UNTREATED	-1.7982	0.296598
AFF4_HUMAN|Q9UHB7_T674	CD177_02-UNTREATED	0.378494	0.193793
AFTIN_HUMAN|Q6ULP2_S376_S382	CD177_02-UNTREATED	0.533661	0.270333
AFTIN_HUMAN|Q6ULP2_S382	CD177_02-UNTREATED	-0.326528	0.471043
AFTIN_HUMAN|Q6ULP2_S518	CD177_02-UNTREATED	0.546268	0.0856223
AGAP1_HUMAN|Q9UPQ3_S421	CD177_02-UNTREATED	-0.431489	0.320221
AGAP1_HUMAN|Q9UPQ3_S521	CD177_02-UNTREATED	-0.302853	0.454705
AGAP3_HUMAN|Q96P47_S443	CD177_02-UNTREATED	-0.726191	0.388123
AGAP3_HUMAN|Q96P47_S538	CD177_02-UNTREATED	-0.302388	0.331474
AGFG1_HUMAN|P52594_S179_S181	CD177_02-UNTREATED	-0.888096	0.341534
AGFG1_HUMAN|P52594_S181	CD177_02-UNTREATED	-1.59674	0.215659
AGFG1_HUMAN|P52594_S181_T177	CD177_02-UNTREATED	-0.8924	0.323477
AGFG1_HUMAN|P52594_Y327	CD177_02-UNTREATED	0.358454	0.0722834
AHDC1_HUMAN|Q5TGY3_S1064	CD177_02-UNTREATED	-0.932285	0.191792
AHDC1_HUMAN|Q5TGY3_S1403_T1401	CD177_02-UNTREATED	-0.201984	0.348615
AHDC1_HUMAN|Q5TGY3_S1507	CD177_02-UNTREATED	-1.51395	0.305703
AHDC1_HUMAN|Q5TGY3_S596	CD177_02-UNTREATED	0.106293	0.0953343
AHDC1_HUMAN|Q5TGY3_S633	CD177_02-UNTREATED	-0.521053	0.116276
AHNK2_HUMAN|Q8IVF2_S3408	CD177_02-UNTREATED	0.406236	0.401911
AHNK2_HUMAN|Q8IVF2_S5707	CD177_02-UNTREATED	-1.83145	0.297005
AHNK2_HUMAN|Q8IVF2_S593	CD177_02-UNTREATED	-1.31951	0.447267
AHNK2_HUMAN|Q8IVF2_S842	CD177_02-UNTREATED	-0.428319	0.320193
AHNK2_HUMAN|Q8IVF2_T298	CD177_02-UNTREATED	-0.807032	0.267439
AHNK_HUMAN|Q09666_S1042	CD177_02-UNTREATED	0.518805	0.15479
AHNK_HUMAN|Q09666_S115	CD177_02-UNTREATED	0.244791	0.20142
AHNK_HUMAN|Q09666_S1286	CD177_02-UNTREATED	0.489226	0.232086
AHNK_HUMAN|Q09666_S135	CD177_02-UNTREATED	0.415049	0.494177
AHNK_HUMAN|Q09666_S1452	CD177_02-UNTREATED	0.537201	0.475694
AHNK_HUMAN|Q09666_S148	CD177_02-UNTREATED	0.470964	0.178188
AHNK_HUMAN|Q09666_S176_S177	CD177_02-UNTREATED	0.217924	0.441225
AHNK_HUMAN|Q09666_S177	CD177_02-UNTREATED	0.166849	0.467592
AHNK_HUMAN|Q09666_S1876	CD177_02-UNTREATED	0.46409	0.219762
AHNK_HUMAN|Q09666_S210	CD177_02-UNTREATED	0.629057	0.389307
AHNK_HUMAN|Q09666_S210_S216	CD177_02-UNTREATED	0.727947	0.444331
AHNK_HUMAN|Q09666_S212_S216	CD177_02-UNTREATED	0.563814	0.468291
AHNK_HUMAN|Q09666_S2138	CD177_02-UNTREATED	0.620847	0.231046
AHNK_HUMAN|Q09666_S216_S220	CD177_02-UNTREATED	0.531631	0.242816
AHNK_HUMAN|Q09666_S216_T218	CD177_02-UNTREATED	0.407125	0.489942
AHNK_HUMAN|Q09666_S2580	CD177_02-UNTREATED	-0.318344	0.443172
AHNK_HUMAN|Q09666_S3314	CD177_02-UNTREATED	0.154525	0.320654
AHNK_HUMAN|Q09666_S3360	CD177_02-UNTREATED	-2.30864	0.0977441
AHNK_HUMAN|Q09666_S3412	CD177_02-UNTREATED	-1.6439	0.119619
AHNK_HUMAN|Q09666_S41	CD177_02-UNTREATED	0.93347	0.245119
AHNK_HUMAN|Q09666_S4516	CD177_02-UNTREATED	0.283858	0.229737
AHNK_HUMAN|Q09666_S5031	CD177_02-UNTREATED	-1.04399	0.206308
AHNK_HUMAN|Q09666_S5332	CD177_02-UNTREATED	-1.34668	0.265121
AHNK_HUMAN|Q09666_S5397_S5400	CD177_02-UNTREATED	0.211651	0.226307
AHNK_HUMAN|Q09666_S5400	CD177_02-UNTREATED	0.468871	0.319299
AHNK_HUMAN|Q09666_S572	CD177_02-UNTREATED	0.950213	0.397184
AHNK_HUMAN|Q09666_S5735_S5737	CD177_02-UNTREATED	0.193846	0.452746
AHNK_HUMAN|Q09666_S5746_S5749_S5752_S5763	CD177_02-UNTREATED	-0.293532	0.280467
AHNK_HUMAN|Q09666_S5752_S5763	CD177_02-UNTREATED	0.232518	0.380653
AHNK_HUMAN|Q09666_S5763	CD177_02-UNTREATED	0.254077	0.380519
AHNK_HUMAN|Q09666_S5780	CD177_02-UNTREATED	-0.219143	0.134303
AHNK_HUMAN|Q09666_S5780_S5782	CD177_02-UNTREATED	1.49185	0.411663
AHNK_HUMAN|Q09666_S5782	CD177_02-UNTREATED	0.504628	0.470672
AHNK_HUMAN|Q09666_S5784	CD177_02-UNTREATED	-0.355879	0.103116
AHNK_HUMAN|Q09666_S5790	CD177_02-UNTREATED	-0.565709	0.162149
AHNK_HUMAN|Q09666_S5830	CD177_02-UNTREATED	-1.63044	0.0963021
AHNK_HUMAN|Q09666_S5841_T5839	CD177_02-UNTREATED	0.246545	0.460604
AHNK_HUMAN|Q09666_S5851	CD177_02-UNTREATED	-1.44945	0.176347
AHNK_HUMAN|Q09666_S5851_S5854_S5857	CD177_02-UNTREATED	0.799854	0.380815
AHNK_HUMAN|Q09666_S5854	CD177_02-UNTREATED	-0.456671	0.429631
AHNK_HUMAN|Q09666_S5863_S5865_S5867_S5870	CD177_02-UNTREATED	0.523284	0.351556
AHNK_HUMAN|Q09666_S5867	CD177_02-UNTREATED	-0.633045	0.297246
AHNK_HUMAN|Q09666_S5870	CD177_02-UNTREATED	-0.952092	0.284734
AHNK_HUMAN|Q09666_T101	CD177_02-UNTREATED	0.435409	0.437566
AHNK_HUMAN|Q09666_T5796	CD177_02-UNTREATED	0.713633	0.491563
AIFM1_HUMAN|O95831_S268	CD177_02-UNTREATED	-0.754245	0.36092
AIM1_HUMAN|Q9Y4K1_S141	CD177_02-UNTREATED	-1.04798	0.187037
AIM1_HUMAN|Q9Y4K1_S151	CD177_02-UNTREATED	0.206779	0.361871
AIM1_HUMAN|Q9Y4K1_S329	CD177_02-UNTREATED	-0.988382	0.318798
AIM1_HUMAN|Q9Y4K1_S484	CD177_02-UNTREATED	0.291705	0.464886
AIM1_HUMAN|Q9Y4K1_S533	CD177_02-UNTREATED	0.30469	0.270138
AIM1_HUMAN|Q9Y4K1_S75	CD177_02-UNTREATED	-0.443046	0.417482
AK17A_HUMAN|Q02040_S537	CD177_02-UNTREATED	0.165416	0.220533
AK17A_HUMAN|Q02040_S638_T639	CD177_02-UNTREATED	1.40649	0.292596
AKA10_HUMAN|O43572_S11_S7	CD177_02-UNTREATED	-0.923682	0.377619
AKA11_HUMAN|Q9UKA4_S1171	CD177_02-UNTREATED	0.271905	0.19066
AKA11_HUMAN|Q9UKA4_S1171_S1176_S1177	CD177_02-UNTREATED	0.312285	0.189905
AKA11_HUMAN|Q9UKA4_S1177_S1179	CD177_02-UNTREATED	0.221565	0.122867
AKA11_HUMAN|Q9UKA4_S1242	CD177_02-UNTREATED	0.186013	0.45122
AKA11_HUMAN|Q9UKA4_S130	CD177_02-UNTREATED	0.702625	0.306888
AKA11_HUMAN|Q9UKA4_T1100_T1104	CD177_02-UNTREATED	-0.920028	0.323666
AKA11_HUMAN|Q9UKA4_T1244	CD177_02-UNTREATED	0.271364	0.40822
AKA12_HUMAN|Q02952_S1256_S1259	CD177_02-UNTREATED	0.423516	0.0796604
AKA12_HUMAN|Q02952_S1328	CD177_02-UNTREATED	0.536795	0.13995
AKA12_HUMAN|Q02952_S1331	CD177_02-UNTREATED	-1.54977	0.343999
AKA12_HUMAN|Q02952_S1727	CD177_02-UNTREATED	0.504382	0.148451
AKA12_HUMAN|Q02952_S248	CD177_02-UNTREATED	0.367624	0.380153
AKA12_HUMAN|Q02952_S371	CD177_02-UNTREATED	0.707717	0.0997934
AKA12_HUMAN|Q02952_S388	CD177_02-UNTREATED	-0.460326	0.196801
AKA12_HUMAN|Q02952_S441	CD177_02-UNTREATED	0.267647	0.067543
AKA12_HUMAN|Q02952_S504	CD177_02-UNTREATED	-1.25845	0.229846
AKA12_HUMAN|Q02952_S505	CD177_02-UNTREATED	-0.730988	0.283493
AKA12_HUMAN|Q02952_S514	CD177_02-UNTREATED	-0.903708	0.48702
AKA12_HUMAN|Q02952_S544	CD177_02-UNTREATED	0.241485	0.490811
AKA12_HUMAN|Q02952_S557	CD177_02-UNTREATED	0.22754	0.221944
AKA12_HUMAN|Q02952_S565_S569	CD177_02-UNTREATED	0.680534	0.065118
AKA12_HUMAN|Q02952_S568	CD177_02-UNTREATED	0.286209	0.040349
AKA12_HUMAN|Q02952_S568_S569	CD177_02-UNTREATED	0.287143	0.363551
AKA12_HUMAN|Q02952_S569	CD177_02-UNTREATED	0.445107	0.181254
AKA12_HUMAN|Q02952_S5_S6_T7	CD177_02-UNTREATED	1.16955	0.262096
AKA12_HUMAN|Q02952_S612	CD177_02-UNTREATED	-0.51112	0.434938
AKA12_HUMAN|Q02952_S644_S645_T642	CD177_02-UNTREATED	0.250824	0.291648
AKA12_HUMAN|Q02952_S644_S648_S651	CD177_02-UNTREATED	0.297661	0.433697
AKA12_HUMAN|Q02952_S644_T649	CD177_02-UNTREATED	0.520913	0.0950561
AKA12_HUMAN|Q02952_S645_S651	CD177_02-UNTREATED	0.336197	0.108174
AKA12_HUMAN|Q02952_S645_S651_T646	CD177_02-UNTREATED	0.396379	0.441095
AKA12_HUMAN|Q02952_S648_S651	CD177_02-UNTREATED	0.415466	0.426895
AKA12_HUMAN|Q02952_S648_S651_T646	CD177_02-UNTREATED	0.206752	0.402453
AKA12_HUMAN|Q02952_S648_T642_T646	CD177_02-UNTREATED	0.387666	0.0103189
AKA12_HUMAN|Q02952_S648_T649	CD177_02-UNTREATED	0.324703	0.353744
AKA12_HUMAN|Q02952_S651_T646	CD177_02-UNTREATED	0.394207	0.221454
AKA12_HUMAN|Q02952_S651_T646_T649	CD177_02-UNTREATED	0.305406	0.140073
AKA12_HUMAN|Q02952_S696_S697_S698	CD177_02-UNTREATED	0.760699	0.122905
AKA12_HUMAN|Q02952_S696_S698	CD177_02-UNTREATED	0.678582	0.165923
AKA12_HUMAN|Q02952_S697_S698	CD177_02-UNTREATED	0.298097	0.225062
AKA12_HUMAN|Q02952_S841	CD177_02-UNTREATED	0.587071	0.384975
AKA12_HUMAN|Q02952_T1594	CD177_02-UNTREATED	0.536101	0.304107
AKA12_HUMAN|Q02952_T1760	CD177_02-UNTREATED	0.188336	0.378314
AKA12_HUMAN|Q02952_T642_T649	CD177_02-UNTREATED	0.508996	0.321991
AKA12_HUMAN|Q02952_T646_T649	CD177_02-UNTREATED	0.907406	0.00472693
AKA12_HUMAN|Q02952_T649	CD177_02-UNTREATED	0.488356	0.00837984
AKAP1_HUMAN|Q92667_S445	CD177_02-UNTREATED	-1.3532	0.486188
AKAP2_HUMAN|Q9Y2D5-4_S155	CD177_02-UNTREATED	0.210038	0.454333
AKAP2_HUMAN|Q9Y2D5_S121	CD177_02-UNTREATED	0.234609	0.193079
AKAP2_HUMAN|Q9Y2D5_S137	CD177_02-UNTREATED	-1.04189	0.341909
AKAP2_HUMAN|Q9Y2D5_S152_S155	CD177_02-UNTREATED	0.454079	0.104078
AKAP2_HUMAN|Q9Y2D5_S152_T157	CD177_02-UNTREATED	0.296532	0.128137
AKAP2_HUMAN|Q9Y2D5_S748	CD177_02-UNTREATED	-1.16456	0.317745
AKAP2_HUMAN|Q9Y2D5_T131	CD177_02-UNTREATED	-1.5196	0.299431
AKAP2_HUMAN|Q9Y2D5_T157	CD177_02-UNTREATED	0.320432	0.317626
AKAP2_HUMAN|Q9Y2D5_T718	CD177_02-UNTREATED	0.80613	0.237323
AKAP6_HUMAN|Q13023_S1007_Y1002	CD177_02-UNTREATED	-0.534949	0.30019
AKAP6_HUMAN|Q13023_S1431	CD177_02-UNTREATED	0.174493	0.483802
AKAP8_HUMAN|O43823_S328	CD177_02-UNTREATED	1.02504	0.390278
AKAP8_HUMAN|O43823_S685	CD177_02-UNTREATED	0.34003	0.375516
AKAP9_HUMAN|Q99996_S1247	CD177_02-UNTREATED	1.13539	0.357867
AKAP9_HUMAN|Q99996_S3580	CD177_02-UNTREATED	0.607447	0.22074
AKIB1_HUMAN|Q9P2G1_S737	CD177_02-UNTREATED	-0.312276	0.30792
AKIB1_HUMAN|Q9P2G1_S913	CD177_02-UNTREATED	0.310773	0.139421
AKP13_HUMAN|Q12802-4_S1927_T1929	CD177_02-UNTREATED	0.228717	0.400726
AKP13_HUMAN|Q12802_S1559_S1565	CD177_02-UNTREATED	-1.79048	0.336526
AKP13_HUMAN|Q12802_S1929	CD177_02-UNTREATED	-0.574483	0.323705
AKP13_HUMAN|Q12802_S2345	CD177_02-UNTREATED	0.952862	0.39245
AKP13_HUMAN|Q12802_S2398_S2402	CD177_02-UNTREATED	0.423323	0.462037
AKP13_HUMAN|Q12802_S2498	CD177_02-UNTREATED	-0.190784	0.300842
AKP13_HUMAN|Q12802_S2561	CD177_02-UNTREATED	0.223533	0.422323
AKP13_HUMAN|Q12802_S2567	CD177_02-UNTREATED	0.125744	0.303596
AKP13_HUMAN|Q12802_S2709	CD177_02-UNTREATED	0.19188	0.471638
AKP13_HUMAN|Q12802_S650	CD177_02-UNTREATED	0.200016	0.167873
AKP13_HUMAN|Q12802_S983	CD177_02-UNTREATED	-1.27463	0.326822
AKP8L_HUMAN|Q9ULX6_S297_S300_S302	CD177_02-UNTREATED	1.0111	0.307807
AKP8L_HUMAN|Q9ULX6_S297_S300_S302_T308	CD177_02-UNTREATED	0.812997	0.311855
AKP8L_HUMAN|Q9ULX6_S300_S302_T294_T308	CD177_02-UNTREATED	0.923583	0.33988
AKP8L_HUMAN|Q9ULX6_S552	CD177_02-UNTREATED	0.61981	0.329109
AKT2_HUMAN|P31751_S126	CD177_02-UNTREATED	0.438579	0.0824335
AKT2_HUMAN|P31751_T451	CD177_02-UNTREATED	0.263715	0.430602
AKTIP_HUMAN|Q9H8T0_S30	CD177_02-UNTREATED	-0.419312	0.429407
AKTS1_HUMAN|Q96B36_S202_S203_S211	CD177_02-UNTREATED	0.966163	0.251806
AKTS1_HUMAN|Q96B36_S202_S203_S211_S212	CD177_02-UNTREATED	0.476203	0.211942
AKTS1_HUMAN|Q96B36_S202_S203_S212	CD177_02-UNTREATED	0.836308	0.278317
AKTS1_HUMAN|Q96B36_S202_S211	CD177_02-UNTREATED	-0.184528	0.221093
AKTS1_HUMAN|Q96B36_S202_S212	CD177_02-UNTREATED	-0.121484	0.446518
AKTS1_HUMAN|Q96B36_S202_S212_T198	CD177_02-UNTREATED	0.257459	0.38249
AKTS1_HUMAN|Q96B36_S203_S211_S212	CD177_02-UNTREATED	0.65782	0.405386
AKTS1_HUMAN|Q96B36_S203_S212	CD177_02-UNTREATED	0.850173	0.377481
AKTS1_HUMAN|Q96B36_S211_S212	CD177_02-UNTREATED	-0.514195	0.328846
AKTS1_HUMAN|Q96B36_S88	CD177_02-UNTREATED	0.627414	0.475249
AKTS1_HUMAN|Q96B36_S88_S92	CD177_02-UNTREATED	0.831429	0.356653
AL1A1_HUMAN|P00352_S108_T105	CD177_02-UNTREATED	0.634548	0.329619
ALDOA_HUMAN|P04075_S272	CD177_02-UNTREATED	-0.159622	0.40323
ALDOA_HUMAN|P04075_S281	CD177_02-UNTREATED	0.265979	0.333088
ALDOA_HUMAN|P04075_S39	CD177_02-UNTREATED	-0.198588	0.32516
ALDOA_HUMAN|P04075_T49	CD177_02-UNTREATED	1.22931	0.495971
ALEX_HUMAN|P84996_S204	CD177_02-UNTREATED	1.05606	0.326697
ALG3_HUMAN|Q92685_S11	CD177_02-UNTREATED	0.969769	0.188711
ALKB5_HUMAN|Q6P6C2_S361	CD177_02-UNTREATED	-0.914883	0.130648
ALKB5_HUMAN|Q6P6C2_S64_S69	CD177_02-UNTREATED	-0.443164	0.342231
ALKB5_HUMAN|Q6P6C2_S64_Y60	CD177_02-UNTREATED	0.275279	0.137677
ALMS1_HUMAN|Q8TCU4_S92	CD177_02-UNTREATED	-0.925785	0.257322
ALS2_HUMAN|Q96Q42_S1464	CD177_02-UNTREATED	0.173794	0.338798
ALS2_HUMAN|Q96Q42_S466	CD177_02-UNTREATED	0.342585	0.365349
ALS2_HUMAN|Q96Q42_S483_S492	CD177_02-UNTREATED	0.208994	0.458442
ALS2_HUMAN|Q96Q42_S492	CD177_02-UNTREATED	-1.38051	0.276621
AMD_HUMAN|P19021_S942_S946	CD177_02-UNTREATED	0.587954	0.332177
AMD_HUMAN|P19021_S946	CD177_02-UNTREATED	0.890766	0.372765
AMD_HUMAN|P19021_S955_S957	CD177_02-UNTREATED	0.673171	0.321847
AMOL1_HUMAN|Q8IY63_S828	CD177_02-UNTREATED	-0.473139	0.409609
AMOL1_HUMAN|Q8IY63_S906_T901	CD177_02-UNTREATED	-1.75583	0.194155
AMOL1_HUMAN|Q8IY63_T811	CD177_02-UNTREATED	-0.339358	0.362642
AMOL2_HUMAN|Q9Y2J4_S236	CD177_02-UNTREATED	-0.336791	0.373523
AMOL2_HUMAN|Q9Y2J4_S602	CD177_02-UNTREATED	0.308301	0.325834
AMOL2_HUMAN|Q9Y2J4_S667	CD177_02-UNTREATED	-0.25509	0.376475
AMPD2_HUMAN|Q01433_S118	CD177_02-UNTREATED	-0.809549	0.340113
AMPD2_HUMAN|Q01433_S168	CD177_02-UNTREATED	-0.252955	0.361561
AMPD2_HUMAN|Q01433_T117	CD177_02-UNTREATED	-1.35055	0.234407
AMRA1_HUMAN|Q9C0C7_S639	CD177_02-UNTREATED	1.42005	0.00349326
AN13D_HUMAN|Q6ZTN6_S465_T469	CD177_02-UNTREATED	0.311025	0.415863
AN32B_HUMAN|Q92688_T244	CD177_02-UNTREATED	0.563711	0.256016
AN34A_HUMAN|Q69YU3_S392	CD177_02-UNTREATED	-0.533481	0.212903
AN34A_HUMAN|Q69YU3_S461	CD177_02-UNTREATED	-0.751648	0.187411
AN34A_HUMAN|Q69YU3_T292	CD177_02-UNTREATED	-0.494487	0.167373
ANC2_HUMAN|Q9UJX6_S470	CD177_02-UNTREATED	0.33268	0.0364095
ANC2_HUMAN|Q9UJX6_S534	CD177_02-UNTREATED	-0.611438	0.184874
ANC2_HUMAN|Q9UJX6_S732_S738	CD177_02-UNTREATED	1.11808	0.290784
ANCHR_HUMAN|Q96K21_S144	CD177_02-UNTREATED	-0.588532	0.186941
ANCHR_HUMAN|Q96K21_S354	CD177_02-UNTREATED	1.53807	0.361527
ANCHR_HUMAN|Q96K21_S463	CD177_02-UNTREATED	-0.433969	0.386848
ANDR_HUMAN|P10275_S96	CD177_02-UNTREATED	0.25705	0.153388
ANKH1_HUMAN|Q8IWZ3_S1591	CD177_02-UNTREATED	0.220533	0.455774
ANKH1_HUMAN|Q8IWZ3_S1591_S1593	CD177_02-UNTREATED	0.21553	0.142843
ANKH1_HUMAN|Q8IWZ3_S1670	CD177_02-UNTREATED	-0.685269	0.478622
ANKH1_HUMAN|Q8IWZ3_S1679	CD177_02-UNTREATED	-1.68082	0.40148
ANKH1_HUMAN|Q8IWZ3_S198	CD177_02-UNTREATED	0.370145	0.276215
ANKH1_HUMAN|Q8IWZ3_S2279	CD177_02-UNTREATED	0.410594	0.0569946
ANKL2_HUMAN|Q86XL3_S268	CD177_02-UNTREATED	-1.9825	0.284148
ANKS3_HUMAN|Q6ZW76_S243_S244_S245	CD177_02-UNTREATED	0.365385	0.150357
ANKS3_HUMAN|Q6ZW76_S320	CD177_02-UNTREATED	1.01138	0.267571
ANKS3_HUMAN|Q6ZW76_S371_S375	CD177_02-UNTREATED	0.398041	0.12646
ANKY2_HUMAN|Q8IV38_S422	CD177_02-UNTREATED	0.26512	0.369481
ANKZ1_HUMAN|Q9H8Y5_S361	CD177_02-UNTREATED	-1.03663	0.351033
ANKZ1_HUMAN|Q9H8Y5_S56	CD177_02-UNTREATED	0.821055	0.232605
ANKZ1_HUMAN|Q9H8Y5_S675	CD177_02-UNTREATED	0.191742	0.345466
ANKZ1_HUMAN|Q9H8Y5_T462	CD177_02-UNTREATED	0.888159	0.425531
ANLN_HUMAN|Q9NQW6_S323_T320	CD177_02-UNTREATED	0.334614	0.449886
ANLN_HUMAN|Q9NQW6_S48	CD177_02-UNTREATED	0.447254	0.22885
ANLN_HUMAN|Q9NQW6_S642	CD177_02-UNTREATED	-0.81016	0.466577
ANLN_HUMAN|Q9NQW6_S65	CD177_02-UNTREATED	-1.26536	0.481666
ANLN_HUMAN|Q9NQW6_S661	CD177_02-UNTREATED	0.312054	0.378507
ANM1_HUMAN|Q99873_S111	CD177_02-UNTREATED	0.235167	0.119742
ANM3_HUMAN|O60678_S27	CD177_02-UNTREATED	0.262867	0.120952
ANM6_HUMAN|Q96LA8_T21	CD177_02-UNTREATED	0.218139	0.36896
ANO6_HUMAN|Q4KMQ2_S256	CD177_02-UNTREATED	0.706102	0.223719
ANR11_HUMAN|Q6UB99_S1847	CD177_02-UNTREATED	-0.747289	0.265589
ANR11_HUMAN|Q6UB99_S276	CD177_02-UNTREATED	-0.69062	0.369614
ANR11_HUMAN|Q6UB99_S505	CD177_02-UNTREATED	0.185519	0.380476
ANR11_HUMAN|Q6UB99_T75	CD177_02-UNTREATED	-0.118552	0.498068
ANR11_HUMAN|Q6UB99_Y1850	CD177_02-UNTREATED	-0.529386	0.324502
ANR17_HUMAN|O75179_S1605	CD177_02-UNTREATED	0.245649	0.0317237
ANR17_HUMAN|O75179_S1609	CD177_02-UNTREATED	0.174543	0.141407
ANR17_HUMAN|O75179_S1623	CD177_02-UNTREATED	-0.355195	0.466492
ANR17_HUMAN|O75179_S1635	CD177_02-UNTREATED	0.399123	0.1079
ANR17_HUMAN|O75179_S1639	CD177_02-UNTREATED	0.347361	0.0389464
ANR17_HUMAN|O75179_S1696_S1700	CD177_02-UNTREATED	0.468231	0.371061
ANR17_HUMAN|O75179_S1709	CD177_02-UNTREATED	-2.35864	0.341919
ANR17_HUMAN|O75179_S2047	CD177_02-UNTREATED	-0.381661	0.452691
ANR17_HUMAN|O75179_S2059_S2067	CD177_02-UNTREATED	0.774641	0.272269
ANR26_HUMAN|Q9UPS8_S530	CD177_02-UNTREATED	0.138606	0.464068
ANR28_HUMAN|O15084_S1011	CD177_02-UNTREATED	0.442413	0.141745
ANR50_HUMAN|Q9ULJ7_S1183	CD177_02-UNTREATED	-1.51765	0.28843
ANR54_HUMAN|Q6NXT1_S63	CD177_02-UNTREATED	-2.23807	0.176253
ANS1A_HUMAN|Q92625_S626	CD177_02-UNTREATED	0.239368	0.490201
ANS1A_HUMAN|Q92625_S663	CD177_02-UNTREATED	0.290466	0.42838
ANTR1_HUMAN|Q9H6X2_S362	CD177_02-UNTREATED	0.40135	0.382715
ANXA1_HUMAN|P04083_S37	CD177_02-UNTREATED	0.371725	0.454757
ANXA1_HUMAN|P04083_T172	CD177_02-UNTREATED	-0.953882	0.197912
ANXA2_HUMAN|P07355_S12	CD177_02-UNTREATED	0.615026	0.461237
ANXA2_HUMAN|P07355_S127	CD177_02-UNTREATED	0.169183	0.237784
ANXA2_HUMAN|P07355_S184	CD177_02-UNTREATED	0.574719	0.310229
ANXA5_HUMAN|P08758_Y94	CD177_02-UNTREATED	-0.27737	0.353304
ANXA7_HUMAN|P20073_S316	CD177_02-UNTREATED	1.59281	0.440571
AP1M1_HUMAN|Q9BXS5_T223	CD177_02-UNTREATED	-1.36761	0.367748
AP1S1_HUMAN|P61966_S147	CD177_02-UNTREATED	0.916616	0.332013
AP2A1_HUMAN|O95782_S517	CD177_02-UNTREATED	0.404771	0.213545
AP2A1_HUMAN|O95782_S655	CD177_02-UNTREATED	-0.587585	0.211722
AP2M1_HUMAN|Q96CW1_S45	CD177_02-UNTREATED	-1.23528	0.277949
AP3B1_HUMAN|O00203_S1066_T1067_T1074	CD177_02-UNTREATED	1.21008	0.322325
AP3B1_HUMAN|O00203_S276	CD177_02-UNTREATED	0.409001	0.191331
AP3B1_HUMAN|O00203_Y274	CD177_02-UNTREATED	0.348858	0.216341
AP3D1_HUMAN|O14617-2_S785	CD177_02-UNTREATED	0.475519	0.309739
AP3D1_HUMAN|O14617-2_S801	CD177_02-UNTREATED	0.471131	0.187396
AP3D1_HUMAN|O14617-2_T786	CD177_02-UNTREATED	0.524662	0.281808
AP3D1_HUMAN|O14617-5_T878	CD177_02-UNTREATED	0.331099	0.267105
AP3D1_HUMAN|O14617_S658	CD177_02-UNTREATED	0.340281	0.214947
AP3D1_HUMAN|O14617_S829	CD177_02-UNTREATED	1.16211	0.236469
AP4AT_HUMAN|Q96N21-2_S51	CD177_02-UNTREATED	-0.45037	0.345476
APBA1_HUMAN|Q02410_S568	CD177_02-UNTREATED	0.341313	0.409655
APBA2_HUMAN|Q99767_S480	CD177_02-UNTREATED	0.644278	0.246492
APBB2_HUMAN|Q92870_S409_S412	CD177_02-UNTREATED	0.621019	0.258108
APBB2_HUMAN|Q92870_S412	CD177_02-UNTREATED	0.362852	0.332564
APC1_HUMAN|Q9H1A4_S1347	CD177_02-UNTREATED	-0.345825	0.482017
APC1_HUMAN|Q9H1A4_S688	CD177_02-UNTREATED	0.269342	0.40481
APC4_HUMAN|Q9UJX5_S777	CD177_02-UNTREATED	0.150633	0.129196
APC4_HUMAN|Q9UJX5_S779	CD177_02-UNTREATED	0.134884	0.160396
APC_HUMAN|P25054_S1032_S1042	CD177_02-UNTREATED	0.386033	0.108896
APC_HUMAN|P25054_S1038	CD177_02-UNTREATED	0.196553	0.0659734
APC_HUMAN|P25054_S2244	CD177_02-UNTREATED	0.455983	0.0702275
APC_HUMAN|P25054_S2260	CD177_02-UNTREATED	0.194412	0.0753158
APC_HUMAN|P25054_S2260_S2270	CD177_02-UNTREATED	0.540023	0.066644
APC_HUMAN|P25054_S2270	CD177_02-UNTREATED	-0.514981	0.441808
APC_HUMAN|P25054_S2283	CD177_02-UNTREATED	0.917294	0.371366
APC_HUMAN|P25054_S2396	CD177_02-UNTREATED	-0.921081	0.276137
APC_HUMAN|P25054_S2830	CD177_02-UNTREATED	0.341833	0.379764
APC_HUMAN|P25054_T1773	CD177_02-UNTREATED	0.283706	0.328867
API5_HUMAN|Q9BZZ5_S464	CD177_02-UNTREATED	0.33202	0.344954
AR6P4_HUMAN|Q66PJ3-3_S221_S225	CD177_02-UNTREATED	1.45381	0.378658
AR6P4_HUMAN|Q66PJ3-3_S225	CD177_02-UNTREATED	-2.02934	0.241099
AR6P4_HUMAN|Q66PJ3-3_T224	CD177_02-UNTREATED	-2.08744	0.213498
AR6P4_HUMAN|Q66PJ3_S325	CD177_02-UNTREATED	-2.25154	0.193545
AR6P4_HUMAN|Q66PJ3_S332	CD177_02-UNTREATED	0.756707	0.420993
AR6P4_HUMAN|Q66PJ3_S56_T51	CD177_02-UNTREATED	1.76949	0.489663
ARAF_HUMAN|P10398_S186	CD177_02-UNTREATED	0.388368	0.482064
ARAF_HUMAN|P10398_S257	CD177_02-UNTREATED	-0.563164	0.123832
ARAF_HUMAN|P10398_S262	CD177_02-UNTREATED	-0.335421	0.282609
ARF1_HUMAN|P84077_S147	CD177_02-UNTREATED	-2.26382	0.342954
ARFG1_HUMAN|Q8N6T3_S343	CD177_02-UNTREATED	0.229219	0.22152
ARFG1_HUMAN|Q8N6T3_S346	CD177_02-UNTREATED	0.50899	0.183075
ARFG1_HUMAN|Q8N6T3_S360	CD177_02-UNTREATED	-0.13448	0.266235
ARFG1_HUMAN|Q8N6T3_S361	CD177_02-UNTREATED	-0.191946	0.0494644
ARFG1_HUMAN|Q8N6T3_S378	CD177_02-UNTREATED	0.943352	0.319407
ARFG1_HUMAN|Q8N6T3_T189	CD177_02-UNTREATED	-0.271191	0.17719
ARFG3_HUMAN|Q9NP61_S143	CD177_02-UNTREATED	0.6205	0.391565
ARFP1_HUMAN|P53367_S76	CD177_02-UNTREATED	-0.680438	0.485762
ARFP1_HUMAN|P53367_S81	CD177_02-UNTREATED	-1.30238	0.36854
ARG28_HUMAN|Q8N1W1_S1199	CD177_02-UNTREATED	0.395885	0.486625
ARG28_HUMAN|Q8N1W1_S513	CD177_02-UNTREATED	0.519156	0.196605
ARG28_HUMAN|Q8N1W1_S561	CD177_02-UNTREATED	-1.73769	0.0720032
ARG28_HUMAN|Q8N1W1_S758	CD177_02-UNTREATED	0.521337	0.333518
ARGL1_HUMAN|Q9NWB6_S58	CD177_02-UNTREATED	0.779816	0.406153
ARGL1_HUMAN|Q9NWB6_S60	CD177_02-UNTREATED	1.52297	0.246502
ARGL1_HUMAN|Q9NWB6_S76	CD177_02-UNTREATED	-0.703303	0.126993
ARH40_HUMAN|Q8TER5_S1469_S1470	CD177_02-UNTREATED	0.134894	0.415993
ARH40_HUMAN|Q8TER5_S262	CD177_02-UNTREATED	1.06025	0.371482
ARH40_HUMAN|Q8TER5_S401	CD177_02-UNTREATED	0.614421	0.137335
ARHG2_HUMAN|Q92974_S645	CD177_02-UNTREATED	0.191727	0.315652
ARHG2_HUMAN|Q92974_S696	CD177_02-UNTREATED	0.937295	0.316803
ARHG2_HUMAN|Q92974_S932	CD177_02-UNTREATED	1.31111	0.43703
ARHG2_HUMAN|Q92974_S940	CD177_02-UNTREATED	0.695054	0.180365
ARHG2_HUMAN|Q92974_S941_S952_S960	CD177_02-UNTREATED	0.6461	0.485345
ARHG2_HUMAN|Q92974_S941_S953_S960	CD177_02-UNTREATED	0.688429	0.436677
ARHG2_HUMAN|Q92974_S941_S956_T945	CD177_02-UNTREATED	0.640732	0.466977
ARHG2_HUMAN|Q92974_T175	CD177_02-UNTREATED	-0.701842	0.307278
ARHG5_HUMAN|Q12774_S15	CD177_02-UNTREATED	0.467681	0.404756
ARHG6_HUMAN|Q15052_S126	CD177_02-UNTREATED	0.745396	0.304982
ARHG6_HUMAN|Q15052_S488	CD177_02-UNTREATED	0.256362	0.226706
ARHG7_HUMAN|Q14155_S249	CD177_02-UNTREATED	-1.17745	0.381903
ARHG8_HUMAN|Q7Z628_S78	CD177_02-UNTREATED	0.15118	0.242793
ARHGA_HUMAN|O15013_S1232	CD177_02-UNTREATED	0.457627	0.0515286
ARHGA_HUMAN|O15013_S59	CD177_02-UNTREATED	0.606486	0.368737
ARHGA_HUMAN|O15013_S72_T76_T88_T98	CD177_02-UNTREATED	-0.490423	0.409256
ARHGB_HUMAN|O15085_S1478_S1480	CD177_02-UNTREATED	0.231758	0.422687
ARHGB_HUMAN|O15085_S1480	CD177_02-UNTREATED	0.127569	0.169567
ARHGB_HUMAN|O15085_S150	CD177_02-UNTREATED	0.261205	0.105825
ARHGB_HUMAN|O15085_S1519	CD177_02-UNTREATED	0.173957	0.42355
ARHGB_HUMAN|O15085_S663	CD177_02-UNTREATED	0.331932	0.12211
ARHGB_HUMAN|O15085_S663_T668	CD177_02-UNTREATED	1.10482	0.373774
ARHGB_HUMAN|O15085_S663_T668_T672	CD177_02-UNTREATED	1.195	0.354305
ARHGC_HUMAN|Q9NZN5_S1389	CD177_02-UNTREATED	0.239551	0.237407
ARHGC_HUMAN|Q9NZN5_S1389_S1394	CD177_02-UNTREATED	0.2861	0.130503
ARHGC_HUMAN|Q9NZN5_S300_S304_S309	CD177_02-UNTREATED	0.7994	0.308923
ARHGC_HUMAN|Q9NZN5_S309	CD177_02-UNTREATED	0.779119	0.318862
ARHGC_HUMAN|Q9NZN5_S341	CD177_02-UNTREATED	0.334302	0.154513
ARHGC_HUMAN|Q9NZN5_T1286	CD177_02-UNTREATED	0.747524	0.238015
ARHGH_HUMAN|Q96PE2_S142	CD177_02-UNTREATED	0.653098	0.296855
ARHGH_HUMAN|Q96PE2_S348	CD177_02-UNTREATED	0.669072	0.297684
ARHGH_HUMAN|Q96PE2_S420	CD177_02-UNTREATED	-0.578804	0.14418
ARHGH_HUMAN|Q96PE2_S619	CD177_02-UNTREATED	0.253033	0.417345
ARHGH_HUMAN|Q96PE2_S764	CD177_02-UNTREATED	0.207285	0.448015
ARHGH_HUMAN|Q96PE2_S79	CD177_02-UNTREATED	-0.671181	0.261569
ARHGI_HUMAN|Q6ZSZ5_S1101_S1103	CD177_02-UNTREATED	0.737158	0.388916
ARHGI_HUMAN|Q6ZSZ5_S1103	CD177_02-UNTREATED	-1.63844	0.228152
ARHGI_HUMAN|Q6ZSZ5_S1124	CD177_02-UNTREATED	0.295867	0.391418
ARHGQ_HUMAN|Q96DR7_S392	CD177_02-UNTREATED	0.210731	0.144235
ARI1A_HUMAN|O14497_S1755	CD177_02-UNTREATED	0.758042	0.237554
ARI1A_HUMAN|O14497_S1944	CD177_02-UNTREATED	-1.43378	0.383884
ARI1A_HUMAN|O14497_S233	CD177_02-UNTREATED	-0.227014	0.201733
ARI1A_HUMAN|O14497_S382	CD177_02-UNTREATED	-0.268976	0.238559
ARI1A_HUMAN|O14497_S696	CD177_02-UNTREATED	0.656694	0.450761
ARI1A_HUMAN|O14497_S696_S698	CD177_02-UNTREATED	0.875988	0.325143
ARI1A_HUMAN|O14497_S696_S698_S702	CD177_02-UNTREATED	0.89572	0.388392
ARI1A_HUMAN|O14497_S696_S702	CD177_02-UNTREATED	0.748598	0.412189
ARI1A_HUMAN|O14497_S698	CD177_02-UNTREATED	0.596396	0.458071
ARI1B_HUMAN|Q8NFD5_S1715	CD177_02-UNTREATED	0.753069	0.278852
ARI1B_HUMAN|Q8NFD5_S502	CD177_02-UNTREATED	-0.340797	0.235762
ARI1B_HUMAN|Q8NFD5_T1753	CD177_02-UNTREATED	0.576749	0.148739
ARI3A_HUMAN|Q99856_S101_S77_S81	CD177_02-UNTREATED	-1.1795	0.174253
ARI3A_HUMAN|Q99856_S101_S77_S81_S88	CD177_02-UNTREATED	0.319714	0.209334
ARI3A_HUMAN|Q99856_S101_T98	CD177_02-UNTREATED	1.23492	0.396699
ARI3A_HUMAN|Q99856_S77_S81	CD177_02-UNTREATED	0.626599	0.208777
ARI3A_HUMAN|Q99856_S77_S81_S88	CD177_02-UNTREATED	0.707321	0.326448
ARI3A_HUMAN|Q99856_S77_S88	CD177_02-UNTREATED	0.659263	0.374266
ARI4A_HUMAN|P29374_S1140	CD177_02-UNTREATED	-1.27006	0.23413
ARI4A_HUMAN|P29374_S557	CD177_02-UNTREATED	0.580232	0.302015
ARI4A_HUMAN|P29374_S561	CD177_02-UNTREATED	0.457919	0.280078
ARI4A_HUMAN|P29374_S695_S697_S698_S700	CD177_02-UNTREATED	0.491924	0.258692
ARI4A_HUMAN|P29374_S864	CD177_02-UNTREATED	-1.1539	0.272768
ARI4B_HUMAN|Q4LE39_S1029	CD177_02-UNTREATED	0.398334	0.140427
ARI4B_HUMAN|Q4LE39_S1152_S1153_S1155_S1159	CD177_02-UNTREATED	0.0581057	0.480558
ARI4B_HUMAN|Q4LE39_S1152_S1153_S1159_T1150	CD177_02-UNTREATED	0.572568	0.0538212
ARI4B_HUMAN|Q4LE39_S274_S275_S276	CD177_02-UNTREATED	0.685768	0.223874
ARI4B_HUMAN|Q4LE39_S274_S276	CD177_02-UNTREATED	0.511731	0.0900678
ARI4B_HUMAN|Q4LE39_S295_S296	CD177_02-UNTREATED	0.445599	0.286284
ARI4B_HUMAN|Q4LE39_S296	CD177_02-UNTREATED	0.591644	0.380621
ARI4B_HUMAN|Q4LE39_S675	CD177_02-UNTREATED	-0.455644	0.464849
ARI4B_HUMAN|Q4LE39_S790_T793	CD177_02-UNTREATED	0.226259	0.305685
ARI4B_HUMAN|Q4LE39_T793_Y795	CD177_02-UNTREATED	0.217034	0.153872
ARI5B_HUMAN|Q14865_S1002	CD177_02-UNTREATED	0.458854	0.486049
ARI5B_HUMAN|Q14865_S1032	CD177_02-UNTREATED	-1.29099	0.156101
ARI5B_HUMAN|Q14865_S566	CD177_02-UNTREATED	-0.453577	0.224793
ARIP4_HUMAN|Q9Y4B4_S1169	CD177_02-UNTREATED	0.215941	0.196188
ARM10_HUMAN|Q8N2F6-2_T50	CD177_02-UNTREATED	0.413633	0.206758
ARMX2_HUMAN|Q7L311_S244	CD177_02-UNTREATED	0.699768	0.00419667
ARMX3_HUMAN|Q9UH62_S110	CD177_02-UNTREATED	0.304277	0.046394
ARMX3_HUMAN|Q9UH62_S61_S67	CD177_02-UNTREATED	0.470941	0.422231
ARMX3_HUMAN|Q9UH62_S67_S70_Y57	CD177_02-UNTREATED	0.499557	0.238189
ARMX3_HUMAN|Q9UH62_S72	CD177_02-UNTREATED	0.477856	0.175471
ARNT_HUMAN|P27540_S77	CD177_02-UNTREATED	0.75106	0.238709
ARP10_HUMAN|Q9NZ32_S414	CD177_02-UNTREATED	-2.37289	0.173991
ARP2_HUMAN|P61160_T117	CD177_02-UNTREATED	-0.412733	0.195217
ARP3B_HUMAN|Q9P1U1_S418	CD177_02-UNTREATED	-1.53421	0.179589
ARP5L_HUMAN|Q9BPX5_S64	CD177_02-UNTREATED	-1.94913	0.243404
ARP8_HUMAN|Q9H981_S132	CD177_02-UNTREATED	-1.29631	0.358989
ARPC3_HUMAN|O15145_S6_S7_Y4	CD177_02-UNTREATED	0.145864	0.31279
ARRB1_HUMAN|P49407_S412	CD177_02-UNTREATED	0.472488	0.365982
ARRB1_HUMAN|P49407_S412_T410	CD177_02-UNTREATED	0.586159	0.265822
ASAP1_HUMAN|Q9ULH1_S1027	CD177_02-UNTREATED	-0.212875	0.403839
ASAP1_HUMAN|Q9ULH1_S717	CD177_02-UNTREATED	1.70352	0.333873
ASAP1_HUMAN|Q9ULH1_S839	CD177_02-UNTREATED	0.875995	0.222677
ASAP1_HUMAN|Q9ULH1_S839_S843	CD177_02-UNTREATED	0.300856	0.488906
ASAP1_HUMAN|Q9ULH1_S9	CD177_02-UNTREATED	-0.56774	0.302877
ASAP2_HUMAN|O43150_S822	CD177_02-UNTREATED	-1.45876	0.326617
ASB3_HUMAN|Q9Y575_S35	CD177_02-UNTREATED	0.130214	0.470062
ASCC2_HUMAN|Q9H1I8_T233	CD177_02-UNTREATED	0.420065	0.302613
ASCC3_HUMAN|Q8N3C0_S2195	CD177_02-UNTREATED	0.24153	0.382254
ASF1A_HUMAN|Q9Y294_S165	CD177_02-UNTREATED	0.413252	0.371558
ASF1A_HUMAN|Q9Y294_S166	CD177_02-UNTREATED	0.350477	0.351015
ASH1L_HUMAN|Q9NR48_S1748	CD177_02-UNTREATED	0.74474	0.427664
ASHWN_HUMAN|Q9BVC5_S189	CD177_02-UNTREATED	0.237264	0.231099
ASHWN_HUMAN|Q9BVC5_S189_S193	CD177_02-UNTREATED	0.29787	0.316556
ASHWN_HUMAN|Q9BVC5_S189_T198	CD177_02-UNTREATED	-0.913259	0.391689
ASHWN_HUMAN|Q9BVC5_S193	CD177_02-UNTREATED	0.265048	0.0614195
ASHWN_HUMAN|Q9BVC5_S193_T198	CD177_02-UNTREATED	-0.724717	0.371612
ASHWN_HUMAN|Q9BVC5_T230	CD177_02-UNTREATED	-1.92483	0.26819
ASML_HUMAN|O95671_S21	CD177_02-UNTREATED	-0.880747	0.296131
ASPH_HUMAN|Q12797_S14	CD177_02-UNTREATED	-1.03512	0.26746
ASPH_HUMAN|Q12797_S14_S18	CD177_02-UNTREATED	-1.05029	0.262251
ASPH_HUMAN|Q12797_S18	CD177_02-UNTREATED	0.723529	0.0570382
ASPH_HUMAN|Q12797_S20	CD177_02-UNTREATED	0.507478	0.284599
ASPH_HUMAN|Q12797_S28	CD177_02-UNTREATED	0.333938	0.226692
ASPP2_HUMAN|Q13625_S698	CD177_02-UNTREATED	-1.05247	0.243882
ASUN_HUMAN|Q9NVM9_S626	CD177_02-UNTREATED	0.127334	0.336484
ASXL2_HUMAN|Q76L83_S395	CD177_02-UNTREATED	-1.4974	0.254656
ASXL2_HUMAN|Q76L83_S440	CD177_02-UNTREATED	0.387693	0.266113
AT10D_HUMAN|Q9P241_S613	CD177_02-UNTREATED	-1.52364	0.257416
AT11B_HUMAN|Q9Y2G3_S1154	CD177_02-UNTREATED	0.416509	0.382987
AT11C_HUMAN|Q8NB49_S1116	CD177_02-UNTREATED	-0.574146	0.326405
AT11C_HUMAN|Q8NB49_S1126	CD177_02-UNTREATED	0.377084	0.10745
AT11C_HUMAN|Q8NB49_T1124	CD177_02-UNTREATED	0.348633	0.15386
AT1A1_HUMAN|P05023_S653	CD177_02-UNTREATED	-0.314384	0.419358
AT2A2_HUMAN|P16615_S663	CD177_02-UNTREATED	-0.298179	0.331777
AT2B1_HUMAN|P20020_S1193	CD177_02-UNTREATED	0.744967	0.364004
AT2B1_HUMAN|P20020_S1215	CD177_02-UNTREATED	1.87906	0.268602
AT2B1_HUMAN|P20020_S1216_S1220	CD177_02-UNTREATED	1.01907	0.162412
AT2B1_HUMAN|P20020_S1220	CD177_02-UNTREATED	-0.605575	0.337356
AT7L3_HUMAN|Q14CW9_S131	CD177_02-UNTREATED	-0.0905492	0.401794
AT7L3_HUMAN|Q14CW9_S281	CD177_02-UNTREATED	0.122932	0.399968
ATAD2_HUMAN|Q6PL18_S1243	CD177_02-UNTREATED	0.397357	0.239983
ATAD2_HUMAN|Q6PL18_S342	CD177_02-UNTREATED	-1.54656	0.426071
ATAD5_HUMAN|Q96QE3_S817	CD177_02-UNTREATED	0.571865	0.167023
ATF1_HUMAN|P18846_S73	CD177_02-UNTREATED	0.421933	0.343473
ATF2_HUMAN|P15336_S112	CD177_02-UNTREATED	-0.372349	0.4102
ATF2_HUMAN|P15336_S500	CD177_02-UNTREATED	0.68076	0.23209
ATF7_HUMAN|P17544_S424	CD177_02-UNTREATED	-0.567688	0.275981
ATG2A_HUMAN|Q2TAZ0-3_S1265	CD177_02-UNTREATED	0.539163	0.0522682
ATG2A_HUMAN|Q2TAZ0_S1266	CD177_02-UNTREATED	0.490256	0.0252878
ATG2B_HUMAN|Q96BY7_S1579_S1583	CD177_02-UNTREATED	0.228953	0.228885
ATG2B_HUMAN|Q96BY7_S1743	CD177_02-UNTREATED	0.579039	0.0824418
ATG2B_HUMAN|Q96BY7_S240	CD177_02-UNTREATED	0.57383	0.126114
ATG2B_HUMAN|Q96BY7_S255	CD177_02-UNTREATED	0.631641	0.147567
ATG2B_HUMAN|Q96BY7_S497	CD177_02-UNTREATED	0.374012	0.417753
ATG2B_HUMAN|Q96BY7_S886	CD177_02-UNTREATED	0.240325	0.305427
ATG9A_HUMAN|Q7Z3C6_S654	CD177_02-UNTREATED	0.0981469	0.475019
ATG9A_HUMAN|Q7Z3C6_S656	CD177_02-UNTREATED	0.142944	0.344562
ATG9A_HUMAN|Q7Z3C6_S735	CD177_02-UNTREATED	0.810849	0.355992
ATG9A_HUMAN|Q7Z3C6_S735_S738	CD177_02-UNTREATED	1.77512	0.316452
ATG9A_HUMAN|Q7Z3C6_S735_S738_S741	CD177_02-UNTREATED	1.56736	0.392343
ATG9A_HUMAN|Q7Z3C6_S828	CD177_02-UNTREATED	0.487668	0.304071
ATIF1_HUMAN|Q9UII2_S63	CD177_02-UNTREATED	-0.391498	0.223148
ATLA1_HUMAN|Q8WXF7_S10	CD177_02-UNTREATED	0.603003	0.498575
ATLA1_HUMAN|Q8WXF7_S22_Y19	CD177_02-UNTREATED	0.49116	0.115638
ATLA3_HUMAN|Q6DD88_S535	CD177_02-UNTREATED	0.365059	0.38401
ATM_HUMAN|Q13315_S1981	CD177_02-UNTREATED	-0.551124	0.361056
ATN1_HUMAN|P54259_S101	CD177_02-UNTREATED	0.265702	0.425524
ATN1_HUMAN|P54259_S101_S107	CD177_02-UNTREATED	0.372538	0.362737
ATN1_HUMAN|P54259_S118	CD177_02-UNTREATED	0.625391	0.496896
ATN1_HUMAN|P54259_S34_S39	CD177_02-UNTREATED	0.726493	0.485025
ATN1_HUMAN|P54259_S34_S43	CD177_02-UNTREATED	0.350063	0.482661
ATN1_HUMAN|P54259_S645	CD177_02-UNTREATED	-2.33328	0.173972
ATN1_HUMAN|P54259_S661	CD177_02-UNTREATED	-0.779705	0.223096
ATN1_HUMAN|P54259_S661_T653	CD177_02-UNTREATED	0.215635	0.427419
ATN1_HUMAN|P54259_S664	CD177_02-UNTREATED	-0.806973	0.213996
ATN1_HUMAN|P54259_S77_S79	CD177_02-UNTREATED	0.91628	0.424742
ATP7A_HUMAN|Q04656_S1473_S1476	CD177_02-UNTREATED	1.03911	0.277295
ATP7A_HUMAN|Q04656_S357	CD177_02-UNTREATED	0.174126	0.427409
ATP7A_HUMAN|Q04656_S357_S362_T354	CD177_02-UNTREATED	0.178694	0.413691
ATP7A_HUMAN|Q04656_T152	CD177_02-UNTREATED	0.407988	0.0354043
ATR_HUMAN|Q13535_T1989	CD177_02-UNTREATED	0.317308	0.455192
ATRX_HUMAN|P46100_S1011_S1012	CD177_02-UNTREATED	0.32294	0.431929
ATRX_HUMAN|P46100_S1061	CD177_02-UNTREATED	0.807174	0.317223
ATRX_HUMAN|P46100_S1073_S1076	CD177_02-UNTREATED	1.16329	0.292854
ATRX_HUMAN|P46100_S108_S112_Y89	CD177_02-UNTREATED	0.200493	0.46798
ATRX_HUMAN|P46100_S1151_S1162	CD177_02-UNTREATED	0.290543	0.406588
ATRX_HUMAN|P46100_S1156_S1161	CD177_02-UNTREATED	0.0858828	0.47614
ATRX_HUMAN|P46100_S1206	CD177_02-UNTREATED	0.221991	0.0555923
ATRX_HUMAN|P46100_S1206_S1215	CD177_02-UNTREATED	0.268875	0.276011
ATRX_HUMAN|P46100_S1285_S1286_S1291_S1292	CD177_02-UNTREATED	0.323401	0.458325
ATRX_HUMAN|P46100_S1322_S1324_S1326	CD177_02-UNTREATED	0.382368	0.401031
ATRX_HUMAN|P46100_S1348	CD177_02-UNTREATED	0.404108	0.166234
ATRX_HUMAN|P46100_S1348_S1352	CD177_02-UNTREATED	0.344575	0.258214
ATRX_HUMAN|P46100_S1352_T1346	CD177_02-UNTREATED	0.254396	0.339105
ATRX_HUMAN|P46100_S1585	CD177_02-UNTREATED	-0.798467	0.371313
ATRX_HUMAN|P46100_S1946_S1948	CD177_02-UNTREATED	0.186882	0.267647
ATRX_HUMAN|P46100_S1991_S1996	CD177_02-UNTREATED	0.288529	0.474373
ATRX_HUMAN|P46100_S1992_S1996	CD177_02-UNTREATED	0.314752	0.461648
ATRX_HUMAN|P46100_S1996	CD177_02-UNTREATED	0.124862	0.441066
ATRX_HUMAN|P46100_S52	CD177_02-UNTREATED	0.432861	0.192025
ATRX_HUMAN|P46100_S594_S598	CD177_02-UNTREATED	-0.323783	0.476851
ATRX_HUMAN|P46100_S598	CD177_02-UNTREATED	-1.38745	0.329536
ATRX_HUMAN|P46100_S677	CD177_02-UNTREATED	-0.536693	0.189115
ATRX_HUMAN|P46100_S729_S731	CD177_02-UNTREATED	0.23137	0.394294
ATRX_HUMAN|P46100_S783_S788	CD177_02-UNTREATED	-0.795017	0.13558
ATRX_HUMAN|P46100_S784	CD177_02-UNTREATED	-1.9385	0.168275
ATRX_HUMAN|P46100_S819	CD177_02-UNTREATED	-0.466791	0.130392
ATRX_HUMAN|P46100_S875_S876	CD177_02-UNTREATED	0.668925	0.326277
ATRX_HUMAN|P46100_S890	CD177_02-UNTREATED	1.03935	0.367909
ATRX_HUMAN|P46100_T724	CD177_02-UNTREATED	0.251942	0.41271
ATRX_HUMAN|P46100_T870	CD177_02-UNTREATED	0.249766	0.331856
ATS19_HUMAN|Q8TE59_S80	CD177_02-UNTREATED	-1.6293	0.210741
ATX1L_HUMAN|P0C7T5_S284	CD177_02-UNTREATED	0.509167	0.4524
ATX1L_HUMAN|P0C7T5_S284_S289	CD177_02-UNTREATED	0.472527	0.432315
ATX1L_HUMAN|P0C7T5_T333	CD177_02-UNTREATED	-0.176737	0.368933
ATX2_HUMAN|Q99700_S317	CD177_02-UNTREATED	0.330097	0.27603
ATX2_HUMAN|Q99700_S466	CD177_02-UNTREATED	0.30786	0.486927
ATX2_HUMAN|Q99700_S478	CD177_02-UNTREATED	-0.802434	0.128144
ATX2_HUMAN|Q99700_S624	CD177_02-UNTREATED	-1.87917	0.200453
ATX2_HUMAN|Q99700_S669	CD177_02-UNTREATED	0.32516	0.333811
ATX2_HUMAN|Q99700_S728_S733	CD177_02-UNTREATED	-0.175922	0.145943
ATX2_HUMAN|Q99700_S758	CD177_02-UNTREATED	-3.1179	0.335266
ATX2_HUMAN|Q99700_S863	CD177_02-UNTREATED	-0.360187	0.289054
ATX2_HUMAN|Q99700_T672	CD177_02-UNTREATED	0.36185	0.25525
ATX2_HUMAN|Q99700_T730	CD177_02-UNTREATED	-0.174758	0.470321
ATX2_HUMAN|Q99700_T741	CD177_02-UNTREATED	0.101894	0.466015
ATX2_HUMAN|Q99700_Y454	CD177_02-UNTREATED	0.186898	0.364615
ATX2L_HUMAN|Q8WWM7-3_T1084	CD177_02-UNTREATED	0.156187	0.400886
ATX2L_HUMAN|Q8WWM7_S32	CD177_02-UNTREATED	0.146901	0.288415
ATX2L_HUMAN|Q8WWM7_S32_S56	CD177_02-UNTREATED	0.346655	0.381115
ATX2L_HUMAN|Q8WWM7_S339	CD177_02-UNTREATED	-2.39439	0.210906
ATX2L_HUMAN|Q8WWM7_S409	CD177_02-UNTREATED	-0.758853	0.194865
ATX2L_HUMAN|Q8WWM7_S449	CD177_02-UNTREATED	-1.50439	0.347106
ATX2L_HUMAN|Q8WWM7_S602	CD177_02-UNTREATED	1.15995	0.29313
ATX2L_HUMAN|Q8WWM7_S630_T632	CD177_02-UNTREATED	0.452195	0.0475366
ATX2L_HUMAN|Q8WWM7_S634	CD177_02-UNTREATED	0.369993	0.113515
ATX2L_HUMAN|Q8WWM7_S680_S684	CD177_02-UNTREATED	-0.233311	0.33703
ATX2L_HUMAN|Q8WWM7_S684	CD177_02-UNTREATED	-1.01158	0.113871
ATX2L_HUMAN|Q8WWM7_S684_T681	CD177_02-UNTREATED	-0.268312	0.285036
AVEN_HUMAN|Q9NQS1_S261	CD177_02-UNTREATED	0.578523	0.3852
AXIN1_HUMAN|O15169_T79	CD177_02-UNTREATED	0.420042	0.401552
B2L12_HUMAN|Q9HB09_S121	CD177_02-UNTREATED	0.105552	0.436171
B2L12_HUMAN|Q9HB09_S242	CD177_02-UNTREATED	-1.76711	0.310328
B2L12_HUMAN|Q9HB09_S243	CD177_02-UNTREATED	-0.892545	0.439341
B2L13_HUMAN|Q9BXK5_S291	CD177_02-UNTREATED	0.553194	0.337261
B2L13_HUMAN|Q9BXK5_S298_S303_S305	CD177_02-UNTREATED	0.681111	0.20465
B2L13_HUMAN|Q9BXK5_S302_S305	CD177_02-UNTREATED	0.383402	0.280601
B2L13_HUMAN|Q9BXK5_S371_S375	CD177_02-UNTREATED	0.338493	0.260688
B2L13_HUMAN|Q9BXK5_S375	CD177_02-UNTREATED	0.277825	0.454676
B2L13_HUMAN|Q9BXK5_S375_T374	CD177_02-UNTREATED	0.246065	0.114393
B2L13_HUMAN|Q9BXK5_S426	CD177_02-UNTREATED	0.844122	0.308577
B2L13_HUMAN|Q9BXK5_T374	CD177_02-UNTREATED	0.259559	0.370971
B2RU35_HUMAN|B2RU35_S1192_T1189	CD177_02-UNTREATED	0.594586	0.339628
B3KTY3_HUMAN|B3KTY3_S183	CD177_02-UNTREATED	-0.346475	0.293872
B3KX86_HUMAN|B3KX86_S1104	CD177_02-UNTREATED	0.510179	0.00406447
B3KXX7_HUMAN|B3KXX7_S250	CD177_02-UNTREATED	0.533757	0.137255
B4DDI1_HUMAN|B4DDI1_S14	CD177_02-UNTREATED	-2.24169	0.171994
B4DGB3_HUMAN|B4DGB3_S498	CD177_02-UNTREATED	-0.499022	0.169176
B4DM10_HUMAN|B4DM10_S76	CD177_02-UNTREATED	0.175506	0.45801
B4DPV1_HUMAN|B4DPV1_S682	CD177_02-UNTREATED	-0.883108	0.115715
B4DQA8_HUMAN|B4DQA8_S49	CD177_02-UNTREATED	1.18097	0.359308
B4DQZ7_HUMAN|B4DQZ7_S336_S355	CD177_02-UNTREATED	0.271484	0.345623
B4DSA7_HUMAN|B4DSA7_S376_S383	CD177_02-UNTREATED	0.30783	0.362865
B4DSA7_HUMAN|B4DSA7_S376_T379	CD177_02-UNTREATED	-1.51174	0.396045
B4DSP0_HUMAN|B4DSP0_T78	CD177_02-UNTREATED	0.50397	0.337445
B4DTX1_HUMAN|B4DTX1_S9	CD177_02-UNTREATED	-0.507375	0.410886
B4DVR4_HUMAN|B4DVR4_S259_S277	CD177_02-UNTREATED	-1.07223	0.288138
B4DVR4_HUMAN|B4DVR4_S277	CD177_02-UNTREATED	-0.178623	0.427922
B4DWX9_HUMAN|B4DWX9_S346_S349	CD177_02-UNTREATED	0.304491	0.415329
B4DY08_HUMAN|B4DY08_S240_S247	CD177_02-UNTREATED	0.214706	0.10134
B4DY08_HUMAN|B4DY08_S247	CD177_02-UNTREATED	0.152732	0.2177
B4DZQ5_HUMAN|B4DZQ5_S73	CD177_02-UNTREATED	0.583338	0.238344
B4E106_HUMAN|B4E106_S478	CD177_02-UNTREATED	0.160341	0.394161
B4E3N7_HUMAN|B4E3N7_S44	CD177_02-UNTREATED	0.266522	0.469146
B7Z4Q0_HUMAN|B7Z4Q0_S273	CD177_02-UNTREATED	0.270816	0.189271
B7Z7U0_HUMAN|B7Z7U0_S429_S431	CD177_02-UNTREATED	0.763646	0.283541
B7Z7U0_HUMAN|B7Z7U0_S429_S431_T435	CD177_02-UNTREATED	-0.17928	0.471641
B7Z7U0_HUMAN|B7Z7U0_S429_T435	CD177_02-UNTREATED	-1.09166	0.187582
B7Z7U0_HUMAN|B7Z7U0_S431	CD177_02-UNTREATED	-0.71585	0.259752
B7Z7U0_HUMAN|B7Z7U0_S431_S436	CD177_02-UNTREATED	-0.785473	0.341969
B7ZME8_HUMAN|B7ZME8_S333	CD177_02-UNTREATED	-0.579584	0.128114
B7ZME8_HUMAN|B7ZME8_T331	CD177_02-UNTREATED	-2.04236	0.196221
B7ZML1_HUMAN|B7ZML1_S2303	CD177_02-UNTREATED	0.338849	0.196946
BABA1_HUMAN|Q9NWV8_S29	CD177_02-UNTREATED	0.497491	0.128167
BABA1_HUMAN|Q9NWV8_S57	CD177_02-UNTREATED	0.441272	0.329592
BACD2_HUMAN|Q13829_S280	CD177_02-UNTREATED	-0.252043	0.117903
BACH1_HUMAN|O14867_S196	CD177_02-UNTREATED	0.471592	0.0354677
BACH1_HUMAN|O14867_S202	CD177_02-UNTREATED	0.297688	0.181325
BACH1_HUMAN|O14867_S445	CD177_02-UNTREATED	0.145042	0.395685
BAD_HUMAN|Q92934_S74	CD177_02-UNTREATED	0.454034	0.0734599
BAD_HUMAN|Q92934_S75	CD177_02-UNTREATED	0.381874	0.340784
BAD_HUMAN|Q92934_S97	CD177_02-UNTREATED	-0.240913	0.458719
BAD_HUMAN|Q92934_S99	CD177_02-UNTREATED	-0.555425	0.305876
BAG2_HUMAN|O95816_S18	CD177_02-UNTREATED	-1.72689	0.467976
BAG2_HUMAN|O95816_S20	CD177_02-UNTREATED	1.03647	0.308203
BAG2_HUMAN|O95816_S26	CD177_02-UNTREATED	-0.250757	0.0439742
BAG2_HUMAN|O95816_S73	CD177_02-UNTREATED	0.0717479	0.447942
BAG3_HUMAN|O95817_S134	CD177_02-UNTREATED	-1.97557	0.209796
BAG3_HUMAN|O95817_S136	CD177_02-UNTREATED	-1.70693	0.224113
BAG3_HUMAN|O95817_S173	CD177_02-UNTREATED	-0.366262	0.362219
BAG3_HUMAN|O95817_S195	CD177_02-UNTREATED	0.497272	0.420957
BAG3_HUMAN|O95817_S264_S274_S279	CD177_02-UNTREATED	-3.10337	0.24305
BAG3_HUMAN|O95817_S264_S275	CD177_02-UNTREATED	-2.10653	0.317294
BAG3_HUMAN|O95817_S269_S275_S289	CD177_02-UNTREATED	-1.1946	0.374229
BAG3_HUMAN|O95817_S274_S275_S279	CD177_02-UNTREATED	0.522863	0.451349
BAG3_HUMAN|O95817_S275	CD177_02-UNTREATED	-0.765913	0.155235
BAG3_HUMAN|O95817_S275_S279	CD177_02-UNTREATED	-1.44178	0.166352
BAG3_HUMAN|O95817_S279	CD177_02-UNTREATED	-1.79362	0.423244
BAG3_HUMAN|O95817_S279_S283_S289	CD177_02-UNTREATED	-0.393618	0.23597
BAG3_HUMAN|O95817_S279_T285	CD177_02-UNTREATED	-1.96535	0.23276
BAG3_HUMAN|O95817_S289	CD177_02-UNTREATED	-0.51539	0.379316
BAG3_HUMAN|O95817_S386	CD177_02-UNTREATED	0.210922	0.383421
BAG3_HUMAN|O95817_S389	CD177_02-UNTREATED	1.04573	0.292153
BAG6_HUMAN|P46379_S1081	CD177_02-UNTREATED	-0.699012	0.216718
BAG6_HUMAN|P46379_S1084	CD177_02-UNTREATED	-0.446727	0.470393
BAG6_HUMAN|P46379_S964	CD177_02-UNTREATED	0.852571	0.309967
BAG6_HUMAN|P46379_S964_S973	CD177_02-UNTREATED	1.23418	0.293322
BAG6_HUMAN|P46379_S973	CD177_02-UNTREATED	0.500466	0.388376
BAIP2_HUMAN|Q9UQB8_S323	CD177_02-UNTREATED	-0.262831	0.478066
BAIP2_HUMAN|Q9UQB8_S366	CD177_02-UNTREATED	-0.905504	0.224077
BAIP2_HUMAN|Q9UQB8_S454	CD177_02-UNTREATED	-0.760898	0.175667
BAIP2_HUMAN|Q9UQB8_T455	CD177_02-UNTREATED	-0.73466	0.186572
BANP_HUMAN|Q8N9N5_S90	CD177_02-UNTREATED	0.212859	0.484348
BAP18_HUMAN|Q8IXM2_S146_T161	CD177_02-UNTREATED	0.200786	0.336703
BAP1_HUMAN|Q92560_S582	CD177_02-UNTREATED	0.164395	0.319323
BAP1_HUMAN|Q92560_S583_S596	CD177_02-UNTREATED	0.195436	0.133078
BAP1_HUMAN|Q92560_S583_S597	CD177_02-UNTREATED	0.0819994	0.139504
BAP1_HUMAN|Q92560_S597	CD177_02-UNTREATED	0.227055	0.320541
BARD1_HUMAN|Q99728_S330	CD177_02-UNTREATED	-1.08079	0.406099
BASI_HUMAN|P35613_S362	CD177_02-UNTREATED	0.320819	0.30214
BASP1_HUMAN|P80723_S164	CD177_02-UNTREATED	-0.420303	0.2504
BASP1_HUMAN|P80723_T196	CD177_02-UNTREATED	0.142721	0.493772
BAZ1A_HUMAN|Q9NRL2_S1363	CD177_02-UNTREATED	0.196519	0.449893
BAZ1A_HUMAN|Q9NRL2_S1413	CD177_02-UNTREATED	-0.487283	0.441962
BAZ1A_HUMAN|Q9NRL2_T1420	CD177_02-UNTREATED	-1.37842	0.35675
BAZ1B_HUMAN|Q9UIG0_S158	CD177_02-UNTREATED	0.443704	0.115301
BAZ1B_HUMAN|Q9UIG0_S158_S160	CD177_02-UNTREATED	0.333901	0.399268
BAZ1B_HUMAN|Q9UIG0_S158_S161	CD177_02-UNTREATED	0.927628	0.163599
BAZ1B_HUMAN|Q9UIG0_S330	CD177_02-UNTREATED	-0.54074	0.408127
BAZ1B_HUMAN|Q9UIG0_S349	CD177_02-UNTREATED	-1.1625	0.416527
BAZ1B_HUMAN|Q9UIG0_S705	CD177_02-UNTREATED	0.292021	0.257707
BAZ1B_HUMAN|Q9UIG0_S705_S708	CD177_02-UNTREATED	0.376654	0.111207
BAZ1B_HUMAN|Q9UIG0_S708	CD177_02-UNTREATED	0.376111	0.124137
BAZ1B_HUMAN|Q9UIG0_S947	CD177_02-UNTREATED	0.268062	0.0741645
BAZ2A_HUMAN|Q9UIF9_S1397	CD177_02-UNTREATED	0.804611	0.294647
BAZ2A_HUMAN|Q9UIF9_S496	CD177_02-UNTREATED	0.578174	0.335354
BAZ2A_HUMAN|Q9UIF9_S496_S509	CD177_02-UNTREATED	0.735926	0.238583
BAZ2A_HUMAN|Q9UIF9_S500_S509	CD177_02-UNTREATED	0.232147	0.18762
BAZ2A_HUMAN|Q9UIF9_Y1777	CD177_02-UNTREATED	0.466085	0.162454
BBS10_HUMAN|Q8TAM1_S719	CD177_02-UNTREATED	0.303114	0.201156
BCAR1_HUMAN|P56945_S355	CD177_02-UNTREATED	0.60622	0.451764
BCAR1_HUMAN|P56945_S428	CD177_02-UNTREATED	-0.442898	0.256807
BCAR1_HUMAN|P56945_S428_S431	CD177_02-UNTREATED	-0.220127	0.479365
BCAR1_HUMAN|P56945_S430_S431	CD177_02-UNTREATED	0.589277	0.18602
BCAR1_HUMAN|P56945_S431	CD177_02-UNTREATED	-0.610662	0.460451
BCAR1_HUMAN|P56945_S639	CD177_02-UNTREATED	-0.500673	0.472721
BCAR3_HUMAN|O75815_S290	CD177_02-UNTREATED	-0.635167	0.109382
BCAR3_HUMAN|O75815_S375	CD177_02-UNTREATED	-0.475937	0.358089
BCAS3_HUMAN|Q9H6U6_S570	CD177_02-UNTREATED	-1.03892	0.405063
BCAS3_HUMAN|Q9H6U6_S900	CD177_02-UNTREATED	1.00212	0.286964
BCAT1_HUMAN|P54687_S9	CD177_02-UNTREATED	0.350197	0.472313
BCCIP_HUMAN|Q9P287_S42	CD177_02-UNTREATED	0.702948	0.15865
BCKD_HUMAN|O14874_S31	CD177_02-UNTREATED	0.522343	0.492665
BCKD_HUMAN|O14874_S33	CD177_02-UNTREATED	1.45257	0.251489
BCL10_HUMAN|O95999_S136_S138	CD177_02-UNTREATED	0.366626	0.134972
BCL10_HUMAN|O95999_S138	CD177_02-UNTREATED	-0.240403	0.497275
BCL3_HUMAN|P20749_S374_S382	CD177_02-UNTREATED	0.188595	0.184424
BCL3_HUMAN|P20749_S382	CD177_02-UNTREATED	0.49437	0.471884
BCL6_HUMAN|P41182_S333	CD177_02-UNTREATED	-1.82738	0.323993
BCL6_HUMAN|P41182_S343	CD177_02-UNTREATED	0.563718	0.0126791
BCL6_HUMAN|P41182_S361	CD177_02-UNTREATED	0.50494	0.32759
BCL6_HUMAN|P41182_S457	CD177_02-UNTREATED	-0.781729	0.353431
BCL7A_HUMAN|Q4VC05_S114	CD177_02-UNTREATED	0.125798	0.0467364
BCL7B_HUMAN|Q9BQE9_S122	CD177_02-UNTREATED	0.714723	0.250828
BCL7B_HUMAN|Q9BQE9_S152	CD177_02-UNTREATED	0.569646	0.44371
BCL7C_HUMAN|Q8WUZ0_S122	CD177_02-UNTREATED	1.38852	0.143083
BCL7C_HUMAN|Q8WUZ0_S126	CD177_02-UNTREATED	0.482888	0.28016
BCL9_HUMAN|O00512_S19	CD177_02-UNTREATED	-0.359136	0.423124
BCL9_HUMAN|O00512_S907_S917	CD177_02-UNTREATED	0.559659	0.427761
BCL9L_HUMAN|Q86UU0_S1017	CD177_02-UNTREATED	-0.153785	0.486695
BCL9L_HUMAN|Q86UU0_S88	CD177_02-UNTREATED	-1.08674	0.246171
BCL9L_HUMAN|Q86UU0_S938_T946	CD177_02-UNTREATED	0.558181	0.445983
BCL9L_HUMAN|Q86UU0_S947	CD177_02-UNTREATED	0.273298	0.283283
BCL9L_HUMAN|Q86UU0_S975	CD177_02-UNTREATED	0.376474	0.426286
BCL9L_HUMAN|Q86UU0_S975_S984	CD177_02-UNTREATED	-0.55881	0.165908
BCL9L_HUMAN|Q86UU0_S981_T989	CD177_02-UNTREATED	-0.522528	0.254994
BCL9L_HUMAN|Q86UU0_S987_S991	CD177_02-UNTREATED	0.802378	0.431948
BCL9L_HUMAN|Q86UU0_S987_S993	CD177_02-UNTREATED	-0.494222	0.269743
BCLF1_HUMAN|Q9NYF8_S119_S122	CD177_02-UNTREATED	1.83774	0.216927
BCLF1_HUMAN|Q9NYF8_S121_S127	CD177_02-UNTREATED	-2.62199	0.247421
BCLF1_HUMAN|Q9NYF8_S125	CD177_02-UNTREATED	-3.3802	0.229926
BCLF1_HUMAN|Q9NYF8_S196	CD177_02-UNTREATED	0.303962	0.198407
BCLF1_HUMAN|Q9NYF8_S198	CD177_02-UNTREATED	0.298626	0.140994
BCLF1_HUMAN|Q9NYF8_S222	CD177_02-UNTREATED	0.770578	0.35997
BCLF1_HUMAN|Q9NYF8_S259_S264_S268_T257	CD177_02-UNTREATED	1.10086	0.301036
BCLF1_HUMAN|Q9NYF8_S268	CD177_02-UNTREATED	0.446602	0.466667
BCLF1_HUMAN|Q9NYF8_S287_S290	CD177_02-UNTREATED	0.900108	0.233831
BCLF1_HUMAN|Q9NYF8_S290_Y284	CD177_02-UNTREATED	0.85999	0.482378
BCLF1_HUMAN|Q9NYF8_S385	CD177_02-UNTREATED	0.144876	0.391161
BCLF1_HUMAN|Q9NYF8_S397	CD177_02-UNTREATED	-0.903967	0.19122
BCLF1_HUMAN|Q9NYF8_S397_T402_T405	CD177_02-UNTREATED	0.581434	0.285591
BCLF1_HUMAN|Q9NYF8_S512	CD177_02-UNTREATED	0.142151	0.444695
BCLF1_HUMAN|Q9NYF8_S531	CD177_02-UNTREATED	-0.275669	0.436494
BCLF1_HUMAN|Q9NYF8_S658	CD177_02-UNTREATED	-0.135943	0.472652
BCLF1_HUMAN|Q9NYF8_S660	CD177_02-UNTREATED	-0.86093	0.160027
BCLF1_HUMAN|Q9NYF8_S690	CD177_02-UNTREATED	-2.57945	0.117148
BCLF1_HUMAN|Q9NYF8_S757_S760	CD177_02-UNTREATED	0.555632	0.336671
BCLF1_HUMAN|Q9NYF8_S760	CD177_02-UNTREATED	0.35862	0.462113
BCLF1_HUMAN|Q9NYF8_S762	CD177_02-UNTREATED	0.188604	0.16513
BCLF1_HUMAN|Q9NYF8_T341	CD177_02-UNTREATED	0.227745	0.456492
BCLF1_HUMAN|Q9NYF8_T402	CD177_02-UNTREATED	-0.991485	0.468037
BCLF1_HUMAN|Q9NYF8_T494	CD177_02-UNTREATED	0.198443	0.367918
BCLF1_HUMAN|Q9NYF8_T526	CD177_02-UNTREATED	-1.6323	0.156406
BCLF1_HUMAN|Q9NYF8_T661	CD177_02-UNTREATED	-0.916032	0.191701
BCLF1_HUMAN|Q9NYF8_Y284	CD177_02-UNTREATED	-1.10183	0.123073
BCLF1_HUMAN|Q9NYF8_Y511	CD177_02-UNTREATED	0.367223	0.296085
BCORL_HUMAN|Q5H9F3-3_S1476	CD177_02-UNTREATED	0.357046	0.326582
BCORL_HUMAN|Q5H9F3-3_T1452	CD177_02-UNTREATED	0.465875	0.060752
BCORL_HUMAN|Q5H9F3_S1199	CD177_02-UNTREATED	-0.248171	0.303619
BCORL_HUMAN|Q5H9F3_S599	CD177_02-UNTREATED	0.365417	0.373398
BCR_HUMAN|P11274_S122	CD177_02-UNTREATED	0.25955	0.130407
BCR_HUMAN|P11274_S235_S236	CD177_02-UNTREATED	0.716797	0.116344
BCR_HUMAN|P11274_S473	CD177_02-UNTREATED	0.206193	0.164216
BD1L1_HUMAN|Q8NFC6_S1531	CD177_02-UNTREATED	-1.1708	0.304508
BD1L1_HUMAN|Q8NFC6_S2475	CD177_02-UNTREATED	0.194319	0.154428
BD1L1_HUMAN|Q8NFC6_S2779_S2780	CD177_02-UNTREATED	0.110661	0.495834
BD1L1_HUMAN|Q8NFC6_S2779_Y2777	CD177_02-UNTREATED	0.161993	0.335494
BD1L1_HUMAN|Q8NFC6_S2844_S2845	CD177_02-UNTREATED	0.466061	0.142776
BD1L1_HUMAN|Q8NFC6_S2964	CD177_02-UNTREATED	-0.610092	0.153375
BD1L1_HUMAN|Q8NFC6_S2986	CD177_02-UNTREATED	0.429	0.293753
BD1L1_HUMAN|Q8NFC6_S3019	CD177_02-UNTREATED	-0.782002	0.443132
BD1L1_HUMAN|Q8NFC6_S3029	CD177_02-UNTREATED	0.128983	0.486069
BD1L1_HUMAN|Q8NFC6_S482_S484	CD177_02-UNTREATED	0.280643	0.352157
BD1L1_HUMAN|Q8NFC6_Y480_Y481	CD177_02-UNTREATED	0.275324	0.414291
BD1L1_HUMAN|Q8NFC6_Y481	CD177_02-UNTREATED	0.560324	0.271099
BET1L_HUMAN|Q9NYM9_S9	CD177_02-UNTREATED	0.321163	0.385358
BI2L1_HUMAN|Q9UHR4_S261	CD177_02-UNTREATED	0.284749	0.115027
BI2L1_HUMAN|Q9UHR4_S261_T252_T257	CD177_02-UNTREATED	0.148741	0.482307
BI2L1_HUMAN|Q9UHR4_S261_T257	CD177_02-UNTREATED	-0.37911	0.498842
BI2L2_HUMAN|Q6UXY1_S481	CD177_02-UNTREATED	0.785209	0.20021
BICC1_HUMAN|Q9H694_S633	CD177_02-UNTREATED	1.36331	0.313032
BICC1_HUMAN|Q9H694_S766	CD177_02-UNTREATED	0.938521	0.32227
BICD2_HUMAN|Q8TD16_S568	CD177_02-UNTREATED	0.250917	0.237326
BICD2_HUMAN|Q8TD16_S568_S574	CD177_02-UNTREATED	0.58262	0.300494
BICD2_HUMAN|Q8TD16_S568_T573	CD177_02-UNTREATED	0.63963	0.247607
BICD2_HUMAN|Q8TD16_S574	CD177_02-UNTREATED	-0.91726	0.266971
BICD2_HUMAN|Q8TD16_S582	CD177_02-UNTREATED	-0.525083	0.136858
BICD2_HUMAN|Q8TD16_S823	CD177_02-UNTREATED	-1.73591	0.317402
BICD2_HUMAN|Q8TD16_T459	CD177_02-UNTREATED	0.747316	0.428815
BICD2_HUMAN|Q8TD16_T567	CD177_02-UNTREATED	-1.69556	0.473267
BIG1_HUMAN|Q9Y6D6_S1569	CD177_02-UNTREATED	0.212966	0.386745
BIG1_HUMAN|Q9Y6D6_S286	CD177_02-UNTREATED	0.361864	0.136426
BIG1_HUMAN|Q9Y6D6_S286_S289	CD177_02-UNTREATED	0.457008	0.126016
BIG1_HUMAN|Q9Y6D6_S286_S289_S290_T280	CD177_02-UNTREATED	0.569552	0.0844861
BIG1_HUMAN|Q9Y6D6_S286_S289_T280	CD177_02-UNTREATED	0.55157	0.0575903
BIG1_HUMAN|Q9Y6D6_S289	CD177_02-UNTREATED	0.42571	0.459704
BIG1_HUMAN|Q9Y6D6_S396_S397	CD177_02-UNTREATED	1.20957	0.338743
BIG1_HUMAN|Q9Y6D6_S52	CD177_02-UNTREATED	0.229913	0.183945
BIG1_HUMAN|Q9Y6D6_S664	CD177_02-UNTREATED	0.312034	0.480353
BIG2_HUMAN|Q9Y6D5_S1015	CD177_02-UNTREATED	-0.312173	0.375888
BIG2_HUMAN|Q9Y6D5_S1017	CD177_02-UNTREATED	-1.73127	0.339479
BIG2_HUMAN|Q9Y6D5_S1511	CD177_02-UNTREATED	0.310227	0.0160206
BIG2_HUMAN|Q9Y6D5_S1528	CD177_02-UNTREATED	0.214892	0.0900087
BIG2_HUMAN|Q9Y6D5_S1528_S1534	CD177_02-UNTREATED	0.458798	0.182709
BIG2_HUMAN|Q9Y6D5_S277	CD177_02-UNTREATED	0.522295	0.0757006
BIG2_HUMAN|Q9Y6D5_S279	CD177_02-UNTREATED	0.61013	0.0960964
BIG2_HUMAN|Q9Y6D5_S614_T616_T626	CD177_02-UNTREATED	0.468653	0.180374
BIN1_HUMAN|O00499-9_S300_S302	CD177_02-UNTREATED	0.808249	0.465913
BIN1_HUMAN|O00499_S296	CD177_02-UNTREATED	-0.295874	0.250252
BIN1_HUMAN|O00499_S296_S298	CD177_02-UNTREATED	0.302877	0.392905
BIN1_HUMAN|O00499_S298_S303_T307	CD177_02-UNTREATED	0.327677	0.48716
BIRC6_HUMAN|Q9NR09_S2883	CD177_02-UNTREATED	1.0948	0.111751
BIRC6_HUMAN|Q9NR09_S2955	CD177_02-UNTREATED	0.3057	0.211046
BIRC6_HUMAN|Q9NR09_S462	CD177_02-UNTREATED	0.374696	0.0471574
BIRC6_HUMAN|Q9NR09_S480	CD177_02-UNTREATED	-0.612015	0.433589
BL1S3_HUMAN|Q6QNY0_S65	CD177_02-UNTREATED	0.519735	0.178483
BL1S3_HUMAN|Q6QNY0_S65_T63	CD177_02-UNTREATED	0.291765	0.420474
BMI1_HUMAN|P35226_S251_S253_S255	CD177_02-UNTREATED	0.555479	0.303552
BMI1_HUMAN|P35226_S255	CD177_02-UNTREATED	0.479777	0.28202
BMI1_HUMAN|P35226_S316	CD177_02-UNTREATED	0.457628	0.440906
BMI1_HUMAN|P35226_S320	CD177_02-UNTREATED	1.03202	0.301781
BMP2K_HUMAN|Q9NSY1_S14	CD177_02-UNTREATED	-0.309102	0.256604
BMP2K_HUMAN|Q9NSY1_S687	CD177_02-UNTREATED	-1.15377	0.185746
BMP2K_HUMAN|Q9NSY1_S689	CD177_02-UNTREATED	-0.840785	0.243104
BMS1_HUMAN|Q14692_S639	CD177_02-UNTREATED	0.324046	0.197033
BMS1_HUMAN|Q14692_T800	CD177_02-UNTREATED	0.766288	0.428834
BMT2_HUMAN|Q1RMZ1_S18	CD177_02-UNTREATED	-0.241562	0.347204
BMT2_HUMAN|Q1RMZ1_S18_T21	CD177_02-UNTREATED	1.03444	0.235045
BNC1_HUMAN|Q01954_S338	CD177_02-UNTREATED	-0.756516	0.381145
BNC2_HUMAN|Q6ZN30_S403	CD177_02-UNTREATED	0.339268	0.456694
BNC2_HUMAN|Q6ZN30_S829	CD177_02-UNTREATED	-0.276166	0.144089
BNI3L_HUMAN|O60238_S118_S120	CD177_02-UNTREATED	1.05047	0.433716
BNI3L_HUMAN|O60238_S164_S166	CD177_02-UNTREATED	2.03162	0.18886
BNIP2_HUMAN|Q12982_S114	CD177_02-UNTREATED	0.295954	0.198984
BNIP2_HUMAN|Q12982_T116	CD177_02-UNTREATED	0.485003	0.226427
BNIP3_HUMAN|Q12983_S93	CD177_02-UNTREATED	1.03711	0.0640103
BOLA1_HUMAN|Q9Y3E2_S123	CD177_02-UNTREATED	0.518232	0.293049
BOLA1_HUMAN|Q9Y3E2_S81	CD177_02-UNTREATED	0.487283	0.382386
BOP1_HUMAN|Q14137_S126_S127	CD177_02-UNTREATED	1.22605	0.334698
BORG4_HUMAN|Q9H3Q1_S142	CD177_02-UNTREATED	-1.30916	0.35926
BORG4_HUMAN|Q9H3Q1_S174	CD177_02-UNTREATED	0.742375	0.179247
BORG4_HUMAN|Q9H3Q1_S322	CD177_02-UNTREATED	-0.211682	0.178366
BORG4_HUMAN|Q9H3Q1_T50	CD177_02-UNTREATED	1.71647	0.248883
BORG5_HUMAN|Q00587_S192	CD177_02-UNTREATED	0.850685	0.408776
BORG5_HUMAN|Q00587_S303	CD177_02-UNTREATED	-0.715588	0.277336
BORG5_HUMAN|Q00587_S350	CD177_02-UNTREATED	-0.495521	0.232212
BPL1_HUMAN|P50747_S124_S137_S138	CD177_02-UNTREATED	0.533329	0.27412
BPL1_HUMAN|P50747_S79	CD177_02-UNTREATED	1.52148	0.326147
BPTF_HUMAN|Q12830_S1251	CD177_02-UNTREATED	-0.119919	0.417679
BRAF_HUMAN|P15056_T401	CD177_02-UNTREATED	0.649607	0.23137
BRAP_HUMAN|Q7Z569_S93_S97	CD177_02-UNTREATED	0.125874	0.412578
BRAT1_HUMAN|Q6PJG6_S742	CD177_02-UNTREATED	0.491108	0.402177
BRCA1_HUMAN|P38398_S114	CD177_02-UNTREATED	0.333494	0.371747
BRCA1_HUMAN|P38398_S1342	CD177_02-UNTREATED	0.541339	0.276703
BRCA1_HUMAN|P38398_S1497	CD177_02-UNTREATED	-0.644086	0.450773
BRD1_HUMAN|O95696_S1055	CD177_02-UNTREATED	0.52312	0.204845
BRD1_HUMAN|O95696_S128	CD177_02-UNTREATED	-1.7008	0.329629
BRD1_HUMAN|O95696_S801_S808	CD177_02-UNTREATED	-0.546487	0.267504
BRD1_HUMAN|O95696_S803_S814	CD177_02-UNTREATED	-1.47823	0.208271
BRD1_HUMAN|O95696_S808	CD177_02-UNTREATED	0.405879	0.249723
BRD1_HUMAN|O95696_S808_T804	CD177_02-UNTREATED	1.09308	0.424139
BRD1_HUMAN|O95696_S814	CD177_02-UNTREATED	1.86519	0.256989
BRD1_HUMAN|O95696_T1051	CD177_02-UNTREATED	0.433941	0.361373
BRD1_HUMAN|O95696_T30	CD177_02-UNTREATED	0.213051	0.0605122
BRD1_HUMAN|O95696_Y127	CD177_02-UNTREATED	0.997188	0.418205
BRD2_HUMAN|P25440_S298	CD177_02-UNTREATED	-0.222859	0.289192
BRD2_HUMAN|P25440_S298_S301	CD177_02-UNTREATED	0.0905858	0.478969
BRD2_HUMAN|P25440_S301_S305	CD177_02-UNTREATED	0.126295	0.473326
BRD3_HUMAN|Q15059_S263	CD177_02-UNTREATED	-0.266257	0.233995
BRD3_HUMAN|Q15059_S453	CD177_02-UNTREATED	-0.615654	0.177285
BRD3_HUMAN|Q15059_S563	CD177_02-UNTREATED	0.165137	0.413503
BRD4_HUMAN|O60885_S1117	CD177_02-UNTREATED	-0.586035	0.12582
BRD4_HUMAN|O60885_Y599	CD177_02-UNTREATED	0.259311	0.363664
BRD7_HUMAN|Q9NPI1_S279	CD177_02-UNTREATED	0.49008	0.467606
BRD8_HUMAN|Q9H0E9-2_S284	CD177_02-UNTREATED	-1.92396	0.216999
BRD8_HUMAN|Q9H0E9_S585	CD177_02-UNTREATED	-0.128328	0.370461
BRD8_HUMAN|Q9H0E9_S637_S641	CD177_02-UNTREATED	0.727213	0.256394
BRD9_HUMAN|Q9H8M2_S588	CD177_02-UNTREATED	0.70862	0.40315
BRD9_HUMAN|Q9H8M2_T103	CD177_02-UNTREATED	0.617546	0.206078
BRE1A_HUMAN|Q5VTR2_S136	CD177_02-UNTREATED	0.220877	0.0614909
BRE1A_HUMAN|Q5VTR2_S136_S138	CD177_02-UNTREATED	0.282306	0.325034
BRE1A_HUMAN|Q5VTR2_S138	CD177_02-UNTREATED	0.428764	0.0948092
BRPF1_HUMAN|P55201_S452	CD177_02-UNTREATED	-0.541179	0.376975
BRPF1_HUMAN|P55201_S860_S865_S866_T858	CD177_02-UNTREATED	0.3237	0.286597
BRPF1_HUMAN|P55201_S860_T858	CD177_02-UNTREATED	0.363895	0.0405684
BRPF1_HUMAN|P55201_S917	CD177_02-UNTREATED	-0.372426	0.461078
BRPF1_HUMAN|P55201_S947_S951_S954_S958	CD177_02-UNTREATED	0.510488	0.197499
BRPF3_HUMAN|Q9ULD4_S17_S19	CD177_02-UNTREATED	0.959276	0.368748
BRPF3_HUMAN|Q9ULD4_S26	CD177_02-UNTREATED	-0.333369	0.23111
BRPF3_HUMAN|Q9ULD4_S405	CD177_02-UNTREATED	0.439873	0.139868
BRSK1_HUMAN|Q8TDC3_S563	CD177_02-UNTREATED	-0.832823	0.305963
BRSK2_HUMAN|Q8IWQ3_S435_T431	CD177_02-UNTREATED	1.14022	0.3515
BRWD1_HUMAN|Q9NSI6_S1475	CD177_02-UNTREATED	0.205378	0.290296
BRWD1_HUMAN|Q9NSI6_S1482	CD177_02-UNTREATED	0.213919	0.217224
BRWD1_HUMAN|Q9NSI6_S1755_S1756	CD177_02-UNTREATED	0.487443	0.355872
BRWD1_HUMAN|Q9NSI6_S1788	CD177_02-UNTREATED	0.445909	0.295509
BRWD3_HUMAN|Q6RI45_S884_S885_S886	CD177_02-UNTREATED	0.235564	0.295148
BRX1_HUMAN|Q8TDN6_S261	CD177_02-UNTREATED	0.197104	0.313848
BSDC1_HUMAN|Q9NW68_S387	CD177_02-UNTREATED	0.428593	0.247865
BTAF1_HUMAN|O14981_S234	CD177_02-UNTREATED	0.969989	0.138486
BTAF1_HUMAN|O14981_S234_S237	CD177_02-UNTREATED	0.557857	0.0944184
BTAF1_HUMAN|O14981_S234_S237_T238	CD177_02-UNTREATED	0.734616	0.147989
BTAF1_HUMAN|O14981_S237	CD177_02-UNTREATED	0.420256	0.141352
BTAF1_HUMAN|O14981_S237_T238	CD177_02-UNTREATED	0.489889	0.126101
BTBDA_HUMAN|Q9BSF8_T91	CD177_02-UNTREATED	0.670481	0.377047
BTF3_HUMAN|P20290_S201	CD177_02-UNTREATED	0.538116	0.123547
BTG3_HUMAN|Q14201_S148_S149	CD177_02-UNTREATED	-0.877443	0.36332
BUB3_HUMAN|O43684_S211	CD177_02-UNTREATED	0.1731	0.186421
BUB3_HUMAN|O43684_T2	CD177_02-UNTREATED	0.208268	0.302906
BUD13_HUMAN|Q9BRD0_S126	CD177_02-UNTREATED	-1.17046	0.249696
BUD13_HUMAN|Q9BRD0_S127	CD177_02-UNTREATED	0.652043	0.324181
BUD13_HUMAN|Q9BRD0_S151_T147	CD177_02-UNTREATED	0.328131	0.233456
BUD13_HUMAN|Q9BRD0_S172_S175	CD177_02-UNTREATED	1.17146	0.238384
BUD13_HUMAN|Q9BRD0_S172_T174	CD177_02-UNTREATED	0.466002	0.369085
BUD13_HUMAN|Q9BRD0_S184_S185_S188	CD177_02-UNTREATED	0.360426	0.282532
BUD13_HUMAN|Q9BRD0_S184_S188	CD177_02-UNTREATED	0.690392	0.121824
BUD13_HUMAN|Q9BRD0_S197_S201	CD177_02-UNTREATED	0.766362	0.401077
BUD13_HUMAN|Q9BRD0_S222_S226	CD177_02-UNTREATED	0.618371	0.39297
BUD13_HUMAN|Q9BRD0_S235	CD177_02-UNTREATED	0.28927	0.310231
BUD13_HUMAN|Q9BRD0_S235_S239	CD177_02-UNTREATED	0.599768	0.237364
BUD13_HUMAN|Q9BRD0_S235_S240	CD177_02-UNTREATED	0.262788	0.224123
BUD13_HUMAN|Q9BRD0_S236_S239	CD177_02-UNTREATED	0.18685	0.284831
BUD13_HUMAN|Q9BRD0_S248	CD177_02-UNTREATED	-0.21817	0.297215
BUD13_HUMAN|Q9BRD0_S271	CD177_02-UNTREATED	-0.205587	0.164986
BUD13_HUMAN|Q9BRD0_S325	CD177_02-UNTREATED	-0.0662979	0.498458
BUD13_HUMAN|Q9BRD0_S354_S357_S358	CD177_02-UNTREATED	1.0773	0.416719
BUD13_HUMAN|Q9BRD0_S385_S386_S388_S391	CD177_02-UNTREATED	0.9393	0.267077
BUD13_HUMAN|Q9BRD0_S401_S402_S404_S407	CD177_02-UNTREATED	0.347031	0.413844
BUD13_HUMAN|Q9BRD0_T159	CD177_02-UNTREATED	0.457524	0.461984
BYST_HUMAN|Q13895_S98	CD177_02-UNTREATED	0.243299	0.339514
BZW1_HUMAN|Q7L1Q6_S411	CD177_02-UNTREATED	0.14222	0.466775
BZW1_HUMAN|Q7L1Q6_S411_S413	CD177_02-UNTREATED	0.216996	0.261578
BZW1_HUMAN|Q7L1Q6_S413	CD177_02-UNTREATED	0.323883	0.349965
BZW2_HUMAN|Q9Y6E2_S412_S414	CD177_02-UNTREATED	0.169279	0.290304
C170B_HUMAN|Q9Y4F5_S1114	CD177_02-UNTREATED	-0.806638	0.00204998
C170B_HUMAN|Q9Y4F5_S1135	CD177_02-UNTREATED	-0.259089	0.351504
C170B_HUMAN|Q9Y4F5_S1184	CD177_02-UNTREATED	-1.07437	0.115609
C170B_HUMAN|Q9Y4F5_S1545_S1548	CD177_02-UNTREATED	0.672854	0.262821
C170B_HUMAN|Q9Y4F5_S1548_S1551	CD177_02-UNTREATED	0.550023	0.357558
C170B_HUMAN|Q9Y4F5_S360	CD177_02-UNTREATED	0.40399	0.236823
C170B_HUMAN|Q9Y4F5_S360_T358	CD177_02-UNTREATED	0.946128	0.19242
C170B_HUMAN|Q9Y4F5_S421	CD177_02-UNTREATED	-0.71962	0.129458
C170B_HUMAN|Q9Y4F5_S853	CD177_02-UNTREATED	-0.729006	0.162777
C170B_HUMAN|Q9Y4F5_S907	CD177_02-UNTREATED	0.63642	0.469027
C170B_HUMAN|Q9Y4F5_S969	CD177_02-UNTREATED	0.365519	0.410019
C170B_HUMAN|Q9Y4F5_S969_S972	CD177_02-UNTREATED	0.71618	0.307727
C170B_HUMAN|Q9Y4F5_S986_S988	CD177_02-UNTREATED	0.208881	0.24024
C170B_HUMAN|Q9Y4F5_T358	CD177_02-UNTREATED	0.234998	0.371662
C1TM_HUMAN|Q6UB35_S62	CD177_02-UNTREATED	-1.50644	0.287593
C2C2L_HUMAN|O14523_S374	CD177_02-UNTREATED	-0.422485	0.351963
C2C2L_HUMAN|O14523_S464_S468	CD177_02-UNTREATED	0.32993	0.429527
C2C2L_HUMAN|O14523_S662	CD177_02-UNTREATED	-0.851944	0.194194
C2C2L_HUMAN|O14523_S703	CD177_02-UNTREATED	-1.37077	0.13694
C2CD3_HUMAN|Q4AC94_S2018_S2020	CD177_02-UNTREATED	0.355776	0.36641
C2CD3_HUMAN|Q4AC94_S2114	CD177_02-UNTREATED	0.328897	0.420916
C2CD3_HUMAN|Q4AC94_S2127	CD177_02-UNTREATED	-0.915931	0.305896
C2CD3_HUMAN|Q4AC94_S2148	CD177_02-UNTREATED	0.194365	0.463615
C2CD5_HUMAN|Q86YS7_S260	CD177_02-UNTREATED	-0.499198	0.300331
C2CD5_HUMAN|Q86YS7_S281_S284	CD177_02-UNTREATED	0.302627	0.473067
C2CD5_HUMAN|Q86YS7_S281_T285	CD177_02-UNTREATED	0.348304	0.478514
C2CD5_HUMAN|Q86YS7_S295	CD177_02-UNTREATED	-1.31527	0.265019
C2CD5_HUMAN|Q86YS7_S321_S323	CD177_02-UNTREATED	1.01004	0.314358
C2CD5_HUMAN|Q86YS7_S659_S661	CD177_02-UNTREATED	0.235517	0.332359
C2CD5_HUMAN|Q86YS7_S661_S662	CD177_02-UNTREATED	0.312256	0.299442
C2CD5_HUMAN|Q86YS7_S812	CD177_02-UNTREATED	-0.209704	0.478497
C2CD5_HUMAN|Q86YS7_S852	CD177_02-UNTREATED	0.201121	0.24253
C2D1B_HUMAN|Q5T0F9_S524	CD177_02-UNTREATED	-1.38836	0.16783
C43BP_HUMAN|Q9Y5P4_S123_S126	CD177_02-UNTREATED	0.46915	0.404137
C43BP_HUMAN|Q9Y5P4_S377	CD177_02-UNTREATED	0.346937	0.131177
C8AP2_HUMAN|Q9UKL3_S567	CD177_02-UNTREATED	-1.895	0.481118
C9JUL9_HUMAN|C9JUL9_S11	CD177_02-UNTREATED	-0.988281	0.127938
C9JWL1_HUMAN|C9JWL1_S168	CD177_02-UNTREATED	0.182733	0.0916737
C9JYW2_HUMAN|C9JYW2_S129_S137	CD177_02-UNTREATED	0.371937	0.198923
CA021_HUMAN|Q9H246_S115	CD177_02-UNTREATED	0.260968	0.415224
CA052_HUMAN|Q8N6N3_S158	CD177_02-UNTREATED	0.318142	0.389338
CAAP1_HUMAN|Q9H8G2_S312	CD177_02-UNTREATED	0.222708	0.272087
CAB45_HUMAN|Q9BRK5_S357	CD177_02-UNTREATED	-1.13606	0.208778
CABIN_HUMAN|Q9Y6J0_S2094	CD177_02-UNTREATED	0.237475	0.0660025
CABIN_HUMAN|Q9Y6J0_S433	CD177_02-UNTREATED	0.660049	0.0207154
CABIN_HUMAN|Q9Y6J0_S567	CD177_02-UNTREATED	-2.01542	0.29014
CABIN_HUMAN|Q9Y6J0_T2156	CD177_02-UNTREATED	0.342571	0.199654
CACB3_HUMAN|P54284_S138	CD177_02-UNTREATED	0.339504	0.0474298
CACB3_HUMAN|P54284_S152	CD177_02-UNTREATED	0.269711	0.0990053
CAD11_HUMAN|P55287_S788	CD177_02-UNTREATED	-1.79819	0.224347
CAF1A_HUMAN|Q13111_S199_S203	CD177_02-UNTREATED	0.412969	0.415941
CAF1A_HUMAN|Q13111_S203	CD177_02-UNTREATED	-0.715598	0.309854
CAF1A_HUMAN|Q13111_S203_S206	CD177_02-UNTREATED	-0.38393	0.255321
CAF1A_HUMAN|Q13111_S255_T259	CD177_02-UNTREATED	-0.533674	0.373909
CAF1A_HUMAN|Q13111_S772	CD177_02-UNTREATED	-0.798468	0.414731
CAF1A_HUMAN|Q13111_T154	CD177_02-UNTREATED	-0.752096	0.318943
CAF1A_HUMAN|Q13111_T259	CD177_02-UNTREATED	-0.975053	0.315404
CAF1B_HUMAN|Q13112_S428_T433	CD177_02-UNTREATED	0.203009	0.0796468
CAF1B_HUMAN|Q13112_T433	CD177_02-UNTREATED	0.41098	0.0446874
CALD1_HUMAN|Q05682_S202	CD177_02-UNTREATED	0.303943	0.0487856
CALD1_HUMAN|Q05682_S677	CD177_02-UNTREATED	0.335505	0.468858
CALD1_HUMAN|Q05682_S724_T730	CD177_02-UNTREATED	-2.287	0.23623
CALD1_HUMAN|Q05682_T689	CD177_02-UNTREATED	-0.22832	0.459396
CALD1_HUMAN|Q05682_T86	CD177_02-UNTREATED	0.199142	0.41855
CALD1_HUMAN|Q05682_Y160	CD177_02-UNTREATED	-0.409398	0.447032
CALX_HUMAN|P27824_S554	CD177_02-UNTREATED	0.4085	0.0742331
CALX_HUMAN|P27824_S554_S564	CD177_02-UNTREATED	0.546646	0.0933554
CALX_HUMAN|P27824_S554_T562	CD177_02-UNTREATED	0.15154	0.420439
CALX_HUMAN|P27824_S564	CD177_02-UNTREATED	1.08511	0.217362
CALX_HUMAN|P27824_S583	CD177_02-UNTREATED	0.212867	0.369195
CAMLG_HUMAN|P49069_S55	CD177_02-UNTREATED	0.181322	0.272791
CAMP1_HUMAN|Q5T5Y3_S1080	CD177_02-UNTREATED	-0.983103	0.333885
CAMP1_HUMAN|Q5T5Y3_S446	CD177_02-UNTREATED	-1.57631	0.237745
CAMP1_HUMAN|Q5T5Y3_S563	CD177_02-UNTREATED	0.238739	0.357998
CAMP1_HUMAN|Q5T5Y3_S797	CD177_02-UNTREATED	-0.132917	0.476695
CAMP1_HUMAN|Q5T5Y3_S827	CD177_02-UNTREATED	-0.606105	0.334263
CAMP1_HUMAN|Q5T5Y3_T412	CD177_02-UNTREATED	-0.786971	0.313187
CAMP2_HUMAN|Q08AD1_S464	CD177_02-UNTREATED	-0.512309	0.199629
CAMP2_HUMAN|Q08AD1_S598	CD177_02-UNTREATED	0.192606	0.459737
CAMP2_HUMAN|Q08AD1_S931	CD177_02-UNTREATED	0.436019	0.000701195
CAN1_HUMAN|P07384_S474	CD177_02-UNTREATED	-0.762117	0.232588
CAN2_HUMAN|P17655_T464	CD177_02-UNTREATED	0.18763	0.23658
CAND1_HUMAN|Q86VP6_T1229	CD177_02-UNTREATED	0.304676	0.38579
CAP2_HUMAN|P40123_S259	CD177_02-UNTREATED	-0.827079	0.338404
CAP2_HUMAN|P40123_S261	CD177_02-UNTREATED	-0.760002	0.40171
CAP2_HUMAN|P40123_S312	CD177_02-UNTREATED	-0.540444	0.340489
CARL1_HUMAN|Q5VZK9_S1094	CD177_02-UNTREATED	0.32706	0.240346
CARL1_HUMAN|Q5VZK9_S1131	CD177_02-UNTREATED	0.400932	0.103841
CARL1_HUMAN|Q5VZK9_S1315	CD177_02-UNTREATED	0.450256	0.48177
CARL1_HUMAN|Q5VZK9_S1360	CD177_02-UNTREATED	1.1343	0.378843
CARL1_HUMAN|Q5VZK9_S967	CD177_02-UNTREATED	0.281488	0.283177
CARL1_HUMAN|Q5VZK9_S968	CD177_02-UNTREATED	0.359325	0.111701
CARL1_HUMAN|Q5VZK9_S972	CD177_02-UNTREATED	0.429721	0.0725647
CARL1_HUMAN|Q5VZK9_T1228	CD177_02-UNTREATED	-1.48697	0.448329
CARL2_HUMAN|Q6F5E8_S1420	CD177_02-UNTREATED	0.699301	0.300809
CARL2_HUMAN|Q6F5E8_S1423	CD177_02-UNTREATED	0.849526	0.44885
CARL2_HUMAN|Q6F5E8_S993	CD177_02-UNTREATED	0.545639	0.267431
CASC3_HUMAN|O15234_S117	CD177_02-UNTREATED	0.237718	0.39929
CASC3_HUMAN|O15234_S265	CD177_02-UNTREATED	-0.785763	0.192908
CASC3_HUMAN|O15234_S66	CD177_02-UNTREATED	0.423643	0.498545
CASC4_HUMAN|Q6P4E1_S328	CD177_02-UNTREATED	0.350625	0.374323
CASC4_HUMAN|Q6P4E1_S328_S332	CD177_02-UNTREATED	1.1899	0.371916
CASC4_HUMAN|Q6P4E1_S350	CD177_02-UNTREATED	0.324519	0.470511
CASC4_HUMAN|Q6P4E1_S374	CD177_02-UNTREATED	0.29822	0.0682864
CASP2_HUMAN|P42575_S340	CD177_02-UNTREATED	0.801546	0.326507
CATIN_HUMAN|Q8WUQ7_S73	CD177_02-UNTREATED	-2.35081	0.203335
CAV1_HUMAN|Q03135-2_S6	CD177_02-UNTREATED	2.28739	0.298353
CAZA1_HUMAN|P52907_T63	CD177_02-UNTREATED	0.223339	0.175915
CB044_HUMAN|Q9H6R7_S468	CD177_02-UNTREATED	-0.878663	0.42743
CB044_HUMAN|Q9H6R7_S686	CD177_02-UNTREATED	-1.03327	0.352027
CBARP_HUMAN|Q8N350-4_T439	CD177_02-UNTREATED	-0.370198	0.453931
CBARP_HUMAN|Q8N350_S299	CD177_02-UNTREATED	-0.452409	0.242608
CBARP_HUMAN|Q8N350_S322_S328	CD177_02-UNTREATED	-0.752275	0.143203
CBARP_HUMAN|Q8N350_S328	CD177_02-UNTREATED	-2.56636	0.230555
CBLB_HUMAN|Q13191_S533	CD177_02-UNTREATED	-0.547474	0.299023
CBL_HUMAN|P22681_S483	CD177_02-UNTREATED	-0.389091	0.377003
CBL_HUMAN|P22681_S669	CD177_02-UNTREATED	-0.185748	0.26922
CBL_HUMAN|P22681_Y455	CD177_02-UNTREATED	0.923045	0.0294029
CBP_HUMAN|Q92793_S1076	CD177_02-UNTREATED	0.292108	0.168106
CBP_HUMAN|Q92793_S2063	CD177_02-UNTREATED	-0.30504	0.239537
CBX3_HUMAN|Q13185_S93_S97	CD177_02-UNTREATED	0.235497	0.429726
CBX3_HUMAN|Q13185_S93_S97_S99	CD177_02-UNTREATED	0.421606	0.34977
CBX3_HUMAN|Q13185_S95	CD177_02-UNTREATED	0.106777	0.491272
CBX3_HUMAN|Q13185_S95_S97	CD177_02-UNTREATED	0.224391	0.328468
CBX3_HUMAN|Q13185_S95_S97_S99	CD177_02-UNTREATED	0.407343	0.399807
CBX5_HUMAN|P45973_S110	CD177_02-UNTREATED	1.00856	0.313354
CBX5_HUMAN|P45973_S11_S12_S13_S14	CD177_02-UNTREATED	0.207863	0.247332
CBX5_HUMAN|P45973_S14	CD177_02-UNTREATED	-0.226613	0.390009
CBX6_HUMAN|O95503_S275_S280	CD177_02-UNTREATED	0.33675	0.457279
CBX6_HUMAN|O95503_S280	CD177_02-UNTREATED	0.196377	0.465511
CBX8_HUMAN|Q9HC52_Y106	CD177_02-UNTREATED	-0.542039	0.125271
CBY1_HUMAN|Q9Y3M2_S20	CD177_02-UNTREATED	-0.319232	0.430241
CC124_HUMAN|Q96CT7_S194	CD177_02-UNTREATED	-1.05552	0.262931
CC137_HUMAN|Q6PK04_S19	CD177_02-UNTREATED	-0.698342	0.491388
CC85B_HUMAN|Q15834_S190	CD177_02-UNTREATED	0.247927	0.285354
CC85B_HUMAN|Q15834_S199	CD177_02-UNTREATED	0.358095	0.0975373
CCAR1_HUMAN|Q8IX12_S685	CD177_02-UNTREATED	0.555409	0.216469
CCAR1_HUMAN|Q8IX12_S697	CD177_02-UNTREATED	1.02701	0.306613
CCAR1_HUMAN|Q8IX12_T861	CD177_02-UNTREATED	0.320953	0.388774
CCAR2_HUMAN|Q8N163_S124	CD177_02-UNTREATED	-0.487874	0.394296
CCAR2_HUMAN|Q8N163_S569	CD177_02-UNTREATED	0.416176	0.351132
CCAR2_HUMAN|Q8N163_S671	CD177_02-UNTREATED	0.530563	0.427075
CCAR2_HUMAN|Q8N163_S671_S675_S678	CD177_02-UNTREATED	-0.734684	0.223544
CCAR2_HUMAN|Q8N163_S671_S678_S681	CD177_02-UNTREATED	-0.662499	0.252406
CCAR2_HUMAN|Q8N163_S675	CD177_02-UNTREATED	0.504185	0.276747
CCAR2_HUMAN|Q8N163_S675_S678	CD177_02-UNTREATED	0.474094	0.410864
CCAR2_HUMAN|Q8N163_S675_S681	CD177_02-UNTREATED	0.358063	0.351987
CCAR2_HUMAN|Q8N163_S678	CD177_02-UNTREATED	0.287367	0.291566
CCAR2_HUMAN|Q8N163_S678_S681	CD177_02-UNTREATED	0.352814	0.305721
CCAR2_HUMAN|Q8N163_S681	CD177_02-UNTREATED	0.352227	0.2087
CCD14_HUMAN|Q49A88_S798	CD177_02-UNTREATED	0.399387	0.0196881
CCD18_HUMAN|Q5T9S5_S1355	CD177_02-UNTREATED	-0.398748	0.289292
CCD53_HUMAN|Q9Y3C0_S186	CD177_02-UNTREATED	0.190155	0.411673
CCD53_HUMAN|Q9Y3C0_S186_S188_S193	CD177_02-UNTREATED	0.281753	0.361032
CCD61_HUMAN|Q9Y6R9_S316_S317	CD177_02-UNTREATED	1.15172	0.209005
CCD61_HUMAN|Q9Y6R9_T395	CD177_02-UNTREATED	-1.76661	0.393904
CCD80_HUMAN|Q76M96_T359_T360_T362	CD177_02-UNTREATED	0.134966	0.110405
CCD86_HUMAN|Q9H6F5_S102	CD177_02-UNTREATED	0.923604	0.24553
CCD86_HUMAN|Q9H6F5_S113	CD177_02-UNTREATED	0.808386	0.428569
CCD86_HUMAN|Q9H6F5_S128	CD177_02-UNTREATED	0.694559	0.303592
CCD86_HUMAN|Q9H6F5_S18_T23	CD177_02-UNTREATED	-0.339298	0.475366
CCD86_HUMAN|Q9H6F5_S58	CD177_02-UNTREATED	-1.07499	0.335015
CCD86_HUMAN|Q9H6F5_S66	CD177_02-UNTREATED	0.187718	0.436114
CCD86_HUMAN|Q9H6F5_S80	CD177_02-UNTREATED	0.303583	0.232557
CCD86_HUMAN|Q9H6F5_S80_S91	CD177_02-UNTREATED	1.02258	0.246718
CCD86_HUMAN|Q9H6F5_S91	CD177_02-UNTREATED	1.0219	0.325911
CCD86_HUMAN|Q9H6F5_T42	CD177_02-UNTREATED	0.288018	0.178475
CCD86_HUMAN|Q9H6F5_T65	CD177_02-UNTREATED	-0.551003	0.198706
CCD94_HUMAN|Q9BW85_S322_Y313	CD177_02-UNTREATED	0.549097	0.353738
CCD97_HUMAN|Q96F63_S337	CD177_02-UNTREATED	1.04587	0.343882
CCDC6_HUMAN|Q16204_S323	CD177_02-UNTREATED	-0.128931	0.415194
CCDC6_HUMAN|Q16204_S362	CD177_02-UNTREATED	-0.444926	0.0857984
CCDC6_HUMAN|Q16204_S52	CD177_02-UNTREATED	-0.14075	0.43038
CCDC8_HUMAN|Q9H0W5_S261	CD177_02-UNTREATED	0.491025	0.419274
CCDC9_HUMAN|Q9Y3X0_S376_S386_T381_T389	CD177_02-UNTREATED	-0.337349	0.0908207
CCDC9_HUMAN|Q9Y3X0_S386_S390	CD177_02-UNTREATED	0.398716	0.314526
CCDC9_HUMAN|Q9Y3X0_S386_S390_T381	CD177_02-UNTREATED	-0.359833	0.490391
CCDC9_HUMAN|Q9Y3X0_S80	CD177_02-UNTREATED	0.293338	0.437402
CCM2_HUMAN|Q9BSQ5_S164	CD177_02-UNTREATED	0.261435	0.127906
CCM2_HUMAN|Q9BSQ5_S384	CD177_02-UNTREATED	-1.13756	0.159391
CCM2_HUMAN|Q9BSQ5_S393_S396	CD177_02-UNTREATED	-0.687457	0.27516
CCND3_HUMAN|P30281_S263	CD177_02-UNTREATED	-1.25838	0.192281
CCNH_HUMAN|P51946_S322_T315	CD177_02-UNTREATED	0.806046	0.0775924
CCNK_HUMAN|O75909_S324	CD177_02-UNTREATED	-0.435872	0.427012
CCNK_HUMAN|O75909_S329	CD177_02-UNTREATED	-1.14438	0.316105
CCNK_HUMAN|O75909_S340	CD177_02-UNTREATED	-0.77544	0.227409
CCNL1_HUMAN|Q9UK58_S335_S338	CD177_02-UNTREATED	-1.41929	0.445973
CCNL1_HUMAN|Q9UK58_S335_S338_S341_T325	CD177_02-UNTREATED	0.572266	0.307051
CCNL1_HUMAN|Q9UK58_S335_S338_S342	CD177_02-UNTREATED	0.337709	0.463666
CCNL1_HUMAN|Q9UK58_S335_S341	CD177_02-UNTREATED	0.141263	0.423227
CCNL1_HUMAN|Q9UK58_S338_S341	CD177_02-UNTREATED	0.194797	0.44125
CCNL1_HUMAN|Q9UK58_S352	CD177_02-UNTREATED	-0.131819	0.455753
CCNL1_HUMAN|Q9UK58_S372	CD177_02-UNTREATED	-0.931589	0.333266
CCNL1_HUMAN|Q9UK58_S374	CD177_02-UNTREATED	0.370588	0.193382
CCNL2_HUMAN|Q96S94_S348	CD177_02-UNTREATED	-1.52891	0.358763
CCNL2_HUMAN|Q96S94_S369	CD177_02-UNTREATED	-0.490178	0.383551
CCNT2_HUMAN|O60583-2_S663	CD177_02-UNTREATED	0.525033	0.278811
CCNT2_HUMAN|O60583_S536_S537_S538	CD177_02-UNTREATED	-0.485285	0.286887
CCNY_HUMAN|Q8ND76_S73	CD177_02-UNTREATED	-0.443908	0.460118
CCNY_HUMAN|Q8ND76_S83	CD177_02-UNTREATED	-1.49874	0.263269
CCSE2_HUMAN|Q9H7U1_S199_S206	CD177_02-UNTREATED	0.35776	0.102876
CCYL1_HUMAN|Q8N7R7_S344	CD177_02-UNTREATED	-0.437671	0.256227
CCYL1_HUMAN|Q8N7R7_T125	CD177_02-UNTREATED	0.74532	0.194689
CCZ1B_HUMAN|P86790_S266	CD177_02-UNTREATED	0.621391	0.119066
CD003_HUMAN|Q8WVX3_S21	CD177_02-UNTREATED	0.457665	0.113631
CD11A_HUMAN|Q9UQ88_S265_S271	CD177_02-UNTREATED	0.670328	0.213817
CD11A_HUMAN|Q9UQ88_S577	CD177_02-UNTREATED	0.119274	0.465161
CD11A_HUMAN|Q9UQ88_S740	CD177_02-UNTREATED	0.273723	0.0503045
CD11A_HUMAN|Q9UQ88_T583	CD177_02-UNTREATED	-0.42584	0.432058
CD11A_HUMAN|Q9UQ88_T739	CD177_02-UNTREATED	0.126046	0.375987
CD11B_HUMAN|P21127_S113_S115	CD177_02-UNTREATED	1.4564	0.275248
CD11B_HUMAN|P21127_S47	CD177_02-UNTREATED	0.42076	0.2295
CD11B_HUMAN|P21127_S65	CD177_02-UNTREATED	-0.53048	0.213986
CD2AP_HUMAN|Q9Y5K6_S233	CD177_02-UNTREATED	0.645659	0.153133
CD2AP_HUMAN|Q9Y5K6_S510	CD177_02-UNTREATED	-0.501837	0.230304
CD2B2_HUMAN|O95400_S194	CD177_02-UNTREATED	-2.7084	0.358981
CD2B2_HUMAN|O95400_S195	CD177_02-UNTREATED	-1.50826	0.362871
CD2B2_HUMAN|O95400_S46	CD177_02-UNTREATED	0.751038	0.119839
CD2B2_HUMAN|O95400_S49	CD177_02-UNTREATED	0.841264	0.0794831
CD2B2_HUMAN|O95400_T243	CD177_02-UNTREATED	0.284932	0.254644
CD44_HUMAN|P16070_S184	CD177_02-UNTREATED	0.689185	0.445365
CD44_HUMAN|P16070_S686	CD177_02-UNTREATED	0.253447	0.280984
CD97_HUMAN|P48960_S833	CD177_02-UNTREATED	-0.770698	0.484945
CD99_HUMAN|P14209_S168	CD177_02-UNTREATED	0.73057	0.383756
CDA7L_HUMAN|Q96GN5_S139	CD177_02-UNTREATED	-1.72916	0.292891
CDAN1_HUMAN|Q8IWY9_S265	CD177_02-UNTREATED	0.347832	0.0501864
CDAN1_HUMAN|Q8IWY9_S277	CD177_02-UNTREATED	0.404194	0.243621
CDC20_HUMAN|Q12834_T106	CD177_02-UNTREATED	-1.23412	0.232413
CDC23_HUMAN|Q9UJX2_S576	CD177_02-UNTREATED	0.301265	0.476582
CDC23_HUMAN|Q9UJX2_S588	CD177_02-UNTREATED	-0.89814	0.270218
CDC23_HUMAN|Q9UJX2_S588_S593_T596	CD177_02-UNTREATED	0.49637	0.329107
CDC23_HUMAN|Q9UJX2_S588_T596	CD177_02-UNTREATED	0.359278	0.0450564
CDC23_HUMAN|Q9UJX2_T562	CD177_02-UNTREATED	0.476033	0.00796343
CDC23_HUMAN|Q9UJX2_T596	CD177_02-UNTREATED	-0.961058	0.428895
CDC26_HUMAN|Q8NHZ8_S42	CD177_02-UNTREATED	0.161189	0.444635
CDC37_HUMAN|Q16543_S140	CD177_02-UNTREATED	0.333869	0.102498
CDC6_HUMAN|Q99741_S419	CD177_02-UNTREATED	0.344761	0.464063
CDC6_HUMAN|Q99741_S54	CD177_02-UNTREATED	-0.50518	0.44068
CDCA3_HUMAN|Q99618_S68	CD177_02-UNTREATED	-1.05426	0.262085
CDK12_HUMAN|Q9NYV4_S1082	CD177_02-UNTREATED	0.217602	0.338994
CDK12_HUMAN|Q9NYV4_S1083	CD177_02-UNTREATED	0.274636	0.232999
CDK12_HUMAN|Q9NYV4_S274_S276	CD177_02-UNTREATED	1.32107	0.331907
CDK12_HUMAN|Q9NYV4_S29	CD177_02-UNTREATED	0.204512	0.331901
CDK12_HUMAN|Q9NYV4_S291_S293	CD177_02-UNTREATED	0.293578	0.0999266
CDK12_HUMAN|Q9NYV4_S293_Y295	CD177_02-UNTREATED	0.189133	0.170028
CDK12_HUMAN|Q9NYV4_S303_Y305	CD177_02-UNTREATED	-0.413217	0.134479
CDK12_HUMAN|Q9NYV4_S312	CD177_02-UNTREATED	-1.02458	0.254546
CDK12_HUMAN|Q9NYV4_S316_S323_S325	CD177_02-UNTREATED	0.642469	0.387315
CDK12_HUMAN|Q9NYV4_S323	CD177_02-UNTREATED	-1.50482	0.126533
CDK12_HUMAN|Q9NYV4_S332_S333	CD177_02-UNTREATED	0.256735	0.463098
CDK12_HUMAN|Q9NYV4_S332_S334	CD177_02-UNTREATED	0.425268	0.269181
CDK12_HUMAN|Q9NYV4_S334	CD177_02-UNTREATED	-0.671745	0.34835
CDK12_HUMAN|Q9NYV4_S355_S357_S359	CD177_02-UNTREATED	0.195538	0.164759
CDK12_HUMAN|Q9NYV4_S383_S385	CD177_02-UNTREATED	0.82092	0.226793
CDK12_HUMAN|Q9NYV4_S423	CD177_02-UNTREATED	-1.04225	0.178132
CDK12_HUMAN|Q9NYV4_T692	CD177_02-UNTREATED	-0.342214	0.32343
CDK12_HUMAN|Q9NYV4_T893	CD177_02-UNTREATED	-0.749751	0.200178
CDK13_HUMAN|Q14004_S315_S317	CD177_02-UNTREATED	0.270054	0.231045
CDK13_HUMAN|Q14004_S315_S317_S325	CD177_02-UNTREATED	0.214718	0.459666
CDK13_HUMAN|Q14004_S325	CD177_02-UNTREATED	1.31759	0.283283
CDK13_HUMAN|Q14004_S340_S342_S349	CD177_02-UNTREATED	0.185496	0.438265
CDK13_HUMAN|Q14004_S358_S360	CD177_02-UNTREATED	-0.476584	0.316302
CDK13_HUMAN|Q14004_S383	CD177_02-UNTREATED	-0.720714	0.0730218
CDK13_HUMAN|Q14004_S383_S391	CD177_02-UNTREATED	0.783569	0.495601
CDK13_HUMAN|Q14004_S389	CD177_02-UNTREATED	-0.588213	0.111637
CDK13_HUMAN|Q14004_S395_S397_S400	CD177_02-UNTREATED	0.362344	0.300016
CDK13_HUMAN|Q14004_S395_S397_Y399	CD177_02-UNTREATED	0.327421	0.202419
CDK13_HUMAN|Q14004_S395_S400_Y399	CD177_02-UNTREATED	0.205195	0.169948
CDK13_HUMAN|Q14004_S409_S411_S413	CD177_02-UNTREATED	0.391743	0.190179
CDK13_HUMAN|Q14004_S416	CD177_02-UNTREATED	-1.40393	0.371916
CDK13_HUMAN|Q14004_S436_S439	CD177_02-UNTREATED	0.726182	0.289236
CDK13_HUMAN|Q14004_S437_S439	CD177_02-UNTREATED	-0.259068	0.457297
CDK13_HUMAN|Q14004_S437_S441	CD177_02-UNTREATED	0.49203	0.371495
CDK13_HUMAN|Q14004_S525	CD177_02-UNTREATED	-0.240266	0.490308
CDK13_HUMAN|Q14004_T588	CD177_02-UNTREATED	-1.02676	0.133897
CDK13_HUMAN|Q14004_T871	CD177_02-UNTREATED	-0.338828	0.16437
CDK13_HUMAN|Q14004_Y870	CD177_02-UNTREATED	-0.245166	0.283032
CDK16_HUMAN|Q00536_S119	CD177_02-UNTREATED	-1.03052	0.177207
CDK16_HUMAN|Q00536_S78	CD177_02-UNTREATED	0.375997	0.470303
CDK16_HUMAN|Q00536_S78_S95	CD177_02-UNTREATED	-0.357899	0.224708
CDK17_HUMAN|Q00537_S122	CD177_02-UNTREATED	-0.310017	0.386355
CDK17_HUMAN|Q00537_S146	CD177_02-UNTREATED	-0.685354	0.248538
CDK17_HUMAN|Q00537_S165	CD177_02-UNTREATED	-0.483212	0.446687
CDK17_HUMAN|Q00537_S180	CD177_02-UNTREATED	-1.04764	0.193739
CDK7_HUMAN|P50613_S164	CD177_02-UNTREATED	-0.564846	0.220879
CDK7_HUMAN|P50613_S164_T170	CD177_02-UNTREATED	-0.555605	0.471776
CDK9_HUMAN|P50750_T186	CD177_02-UNTREATED	-1.86897	0.269626
CDKL5_HUMAN|O76039_S529	CD177_02-UNTREATED	0.28845	0.133222
CDN1B_HUMAN|P46527_S10	CD177_02-UNTREATED	-0.604475	0.271915
CDR2_HUMAN|Q01850_S310	CD177_02-UNTREATED	-1.27597	0.132312
CDR2_HUMAN|Q01850_S311	CD177_02-UNTREATED	-1.2393	0.1161
CDS2_HUMAN|O95674_S21	CD177_02-UNTREATED	0.639908	0.33436
CDS2_HUMAN|O95674_S33	CD177_02-UNTREATED	0.756892	0.241128
CDS2_HUMAN|O95674_S33_T31	CD177_02-UNTREATED	1.12888	0.359511
CDS2_HUMAN|O95674_S35_S37	CD177_02-UNTREATED	0.512565	0.279005
CDS2_HUMAN|O95674_S37	CD177_02-UNTREATED	0.220796	0.421821
CDV3_HUMAN|Q9UKY7_T182	CD177_02-UNTREATED	0.344501	0.250052
CDYL1_HUMAN|Q9Y232_S129	CD177_02-UNTREATED	-1.32515	0.281337
CDYL1_HUMAN|Q9Y232_S216	CD177_02-UNTREATED	0.594091	0.258575
CE120_HUMAN|Q8N960_S380_S384	CD177_02-UNTREATED	0.358103	0.212547
CE162_HUMAN|Q5TB80_S21_S24	CD177_02-UNTREATED	0.171675	0.152723
CE162_HUMAN|Q5TB80_T1306	CD177_02-UNTREATED	2.24333	0.227758
CE170_HUMAN|Q5SW79_S1059	CD177_02-UNTREATED	-0.52032	0.200787
CE170_HUMAN|Q5SW79_S1112	CD177_02-UNTREATED	-0.640027	0.155166
CE170_HUMAN|Q5SW79_S1129_S1133	CD177_02-UNTREATED	-0.638287	0.242804
CE170_HUMAN|Q5SW79_S1132_S1133	CD177_02-UNTREATED	0.564029	0.495801
CE170_HUMAN|Q5SW79_S1133_T1134	CD177_02-UNTREATED	0.682151	0.424227
CE170_HUMAN|Q5SW79_S1160	CD177_02-UNTREATED	-0.564161	0.22482
CE170_HUMAN|Q5SW79_S1165	CD177_02-UNTREATED	-0.870086	0.294163
CE170_HUMAN|Q5SW79_S125	CD177_02-UNTREATED	0.217141	0.168109
CE170_HUMAN|Q5SW79_S450	CD177_02-UNTREATED	-0.552863	0.409089
CE170_HUMAN|Q5SW79_S485_S488	CD177_02-UNTREATED	0.490304	0.307855
CE170_HUMAN|Q5SW79_S488	CD177_02-UNTREATED	0.361991	0.360746
CE170_HUMAN|Q5SW79_S627_S630	CD177_02-UNTREATED	-0.291437	0.402885
CE170_HUMAN|Q5SW79_S627_S633_S636_T628	CD177_02-UNTREATED	0.444669	0.249758
CE170_HUMAN|Q5SW79_S627_S636_T632	CD177_02-UNTREATED	0.711591	0.18879
CE170_HUMAN|Q5SW79_S630	CD177_02-UNTREATED	0.399955	0.121054
CE170_HUMAN|Q5SW79_S630_S633	CD177_02-UNTREATED	0.458776	0.107271
CE170_HUMAN|Q5SW79_S630_S636	CD177_02-UNTREATED	0.739084	0.020101
CE170_HUMAN|Q5SW79_S630_S636_T628	CD177_02-UNTREATED	0.613651	0.191313
CE170_HUMAN|Q5SW79_S630_T628	CD177_02-UNTREATED	-0.21467	0.493063
CE170_HUMAN|Q5SW79_S636_T628	CD177_02-UNTREATED	0.32834	0.0399441
CE170_HUMAN|Q5SW79_S968_S971	CD177_02-UNTREATED	0.740148	0.323249
CE192_HUMAN|Q8TEP8-3_S565	CD177_02-UNTREATED	-0.275504	0.4019
CE350_HUMAN|Q5VT06_S1256_S1259_T1253	CD177_02-UNTREATED	0.35549	0.0444357
CE350_HUMAN|Q5VT06_S1805_S1807	CD177_02-UNTREATED	0.43815	0.288181
CE350_HUMAN|Q5VT06_S1807	CD177_02-UNTREATED	0.467482	0.422086
CE350_HUMAN|Q5VT06_S2460	CD177_02-UNTREATED	0.324678	0.395367
CEBPB_HUMAN|P17676_S231	CD177_02-UNTREATED	-0.369406	0.252191
CEBPB_HUMAN|P17676_T235	CD177_02-UNTREATED	-0.347977	0.303866
CEBPD_HUMAN|P49716_S256	CD177_02-UNTREATED	0.251832	0.219812
CEBPZ_HUMAN|Q03701_S629	CD177_02-UNTREATED	0.165719	0.349436
CEND_HUMAN|Q8N111_S10	CD177_02-UNTREATED	0.31418	0.155404
CENPA_HUMAN|P49450_S17_S19	CD177_02-UNTREATED	0.951147	0.267861
CENPC_HUMAN|Q03188_S773	CD177_02-UNTREATED	-0.920495	0.433649
CENPF_HUMAN|P49454_S3094	CD177_02-UNTREATED	-0.833471	0.39817
CENPF_HUMAN|P49454_S3175	CD177_02-UNTREATED	-1.42934	0.449584
CENPJ_HUMAN|Q9HC77_S764_S765	CD177_02-UNTREATED	0.423105	0.367755
CENPJ_HUMAN|Q9HC77_S859	CD177_02-UNTREATED	-1.39338	0.38452
CENPU_HUMAN|Q71F23_T98	CD177_02-UNTREATED	0.0993346	0.40375
CEP85_HUMAN|Q6P2H3_S578	CD177_02-UNTREATED	-1.31345	0.294771
CEP97_HUMAN|Q8IW35_S500	CD177_02-UNTREATED	0.441102	0.012199
CERS2_HUMAN|Q96G23_S341_S348_S349_T346	CD177_02-UNTREATED	0.72602	0.202782
CERS2_HUMAN|Q96G23_S348_S349_T346	CD177_02-UNTREATED	1.09056	0.262668
CERS5_HUMAN|Q8N5B7_S350_S354	CD177_02-UNTREATED	0.369632	0.393223
CF132_HUMAN|Q5T0Z8_S373	CD177_02-UNTREATED	-1.72806	0.12262
CFA97_HUMAN|Q9P2B7_S138_S139	CD177_02-UNTREATED	0.847008	0.184174
CG043_HUMAN|Q8WVR3_S494	CD177_02-UNTREATED	0.37672	0.400267
CG043_HUMAN|Q8WVR3_S495	CD177_02-UNTREATED	0.359699	0.485291
CGAT2_HUMAN|Q8N6G5_S538	CD177_02-UNTREATED	-2.865	0.313861
CGBP1_HUMAN|Q9UFW8_S164	CD177_02-UNTREATED	1.01631	0.329052
CH60_HUMAN|P10809_S232	CD177_02-UNTREATED	-1.34342	0.287206
CH60_HUMAN|P10809_S70	CD177_02-UNTREATED	-0.392847	0.213256
CHAC1_HUMAN|Q9BUX1_S58	CD177_02-UNTREATED	0.461088	0.149563
CHAP1_HUMAN|Q96JM3_S275	CD177_02-UNTREATED	0.346842	0.402456
CHAP1_HUMAN|Q96JM3_S282	CD177_02-UNTREATED	-0.49756	0.102097
CHAP1_HUMAN|Q96JM3_S286	CD177_02-UNTREATED	-0.387643	0.223966
CHAP1_HUMAN|Q96JM3_S382_S386	CD177_02-UNTREATED	0.32722	0.191805
CHAP1_HUMAN|Q96JM3_S405	CD177_02-UNTREATED	-0.599398	0.334425
CHAP1_HUMAN|Q96JM3_S427	CD177_02-UNTREATED	-0.921456	0.0672461
CHAP1_HUMAN|Q96JM3_S432_S436	CD177_02-UNTREATED	1.29663	0.330594
CHAP1_HUMAN|Q96JM3_S462	CD177_02-UNTREATED	-0.425048	0.417427
CHAP1_HUMAN|Q96JM3_S476	CD177_02-UNTREATED	-0.982552	0.313537
CHAP1_HUMAN|Q96JM3_S507	CD177_02-UNTREATED	-2.18832	0.437732
CHAP1_HUMAN|Q96JM3_S542	CD177_02-UNTREATED	-0.424649	0.379327
CHAP1_HUMAN|Q96JM3_S627	CD177_02-UNTREATED	0.103726	0.440632
CHAP1_HUMAN|Q96JM3_S627_S632	CD177_02-UNTREATED	0.191851	0.053368
CHAP1_HUMAN|Q96JM3_S627_S632_S634	CD177_02-UNTREATED	0.270814	0.0989411
CHAP1_HUMAN|Q96JM3_S627_S633_S634	CD177_02-UNTREATED	0.16857	0.407963
CHAP1_HUMAN|Q96JM3_S651_S652_S653	CD177_02-UNTREATED	0.259125	0.456009
CHAP1_HUMAN|Q96JM3_S651_S653	CD177_02-UNTREATED	0.197487	0.255479
CHAP1_HUMAN|Q96JM3_S652_S653	CD177_02-UNTREATED	0.300511	0.316133
CHAP1_HUMAN|Q96JM3_S675	CD177_02-UNTREATED	-0.759931	0.396949
CHAP1_HUMAN|Q96JM3_T403	CD177_02-UNTREATED	-0.959501	0.302814
CHAP1_HUMAN|Q96JM3_T458	CD177_02-UNTREATED	0.407041	0.209337
CHD1_HUMAN|O14646_S1096_S1098_S1100	CD177_02-UNTREATED	0.341066	0.124006
CHD1_HUMAN|O14646_S1096_S1098_S1102	CD177_02-UNTREATED	-0.790785	0.425665
CHD1_HUMAN|O14646_S1677	CD177_02-UNTREATED	-1.11265	0.293016
CHD1_HUMAN|O14646_S215_S216	CD177_02-UNTREATED	0.156659	0.458343
CHD1L_HUMAN|Q86WJ1_S636	CD177_02-UNTREATED	0.405342	0.0993718
CHD2_HUMAN|O14647_S1085_S1087	CD177_02-UNTREATED	1.10393	0.267611
CHD2_HUMAN|O14647_S1087_T1082	CD177_02-UNTREATED	1.08839	0.248806
CHD2_HUMAN|O14647_S129_S130_S132	CD177_02-UNTREATED	1.09713	0.432552
CHD2_HUMAN|O14647_S156_S165_S168_T164	CD177_02-UNTREATED	0.679831	0.284185
CHD2_HUMAN|O14647_S207_S208	CD177_02-UNTREATED	0.289558	0.432553
CHD3_HUMAN|Q12873_S1601	CD177_02-UNTREATED	0.843768	0.305864
CHD3_HUMAN|Q12873_S1601_S1605	CD177_02-UNTREATED	0.9539	0.340349
CHD3_HUMAN|Q12873_S597	CD177_02-UNTREATED	0.380971	0.161248
CHD3_HUMAN|Q12873_S713	CD177_02-UNTREATED	0.455257	0.160909
CHD3_HUMAN|Q12873_T715	CD177_02-UNTREATED	0.468796	0.160891
CHD4_HUMAN|Q14839_S1043_Y1040	CD177_02-UNTREATED	0.336578	0.217517
CHD4_HUMAN|Q14839_S1531_S1535	CD177_02-UNTREATED	1.14527	0.187424
CHD4_HUMAN|Q14839_S1535	CD177_02-UNTREATED	-1.30418	0.338738
CHD4_HUMAN|Q14839_S1544_T1553	CD177_02-UNTREATED	0.414723	0.28305
CHD4_HUMAN|Q14839_S1602	CD177_02-UNTREATED	0.252224	0.275629
CHD4_HUMAN|Q14839_S515_S531	CD177_02-UNTREATED	0.28018	0.17439
CHD4_HUMAN|Q14839_S531	CD177_02-UNTREATED	0.379176	0.175983
CHD4_HUMAN|Q14839_T1540	CD177_02-UNTREATED	0.408521	0.10537
CHD4_HUMAN|Q14839_T1540_T1545_T1553	CD177_02-UNTREATED	0.524601	0.452861
CHD4_HUMAN|Q14839_T1545_T1553	CD177_02-UNTREATED	0.355199	0.169962
CHD4_HUMAN|Q14839_T1549	CD177_02-UNTREATED	0.43179	0.325613
CHD4_HUMAN|Q14839_T1549_T1553	CD177_02-UNTREATED	0.522205	0.290923
CHD4_HUMAN|Q14839_T1553	CD177_02-UNTREATED	0.325408	0.29162
CHD6_HUMAN|Q8TD26_S1358	CD177_02-UNTREATED	0.307407	0.264847
CHD6_HUMAN|Q8TD26_S36	CD177_02-UNTREATED	0.469812	0.232266
CHD6_HUMAN|Q8TD26_S36_S41_T42	CD177_02-UNTREATED	0.718646	0.204732
CHD8_HUMAN|Q9HCK8_S2008	CD177_02-UNTREATED	0.393645	0.129468
CHD8_HUMAN|Q9HCK8_S2069_S2071	CD177_02-UNTREATED	0.574187	0.152189
CHD8_HUMAN|Q9HCK8_S2518	CD177_02-UNTREATED	-0.37373	0.262542
CHD8_HUMAN|Q9HCK8_S2519	CD177_02-UNTREATED	-0.641836	0.187687
CHD9_HUMAN|Q3L8U1_S2058_S2059	CD177_02-UNTREATED	0.274006	0.136256
CHD9_HUMAN|Q3L8U1_S2058_S2059_S2065	CD177_02-UNTREATED	0.393721	0.072368
CHD9_HUMAN|Q3L8U1_S2075_S2079	CD177_02-UNTREATED	0.658326	0.180405
CHD9_HUMAN|Q3L8U1_S2861_S2867_S2872_T2868	CD177_02-UNTREATED	0.769832	0.171526
CHD9_HUMAN|Q3L8U1_S550	CD177_02-UNTREATED	0.272713	0.117517
CHERP_HUMAN|Q8IWX8_S186	CD177_02-UNTREATED	0.150314	0.225658
CHERP_HUMAN|Q8IWX8_S695	CD177_02-UNTREATED	-0.483657	0.399762
CHERP_HUMAN|Q8IWX8_S698	CD177_02-UNTREATED	1.75755	0.346108
CHERP_HUMAN|Q8IWX8_S804_S806	CD177_02-UNTREATED	0.223361	0.193258
CHERP_HUMAN|Q8IWX8_S815_S817_S822_T819	CD177_02-UNTREATED	0.26142	0.291428
CHFR_HUMAN|Q96EP1_S205_S208_S214	CD177_02-UNTREATED	0.377681	0.131988
CHFR_HUMAN|Q96EP1_S205_S214	CD177_02-UNTREATED	0.562132	0.382736
CHIP_HUMAN|Q9UNE7_S149	CD177_02-UNTREATED	-0.794655	0.171909
CHIP_HUMAN|Q9UNE7_S19	CD177_02-UNTREATED	-0.760189	0.334511
CHIP_HUMAN|Q9UNE7_S23	CD177_02-UNTREATED	0.182244	0.403621
CHKB_HUMAN|Q9Y259_S40	CD177_02-UNTREATED	-0.763027	0.436027
CHMP3_HUMAN|Q9Y3E7_S200	CD177_02-UNTREATED	0.158521	0.378142
CHRC1_HUMAN|Q9NRG0_S124	CD177_02-UNTREATED	-0.702603	0.371614
CHSP1_HUMAN|Q9Y2V2_S30_S32	CD177_02-UNTREATED	0.841636	0.417882
CHSP1_HUMAN|Q9Y2V2_S52	CD177_02-UNTREATED	-1.53827	0.193821
CHSP1_HUMAN|Q9Y2V2_T50	CD177_02-UNTREATED	0.444396	0.107703
CHSP1_HUMAN|Q9Y2V2_T54	CD177_02-UNTREATED	-0.835809	0.242969
CI016_HUMAN|Q9BUW7_S82	CD177_02-UNTREATED	0.393374	0.243752
CI078_HUMAN|Q9NZ63_S15	CD177_02-UNTREATED	0.374035	0.31696
CIC_HUMAN|Q96RK0_S1294	CD177_02-UNTREATED	0.605609	0.238971
CIC_HUMAN|Q96RK0_S1294_T1291	CD177_02-UNTREATED	-0.149941	0.478579
CIC_HUMAN|Q96RK0_S1409	CD177_02-UNTREATED	0.34256	0.489719
CIC_HUMAN|Q96RK0_S1421_S1422_T1426	CD177_02-UNTREATED	0.420405	0.229858
CIC_HUMAN|Q96RK0_S431_S436	CD177_02-UNTREATED	0.789299	0.435516
CIC_HUMAN|Q96RK0_S431_T435	CD177_02-UNTREATED	0.75537	0.421859
CIC_HUMAN|Q96RK0_S721	CD177_02-UNTREATED	0.440593	0.207615
CIP4_HUMAN|Q15642_S296	CD177_02-UNTREATED	-0.954076	0.268442
CIP4_HUMAN|Q15642_S296_S299	CD177_02-UNTREATED	1.55928	0.403672
CIP4_HUMAN|Q15642_S351	CD177_02-UNTREATED	0.185894	0.444342
CIP4_HUMAN|Q15642_S482	CD177_02-UNTREATED	-1.64067	0.195662
CIP4_HUMAN|Q15642_T302	CD177_02-UNTREATED	-1.43238	0.19056
CIR1_HUMAN|Q86X95_S202	CD177_02-UNTREATED	0.155935	0.331838
CIR1_HUMAN|Q86X95_S353	CD177_02-UNTREATED	-0.243086	0.255687
CIR1_HUMAN|Q86X95_S394	CD177_02-UNTREATED	-1.63727	0.405568
CJ012_HUMAN|Q8N655_S295	CD177_02-UNTREATED	-1.83619	0.322166
CJ012_HUMAN|Q8N655_S449	CD177_02-UNTREATED	0.140379	0.292615
CJ012_HUMAN|Q8N655_S767	CD177_02-UNTREATED	0.118404	0.487569
CK068_HUMAN|Q9H3H3_S235	CD177_02-UNTREATED	-1.07367	0.239914
CK084_HUMAN|Q9BUA3_S248_T253	CD177_02-UNTREATED	0.184325	0.213024
CK084_HUMAN|Q9BUA3_S251_T253	CD177_02-UNTREATED	0.25423	0.100783
CK084_HUMAN|Q9BUA3_S310	CD177_02-UNTREATED	0.934565	0.346738
CK084_HUMAN|Q9BUA3_S55	CD177_02-UNTREATED	0.146279	0.259901
CK096_HUMAN|Q7Z7L8_S399	CD177_02-UNTREATED	-2.69368	0.0626813
CK5P2_HUMAN|Q96SN8_S1074	CD177_02-UNTREATED	0.283566	0.270066
CKAP4_HUMAN|Q07065_S461	CD177_02-UNTREATED	0.89642	0.366716
CKAP4_HUMAN|Q07065_S86	CD177_02-UNTREATED	0.293601	0.431198
CL043_HUMAN|Q96C57_S138	CD177_02-UNTREATED	0.401908	0.276666
CLAP1_HUMAN|Q7Z460-4_S687	CD177_02-UNTREATED	-0.892965	0.0799937
CLAP1_HUMAN|Q7Z460-4_S687_S691_S694	CD177_02-UNTREATED	-0.848052	0.255942
CLAP1_HUMAN|Q7Z460-4_S687_S691_S695	CD177_02-UNTREATED	-1.06944	0.194557
CLAP1_HUMAN|Q7Z460-4_S687_S694_S695	CD177_02-UNTREATED	-0.996886	0.212739
CLAP1_HUMAN|Q7Z460-4_S691_S694	CD177_02-UNTREATED	-0.270906	0.420802
CLAP1_HUMAN|Q7Z460-4_S691_S695	CD177_02-UNTREATED	-1.00229	0.110526
CLAP1_HUMAN|Q7Z460-4_S693_S695	CD177_02-UNTREATED	-0.482439	0.268797
CLAP1_HUMAN|Q7Z460_S1091	CD177_02-UNTREATED	-0.478067	0.289044
CLAP1_HUMAN|Q7Z460_S1196	CD177_02-UNTREATED	0.608466	0.31431
CLAP1_HUMAN|Q7Z460_S1223	CD177_02-UNTREATED	0.506329	0.388568
CLAP1_HUMAN|Q7Z460_S556	CD177_02-UNTREATED	-2.00846	0.320316
CLAP1_HUMAN|Q7Z460_S572	CD177_02-UNTREATED	0.238219	0.0638792
CLAP1_HUMAN|Q7Z460_S572_S576	CD177_02-UNTREATED	0.548284	0.33569
CLAP1_HUMAN|Q7Z460_S572_T578	CD177_02-UNTREATED	0.497079	0.350594
CLAP1_HUMAN|Q7Z460_S576_T574	CD177_02-UNTREATED	0.593548	0.281737
CLAP1_HUMAN|Q7Z460_S636	CD177_02-UNTREATED	-0.893538	0.370382
CLAP1_HUMAN|Q7Z460_S646	CD177_02-UNTREATED	-0.314206	0.457813
CLAP1_HUMAN|Q7Z460_S646_S649	CD177_02-UNTREATED	-0.706331	0.298761
CLAP1_HUMAN|Q7Z460_S649	CD177_02-UNTREATED	-0.558433	0.0639878
CLAP1_HUMAN|Q7Z460_S676	CD177_02-UNTREATED	-0.612617	0.0915514
CLAP1_HUMAN|Q7Z460_S714_T711	CD177_02-UNTREATED	0.518007	0.41004
CLAP1_HUMAN|Q7Z460_S723	CD177_02-UNTREATED	-1.90041	0.27997
CLAP1_HUMAN|Q7Z460_S723_S727_T730	CD177_02-UNTREATED	-0.670164	0.226101
CLAP1_HUMAN|Q7Z460_S727_T730	CD177_02-UNTREATED	0.551874	0.446063
CLAP1_HUMAN|Q7Z460_T1226	CD177_02-UNTREATED	-2.55329	0.250226
CLAP1_HUMAN|Q7Z460_T651	CD177_02-UNTREATED	-0.334201	0.294548
CLAP2_HUMAN|O75122_S1012	CD177_02-UNTREATED	-0.824148	0.406955
CLAP2_HUMAN|O75122_S360	CD177_02-UNTREATED	-0.775767	0.23513
CLAP2_HUMAN|O75122_S463	CD177_02-UNTREATED	-1.39218	0.330335
CLAP2_HUMAN|O75122_S507	CD177_02-UNTREATED	-0.508936	0.493674
CLAP2_HUMAN|O75122_S529	CD177_02-UNTREATED	-0.525463	0.0707983
CLAP2_HUMAN|O75122_S533_S537_T540	CD177_02-UNTREATED	0.398701	0.497641
CLAP2_HUMAN|O75122_S537	CD177_02-UNTREATED	1.15005	0.3288
CLAP2_HUMAN|O75122_S596	CD177_02-UNTREATED	0.182644	0.373637
CLAP2_HUMAN|O75122_S8	CD177_02-UNTREATED	0.507885	0.393264
CLAP2_HUMAN|O75122_T469	CD177_02-UNTREATED	-1.42962	0.293279
CLAP2_HUMAN|O75122_T540	CD177_02-UNTREATED	1.1494	0.318783
CLASR_HUMAN|Q8N2M8_S101	CD177_02-UNTREATED	0.315347	0.363237
CLASR_HUMAN|Q8N2M8_S547	CD177_02-UNTREATED	-1.39175	0.199436
CLCA_HUMAN|P09496_S105	CD177_02-UNTREATED	0.350746	0.458158
CLCA_HUMAN|P09496_S236	CD177_02-UNTREATED	-1.78756	0.30765
CLCC1_HUMAN|Q96S66_S532	CD177_02-UNTREATED	0.412393	0.198238
CLCC1_HUMAN|Q96S66_T530	CD177_02-UNTREATED	-0.774651	0.480561
CLD11_HUMAN|O75508_S197_S198	CD177_02-UNTREATED	-0.777564	0.480291
CLD11_HUMAN|O75508_S198	CD177_02-UNTREATED	-1.66486	0.28839
CLH1_HUMAN|Q00610_T235	CD177_02-UNTREATED	0.162893	0.212702
CLH1_HUMAN|Q00610_T394	CD177_02-UNTREATED	-2.15225	0.221276
CLIP1_HUMAN|P30622_S1364	CD177_02-UNTREATED	0.193956	0.325881
CLIP1_HUMAN|P30622_S147	CD177_02-UNTREATED	-0.291482	0.264823
CLIP1_HUMAN|P30622_S195_S200_S204	CD177_02-UNTREATED	0.497407	0.292092
CLIP1_HUMAN|P30622_S197_S200_S204	CD177_02-UNTREATED	0.353568	0.279869
CLIP1_HUMAN|P30622_S197_S204	CD177_02-UNTREATED	0.324353	0.27614
CLIP1_HUMAN|P30622_S200_S204	CD177_02-UNTREATED	0.328043	0.303587
CLIP1_HUMAN|P30622_S285	CD177_02-UNTREATED	-1.11873	0.448709
CLIP1_HUMAN|P30622_T182	CD177_02-UNTREATED	-0.480462	0.409304
CLIP1_HUMAN|P30622_T287	CD177_02-UNTREATED	-0.997952	0.456978
CLIP1_HUMAN|P30622_T45_T50	CD177_02-UNTREATED	0.42622	0.46134
CLIP2_HUMAN|Q9UDT6_S202	CD177_02-UNTREATED	0.710024	0.302181
CLIP2_HUMAN|Q9UDT6_S202_S204_S207_S211	CD177_02-UNTREATED	0.20232	0.419946
CLIP2_HUMAN|Q9UDT6_S207	CD177_02-UNTREATED	0.31423	0.472934
CLIP2_HUMAN|Q9UDT6_S294	CD177_02-UNTREATED	-2.77132	0.276179
CLIP2_HUMAN|Q9UDT6_S38	CD177_02-UNTREATED	0.191619	0.405756
CLIP2_HUMAN|Q9UDT6_S923	CD177_02-UNTREATED	-0.710374	0.146326
CLIP2_HUMAN|Q9UDT6_T23	CD177_02-UNTREATED	0.886083	0.337046
CLK3_HUMAN|P49761_S157	CD177_02-UNTREATED	-0.484933	0.374345
CLK3_HUMAN|P49761_S173	CD177_02-UNTREATED	0.430786	0.359437
CLK3_HUMAN|P49761_S224	CD177_02-UNTREATED	0.802029	0.156527
CLK3_HUMAN|P49761_S224_S226	CD177_02-UNTREATED	0.956508	0.231985
CLK3_HUMAN|P49761_S224_S226_T217	CD177_02-UNTREATED	-0.908255	0.200134
CLK3_HUMAN|P49761_S281_S283	CD177_02-UNTREATED	0.248833	0.307726
CLK3_HUMAN|P49761_Y166	CD177_02-UNTREATED	-1.7065	0.34833
CLMN_HUMAN|Q96JQ2_S635	CD177_02-UNTREATED	0.523171	0.209232
CLN3_HUMAN|Q13286_S12	CD177_02-UNTREATED	0.247767	0.342013
CLPX_HUMAN|O76031_S617	CD177_02-UNTREATED	0.465615	0.237858
CLSPN_HUMAN|Q9HAW4_S1289	CD177_02-UNTREATED	-2.07782	0.381269
CLSPN_HUMAN|Q9HAW4_S1316	CD177_02-UNTREATED	-1.04184	0.376954
CLSPN_HUMAN|Q9HAW4_S808	CD177_02-UNTREATED	-0.698014	0.383192
CLSPN_HUMAN|Q9HAW4_S810	CD177_02-UNTREATED	-1.76464	0.360047
CLSPN_HUMAN|Q9HAW4_S954_T955	CD177_02-UNTREATED	0.394653	0.282809
CLUA1_HUMAN|Q96AJ1_S308_S314_S324	CD177_02-UNTREATED	0.592834	0.29132
CLUA1_HUMAN|Q96AJ1_S314_S324	CD177_02-UNTREATED	0.299433	0.249075
CLUA1_HUMAN|Q96AJ1_S314_S324_S326	CD177_02-UNTREATED	0.306447	0.326995
CLUA1_HUMAN|Q96AJ1_S409	CD177_02-UNTREATED	0.277844	0.392374
CLU_HUMAN|O75153_S648	CD177_02-UNTREATED	0.287441	0.261314
CMTA2_HUMAN|O94983_S464_S468	CD177_02-UNTREATED	0.169098	0.348641
CMTR1_HUMAN|Q8N1G2_S49_S51_S53	CD177_02-UNTREATED	0.291646	0.264259
CMTR1_HUMAN|Q8N1G2_S49_S51_S53_S55	CD177_02-UNTREATED	0.194911	0.28254
CMTR1_HUMAN|Q8N1G2_S49_S53_S55	CD177_02-UNTREATED	0.46656	0.173103
CMTR1_HUMAN|Q8N1G2_S49_S55_T47_T48	CD177_02-UNTREATED	0.267371	0.288756
CMTR1_HUMAN|Q8N1G2_S51_S53_S55	CD177_02-UNTREATED	0.207344	0.268348
CMTR1_HUMAN|Q8N1G2_S53	CD177_02-UNTREATED	0.34069	0.160513
CMTR1_HUMAN|Q8N1G2_S53_S55	CD177_02-UNTREATED	0.236351	0.467359
CNBP_HUMAN|P62633_S49	CD177_02-UNTREATED	-0.138265	0.382438
CND1_HUMAN|Q15021_S1366_S1367_S1370_S1371	CD177_02-UNTREATED	0.294975	0.261305
CND3_HUMAN|Q9BPX3_S1015	CD177_02-UNTREATED	-0.567897	0.43342
CND3_HUMAN|Q9BPX3_S674	CD177_02-UNTREATED	0.24027	0.282262
CND3_HUMAN|Q9BPX3_S818_T817_T825	CD177_02-UNTREATED	0.649703	0.326353
CNDD3_HUMAN|P42695_S1474	CD177_02-UNTREATED	-0.647601	0.181512
CNOT2_HUMAN|Q9NZN8_S161	CD177_02-UNTREATED	-1.24481	0.222699
CNOT2_HUMAN|Q9NZN8_S169	CD177_02-UNTREATED	-0.866698	0.0880094
CNOT3_HUMAN|O75175_S299	CD177_02-UNTREATED	0.293234	0.159251
CNOT3_HUMAN|O75175_S299_T292	CD177_02-UNTREATED	0.427717	0.147695
CNOT4_HUMAN|O95628-2_S298	CD177_02-UNTREATED	-0.0911775	0.242964
CNPY4_HUMAN|Q8N129_S58	CD177_02-UNTREATED	-0.705726	0.228424
CNTP4_HUMAN|Q9C0A0_S522	CD177_02-UNTREATED	-1.97576	0.275357
CNTRB_HUMAN|Q8N137_T61	CD177_02-UNTREATED	-0.293645	0.33717
CO052_HUMAN|Q6ZUT6_S201	CD177_02-UNTREATED	0.659313	0.482676
CO052_HUMAN|Q6ZUT6_S392	CD177_02-UNTREATED	0.331428	0.166019
CO6A3_HUMAN|P12111_S1737	CD177_02-UNTREATED	0.400563	0.345206
CO6A3_HUMAN|P12111_T2194	CD177_02-UNTREATED	0.529203	0.404296
COBL1_HUMAN|Q53SF7_S1074	CD177_02-UNTREATED	-2.32798	0.210311
COBL1_HUMAN|Q53SF7_S518	CD177_02-UNTREATED	0.601608	0.0793946
COF1_HUMAN|P23528_S120	CD177_02-UNTREATED	-1.7171	0.143093
COF1_HUMAN|P23528_S3	CD177_02-UNTREATED	0.593906	0.397667
COG1_HUMAN|Q8WTW3_S548	CD177_02-UNTREATED	0.38904	0.270739
COG3_HUMAN|Q96JB2_S531	CD177_02-UNTREATED	0.922806	0.285869
COG3_HUMAN|Q96JB2_S533	CD177_02-UNTREATED	0.643357	0.320625
COG5_HUMAN|Q9UP83_S49	CD177_02-UNTREATED	0.256804	0.17595
COIL_HUMAN|P38432_S272	CD177_02-UNTREATED	-0.556511	0.367371
COIL_HUMAN|P38432_T303	CD177_02-UNTREATED	-1.88586	0.361534
COM1_HUMAN|Q99708_S889	CD177_02-UNTREATED	-0.487456	0.309342
COMT_HUMAN|P21964_S267	CD177_02-UNTREATED	0.344668	0.176619
COPA_HUMAN|P53621_S402	CD177_02-UNTREATED	0.442146	0.443505
COPB2_HUMAN|P35606_T861	CD177_02-UNTREATED	0.321842	0.110105
COPB_HUMAN|P53618_S371	CD177_02-UNTREATED	0.432141	0.0553457
COPB_HUMAN|P53618_S933	CD177_02-UNTREATED	0.347633	0.143602
COPE_HUMAN|O14579_S13	CD177_02-UNTREATED	0.29572	0.299176
COPE_HUMAN|O14579_S99	CD177_02-UNTREATED	0.489389	0.311163
CP110_HUMAN|O43303_S170	CD177_02-UNTREATED	0.756148	0.36061
CP110_HUMAN|O43303_S372	CD177_02-UNTREATED	-0.6394	0.263042
CP131_HUMAN|Q9UPN4_S150	CD177_02-UNTREATED	1.33929	0.169406
CP131_HUMAN|Q9UPN4_S414	CD177_02-UNTREATED	0.896124	0.280962
CP131_HUMAN|Q9UPN4_S78	CD177_02-UNTREATED	-0.326554	0.365652
CP131_HUMAN|Q9UPN4_T383	CD177_02-UNTREATED	-1.56516	0.35059
CP250_HUMAN|Q9BV73_S2332	CD177_02-UNTREATED	-0.334088	0.117235
CPEB4_HUMAN|Q17RY0_S124	CD177_02-UNTREATED	0.373121	0.158454
CPEB4_HUMAN|Q17RY0_S97_S99	CD177_02-UNTREATED	0.175719	0.414998
CPIN1_HUMAN|Q6FI81_S183	CD177_02-UNTREATED	-0.611805	0.378969
CPIN1_HUMAN|Q6FI81_S185	CD177_02-UNTREATED	0.62767	0.104124
CPNE1_HUMAN|Q99829_S55	CD177_02-UNTREATED	0.400014	0.449485
CPNE3_HUMAN|O75131_S243	CD177_02-UNTREATED	0.30474	0.353424
CPNE7_HUMAN|Q9UBL6_S628	CD177_02-UNTREATED	0.622026	0.274031
CPNE7_HUMAN|Q9UBL6_S628_T632	CD177_02-UNTREATED	0.731592	0.23835
CPSF7_HUMAN|Q8N684_S427_S429	CD177_02-UNTREATED	0.525496	0.484795
CPSF7_HUMAN|Q8N684_S60	CD177_02-UNTREATED	-0.869718	0.31746
CPSF7_HUMAN|Q8N684_T203	CD177_02-UNTREATED	-1.08881	0.316505
CQ100_HUMAN|A8MU93_S54	CD177_02-UNTREATED	-0.684735	0.149537
CR025_HUMAN|Q96B23_S143_S145	CD177_02-UNTREATED	0.920537	0.303244
CR025_HUMAN|Q96B23_S145	CD177_02-UNTREATED	0.118277	0.483719
CR025_HUMAN|Q96B23_S145_S147	CD177_02-UNTREATED	0.278845	0.187913
CR025_HUMAN|Q96B23_S147_T149	CD177_02-UNTREATED	0.311581	0.146241
CR025_HUMAN|Q96B23_S150_T149	CD177_02-UNTREATED	0.203775	0.271536
CR025_HUMAN|Q96B23_S34	CD177_02-UNTREATED	0.371746	0.395789
CR025_HUMAN|Q96B23_S66	CD177_02-UNTREATED	0.212669	0.372274
CR025_HUMAN|Q96B23_S73_T74	CD177_02-UNTREATED	0.223781	0.216989
CRBG3_HUMAN|Q68DQ2_S2113	CD177_02-UNTREATED	0.263148	0.159978
CRBG3_HUMAN|Q68DQ2_S395	CD177_02-UNTREATED	-1.75368	0.210781
CRBG3_HUMAN|Q68DQ2_S442_T447	CD177_02-UNTREATED	0.342218	0.340992
CRBG3_HUMAN|Q68DQ2_S514	CD177_02-UNTREATED	-0.503715	0.315705
CRBG3_HUMAN|Q68DQ2_S931	CD177_02-UNTREATED	0.227661	0.284916
CRBG3_HUMAN|Q68DQ2_T1895	CD177_02-UNTREATED	0.854215	0.296695
CRBG3_HUMAN|Q68DQ2_T2902	CD177_02-UNTREATED	0.379156	0.182505
CRCM_HUMAN|P23508-2_S159	CD177_02-UNTREATED	0.503854	0.470786
CREB1_HUMAN|P16220_S142	CD177_02-UNTREATED	0.496793	0.406512
CREB1_HUMAN|P16220_S271	CD177_02-UNTREATED	-0.449215	0.282
CREB1_HUMAN|P16220_S340	CD177_02-UNTREATED	-0.284797	0.31674
CRK_HUMAN|P46108-2_S194	CD177_02-UNTREATED	-1.56147	0.21476
CRK_HUMAN|P46108_S121	CD177_02-UNTREATED	-0.493014	0.197239
CRKL_HUMAN|P46109_S107	CD177_02-UNTREATED	0.753923	0.214183
CRKL_HUMAN|P46109_S184	CD177_02-UNTREATED	-2.591	0.361089
CRKL_HUMAN|P46109_Y251	CD177_02-UNTREATED	-1.98279	0.223038
CRML_HUMAN|Q96RY5_S1268	CD177_02-UNTREATED	0.354156	0.160564
CRNL1_HUMAN|Q9BZJ0_S846	CD177_02-UNTREATED	0.326387	0.278989
CROCC_HUMAN|Q5TZA2_S494_T492	CD177_02-UNTREATED	0.894528	0.429502
CRTC2_HUMAN|Q53ET0_S436	CD177_02-UNTREATED	0.547863	0.371976
CRTC2_HUMAN|Q53ET0_S624	CD177_02-UNTREATED	-0.808811	0.417019
CRTC3_HUMAN|Q6UUV7_S326	CD177_02-UNTREATED	-1.63901	0.0774619
CRTC3_HUMAN|Q6UUV7_S370	CD177_02-UNTREATED	-1.82778	0.100298
CRTC3_HUMAN|Q6UUV7_S443	CD177_02-UNTREATED	0.558174	0.389685
CSDE1_HUMAN|O75534_S123	CD177_02-UNTREATED	-0.43404	0.350319
CSDE1_HUMAN|O75534_S482	CD177_02-UNTREATED	0.329295	0.130722
CSDE1_HUMAN|O75534_S514	CD177_02-UNTREATED	-1.69743	0.417714
CSF1_HUMAN|P09603_S533	CD177_02-UNTREATED	0.77079	0.447356
CSK21_HUMAN|P68400_S194	CD177_02-UNTREATED	-1.29716	0.22062
CSK2B_HUMAN|P67870_S209	CD177_02-UNTREATED	-1.08604	0.416397
CSK2B_HUMAN|P67870_T90_Y87	CD177_02-UNTREATED	-1.14891	0.332768
CSKI2_HUMAN|Q8WXE0_S396	CD177_02-UNTREATED	1.37808	0.222153
CSKI2_HUMAN|Q8WXE0_S471	CD177_02-UNTREATED	0.555785	0.197818
CSKI2_HUMAN|Q8WXE0_S700	CD177_02-UNTREATED	0.669278	0.0442073
CSKP_HUMAN|O14936-3_T567	CD177_02-UNTREATED	0.315095	0.388724
CSN1_HUMAN|Q13098_S468	CD177_02-UNTREATED	0.26285	0.19548
CSN1_HUMAN|Q13098_S468_S474	CD177_02-UNTREATED	0.344158	0.339241
CSN1_HUMAN|Q13098_S474	CD177_02-UNTREATED	0.516897	0.269673
CSN1_HUMAN|Q13098_T479	CD177_02-UNTREATED	0.305355	0.37053
CSPG2_HUMAN|P13611_S2116	CD177_02-UNTREATED	0.843398	0.301575
CSPG2_HUMAN|P13611_S2941	CD177_02-UNTREATED	0.726607	0.281653
CSPP1_HUMAN|Q1MSJ5_S31	CD177_02-UNTREATED	-0.757278	0.313612
CSTF3_HUMAN|Q12996_S691	CD177_02-UNTREATED	0.154454	0.252188
CT2NL_HUMAN|Q9P2B4_S444	CD177_02-UNTREATED	-1.10707	0.365966
CT2NL_HUMAN|Q9P2B4_S481	CD177_02-UNTREATED	0.381381	0.439838
CT2NL_HUMAN|Q9P2B4_S488	CD177_02-UNTREATED	0.653355	0.359497
CT2NL_HUMAN|Q9P2B4_S549	CD177_02-UNTREATED	0.221399	0.388858
CT2NL_HUMAN|Q9P2B4_S556_S557	CD177_02-UNTREATED	0.203879	0.461041
CT2NL_HUMAN|Q9P2B4_S556_S568	CD177_02-UNTREATED	-0.305711	0.409111
CT2NL_HUMAN|Q9P2B4_S560	CD177_02-UNTREATED	-0.613246	0.257532
CT2NL_HUMAN|Q9P2B4_S560_S568	CD177_02-UNTREATED	-0.308348	0.292071
CT2NL_HUMAN|Q9P2B4_S563	CD177_02-UNTREATED	-0.501102	0.365326
CT2NL_HUMAN|Q9P2B4_S568	CD177_02-UNTREATED	-0.739983	0.0718485
CT2NL_HUMAN|Q9P2B4_S592	CD177_02-UNTREATED	-0.452168	0.451078
CTBL1_HUMAN|Q8WYA6_S545	CD177_02-UNTREATED	0.568599	0.124077
CTDP1_HUMAN|Q9Y5B0_S474	CD177_02-UNTREATED	0.903044	0.181783
CTDP1_HUMAN|Q9Y5B0_S740	CD177_02-UNTREATED	-0.256142	0.405554
CTDP1_HUMAN|Q9Y5B0_S839	CD177_02-UNTREATED	-0.935152	0.255584
CTDP1_HUMAN|Q9Y5B0_S869_S872	CD177_02-UNTREATED	0.223385	0.461487
CTDP1_HUMAN|Q9Y5B0_S872	CD177_02-UNTREATED	0.315989	0.362086
CTDP1_HUMAN|Q9Y5B0_S935	CD177_02-UNTREATED	0.224554	0.212438
CTGE4_HUMAN|Q8IX94_S140	CD177_02-UNTREATED	0.284735	0.182722
CTGE5_HUMAN|O15320_S536	CD177_02-UNTREATED	-0.578363	0.267895
CTGE5_HUMAN|O15320_S635	CD177_02-UNTREATED	-1.17522	0.0775598
CTIF_HUMAN|O43310_S18	CD177_02-UNTREATED	0.844944	0.421215
CTNA1_HUMAN|P35221_S641	CD177_02-UNTREATED	0.283324	0.491815
CTNA1_HUMAN|P35221_S652_S655	CD177_02-UNTREATED	1.23369	0.0695366
CTNA1_HUMAN|P35221_S655_T654_T658	CD177_02-UNTREATED	1.24638	0.150333
CTNA1_HUMAN|P35221_S655_T658	CD177_02-UNTREATED	0.376874	0.292124
CTNB1_HUMAN|P35222_S191	CD177_02-UNTREATED	-1.10416	0.304979
CTNB1_HUMAN|P35222_S552	CD177_02-UNTREATED	0.976192	0.254236
CTNB1_HUMAN|P35222_S675	CD177_02-UNTREATED	-0.41558	0.358304
CTND1_HUMAN|O60716_S230	CD177_02-UNTREATED	-0.848127	0.323405
CTND1_HUMAN|O60716_S346	CD177_02-UNTREATED	-1.4169	0.192506
CTND1_HUMAN|O60716_S349	CD177_02-UNTREATED	-0.634737	0.33049
CTND1_HUMAN|O60716_S352	CD177_02-UNTREATED	-1.82853	0.266018
CTND1_HUMAN|O60716_S899	CD177_02-UNTREATED	0.232862	0.414603
CTND1_HUMAN|O60716_T308	CD177_02-UNTREATED	-2.30611	0.170668
CTR9_HUMAN|Q6PD62_S1039_S1041_S1043	CD177_02-UNTREATED	0.660385	0.362392
CTR9_HUMAN|Q6PD62_S1039_S1043	CD177_02-UNTREATED	0.380188	0.3352
CTR9_HUMAN|Q6PD62_S1041_S1043	CD177_02-UNTREATED	0.446894	0.303384
CTR9_HUMAN|Q6PD62_S1066_S1068_S1072	CD177_02-UNTREATED	-0.849032	0.339756
CTR9_HUMAN|Q6PD62_S1081_S1091	CD177_02-UNTREATED	0.370888	0.184107
CTR9_HUMAN|Q6PD62_S1085	CD177_02-UNTREATED	0.255542	0.307645
CTR9_HUMAN|Q6PD62_S1085_S1087	CD177_02-UNTREATED	0.233148	0.181876
CTR9_HUMAN|Q6PD62_S941_S943	CD177_02-UNTREATED	0.486338	0.268953
CTR9_HUMAN|Q6PD62_S970_T975	CD177_02-UNTREATED	0.470406	0.0935559
CTRO_HUMAN|O14578_S1920	CD177_02-UNTREATED	-1.095	0.425334
CTRO_HUMAN|O14578_S1993	CD177_02-UNTREATED	-0.540688	0.39252
CTU2_HUMAN|Q2VPK5_S435	CD177_02-UNTREATED	0.283294	0.210428
CTU2_HUMAN|Q2VPK5_S508	CD177_02-UNTREATED	0.547839	0.351806
CU025_HUMAN|Q9Y426_S519	CD177_02-UNTREATED	-0.408806	0.272875
CUL3_HUMAN|Q13618_S737	CD177_02-UNTREATED	-0.423124	0.26358
CUL4A_HUMAN|Q13619_S10	CD177_02-UNTREATED	-0.312269	0.440957
CUL4A_HUMAN|Q13619_S12	CD177_02-UNTREATED	-0.730844	0.188637
CUL4B_HUMAN|Q13620_S146	CD177_02-UNTREATED	0.144775	0.349414
CUL9_HUMAN|Q8IWT3_S2436	CD177_02-UNTREATED	0.250253	0.023717
CUX1_HUMAN|P39880_S1069	CD177_02-UNTREATED	0.117117	0.490397
CUX1_HUMAN|P39880_S1349	CD177_02-UNTREATED	0.243284	0.366963
CUX1_HUMAN|P39880_T1071	CD177_02-UNTREATED	0.176478	0.241606
CWC22_HUMAN|Q9HCG8_S106_S91	CD177_02-UNTREATED	-0.541598	0.44413
CWC22_HUMAN|Q9HCG8_S27_S39	CD177_02-UNTREATED	0.452695	0.318573
CWC22_HUMAN|Q9HCG8_S28	CD177_02-UNTREATED	0.751156	0.292136
CWC22_HUMAN|Q9HCG8_S28_S39	CD177_02-UNTREATED	0.423835	0.292206
CWC22_HUMAN|Q9HCG8_S39	CD177_02-UNTREATED	0.23705	0.46431
CWC22_HUMAN|Q9HCG8_S829	CD177_02-UNTREATED	1.0897	0.193024
CWC22_HUMAN|Q9HCG8_S829_S831	CD177_02-UNTREATED	0.318818	0.21203
CWC22_HUMAN|Q9HCG8_S866	CD177_02-UNTREATED	0.390561	0.133005
CWC22_HUMAN|Q9HCG8_S91_S93	CD177_02-UNTREATED	-0.514602	0.469183
CWC22_HUMAN|Q9HCG8_S91_T101	CD177_02-UNTREATED	-0.583867	0.42455
CWC25_HUMAN|Q9NXE8_S218	CD177_02-UNTREATED	-1.92722	0.275814
CWC25_HUMAN|Q9NXE8_S318_T314	CD177_02-UNTREATED	0.486458	0.240383
CWC27_HUMAN|Q6UX04_S266	CD177_02-UNTREATED	0.215158	0.00947814
CX023_HUMAN|A2AJT9_S100	CD177_02-UNTREATED	-1.59781	0.091354
CX023_HUMAN|A2AJT9_Y99	CD177_02-UNTREATED	-1.67543	0.113123
CX038_HUMAN|Q8TB03_T314	CD177_02-UNTREATED	0.313545	0.0273441
CXA1_HUMAN|P17302_S272	CD177_02-UNTREATED	0.226867	0.492465
CXA1_HUMAN|P17302_S325_S328	CD177_02-UNTREATED	0.761067	0.296641
CXXC1_HUMAN|Q9P0U4_S19	CD177_02-UNTREATED	0.595905	0.174125
CY561_HUMAN|P49447_S247_S250	CD177_02-UNTREATED	0.178981	0.496522
CYBR1_HUMAN|Q53TN4_S253	CD177_02-UNTREATED	0.207257	0.438509
CYBR1_HUMAN|Q53TN4_S260	CD177_02-UNTREATED	0.758699	0.313816
CYBR1_HUMAN|Q53TN4_S262	CD177_02-UNTREATED	1.20645	0.210607
CYBR1_HUMAN|Q53TN4_S284	CD177_02-UNTREATED	-0.882653	0.370369
CYBR1_HUMAN|Q53TN4_T285	CD177_02-UNTREATED	0.93937	0.323629
CYTSA_HUMAN|Q69YQ0_S220	CD177_02-UNTREATED	0.251694	0.182781
CYTSA_HUMAN|Q69YQ0_S380	CD177_02-UNTREATED	-0.722762	0.303102
CYTSA_HUMAN|Q69YQ0_S385	CD177_02-UNTREATED	-0.398816	0.300915
CYTSA_HUMAN|Q69YQ0_S868	CD177_02-UNTREATED	0.728056	0.288869
CYTSA_HUMAN|Q69YQ0_S870	CD177_02-UNTREATED	0.355587	0.124492
CYTSA_HUMAN|Q69YQ0_S881	CD177_02-UNTREATED	0.282503	0.488999
CYTSA_HUMAN|Q69YQ0_S973	CD177_02-UNTREATED	-0.287526	0.0882861
D3DPB2_HUMAN|D3DPB2_S5	CD177_02-UNTREATED	0.144644	0.190188
D3DPU2_HUMAN|D3DPU2_S253	CD177_02-UNTREATED	0.169827	0.494261
D3DR37_HUMAN|D3DR37_S96	CD177_02-UNTREATED	-0.22789	0.471564
D3DX81_HUMAN|D3DX81_S325	CD177_02-UNTREATED	-0.156457	0.498084
D6RIS4_HUMAN|D6RIS4_S123	CD177_02-UNTREATED	0.298167	0.40402
D6W625_HUMAN|D6W625_S951	CD177_02-UNTREATED	-1.2245	0.283057
DAB2_HUMAN|P98082_S220	CD177_02-UNTREATED	0.320603	0.412361
DAB2_HUMAN|P98082_S328	CD177_02-UNTREATED	0.443844	0.384728
DAB2P_HUMAN|Q5VWQ8_S1168	CD177_02-UNTREATED	0.298914	0.316477
DAB2P_HUMAN|Q5VWQ8_S289	CD177_02-UNTREATED	0.481722	0.476836
DAP1_HUMAN|P51397_S51	CD177_02-UNTREATED	0.366319	0.353345
DAPK3_HUMAN|O43293_S311	CD177_02-UNTREATED	0.4029	0.398652
DAXX_HUMAN|Q9UER7_S495	CD177_02-UNTREATED	0.273356	0.248515
DAXX_HUMAN|Q9UER7_S668_S671	CD177_02-UNTREATED	0.725126	0.302497
DAXX_HUMAN|Q9UER7_S737	CD177_02-UNTREATED	0.131393	0.251752
DAXX_HUMAN|Q9UER7_S739	CD177_02-UNTREATED	0.189496	0.348416
DBF4A_HUMAN|Q9UBU7_S508	CD177_02-UNTREATED	-0.98042	0.473464
DBND1_HUMAN|Q9H9R9_S119	CD177_02-UNTREATED	-0.325384	0.418437
DBNL_HUMAN|Q9UJU6_S232	CD177_02-UNTREATED	0.479673	0.314721
DBNL_HUMAN|Q9UJU6_S275	CD177_02-UNTREATED	-1.12594	0.202157
DBNL_HUMAN|Q9UJU6_S283	CD177_02-UNTREATED	-2.60664	0.299428
DBR1_HUMAN|Q9UK59_S514	CD177_02-UNTREATED	-0.332664	0.416351
DC1I2_HUMAN|Q13409-2_S73	CD177_02-UNTREATED	-0.616116	0.428821
DC1I2_HUMAN|Q13409-2_S83	CD177_02-UNTREATED	0.729835	0.279217
DC1I2_HUMAN|Q13409-2_S84	CD177_02-UNTREATED	0.718943	0.322544
DC1I2_HUMAN|Q13409_S101	CD177_02-UNTREATED	0.238673	0.455807
DC1I2_HUMAN|Q13409_S101_S104_S94_S97_T95	CD177_02-UNTREATED	0.250979	0.318244
DC1I2_HUMAN|Q13409_S101_S104_S97	CD177_02-UNTREATED	0.28716	0.170246
DC1I2_HUMAN|Q13409_S101_S104_S97_T95	CD177_02-UNTREATED	0.316608	0.38424
DC1I2_HUMAN|Q13409_S104	CD177_02-UNTREATED	0.319222	0.395614
DC1I2_HUMAN|Q13409_S51	CD177_02-UNTREATED	0.320532	0.391644
DC1I2_HUMAN|Q13409_S97	CD177_02-UNTREATED	0.301179	0.289013
DC1I2_HUMAN|Q13409_T95	CD177_02-UNTREATED	0.429566	0.0587979
DC1L1_HUMAN|Q9Y6G9_S207	CD177_02-UNTREATED	0.595504	0.273431
DC1L1_HUMAN|Q9Y6G9_S398	CD177_02-UNTREATED	-1.63385	0.323579
DC1L1_HUMAN|Q9Y6G9_S510	CD177_02-UNTREATED	0.416492	0.290174
DC1L1_HUMAN|Q9Y6G9_S510_S516	CD177_02-UNTREATED	-0.506959	0.357161
DC1L1_HUMAN|Q9Y6G9_S510_T513_T515	CD177_02-UNTREATED	0.552846	0.293899
DC1L1_HUMAN|Q9Y6G9_S516_T513	CD177_02-UNTREATED	0.683155	0.307344
DC1L1_HUMAN|Q9Y6G9_T512	CD177_02-UNTREATED	0.416594	0.278498
DC1L2_HUMAN|O43237_S194	CD177_02-UNTREATED	0.317734	0.0564457
DC1L2_HUMAN|O43237_S383	CD177_02-UNTREATED	-0.743486	0.277755
DC1L2_HUMAN|O43237_S383_S389_T376	CD177_02-UNTREATED	-1.41581	0.433315
DC1L2_HUMAN|O43237_S389	CD177_02-UNTREATED	-0.632107	0.444132
DC1L2_HUMAN|O43237_S446	CD177_02-UNTREATED	0.314811	0.313011
DC1L2_HUMAN|O43237_Y184	CD177_02-UNTREATED	0.15273	0.0760359
DCA10_HUMAN|Q5QP82_S349	CD177_02-UNTREATED	-0.380098	0.289746
DCA10_HUMAN|Q5QP82_S63	CD177_02-UNTREATED	-0.918414	0.311769
DCA10_HUMAN|Q5QP82_S92	CD177_02-UNTREATED	1.13331	0.151615
DCA12_HUMAN|Q5T6F0_S15	CD177_02-UNTREATED	-0.495512	0.322845
DCAF5_HUMAN|Q96JK2_S464_T457	CD177_02-UNTREATED	0.172192	0.069821
DCAF6_HUMAN|Q58WW2_S649_T654	CD177_02-UNTREATED	0.254849	0.493702
DCAF6_HUMAN|Q58WW2_S847	CD177_02-UNTREATED	0.335953	0.345753
DCAF6_HUMAN|Q58WW2_S847_S850	CD177_02-UNTREATED	0.447954	0.453176
DCAF8_HUMAN|Q5TAQ9_S99	CD177_02-UNTREATED	0.639372	0.310388
DCBD1_HUMAN|Q8N8Z6_S427	CD177_02-UNTREATED	1.28807	0.261511
DCBD2_HUMAN|Q96PD2_S724	CD177_02-UNTREATED	-0.779655	0.294457
DCBD2_HUMAN|Q96PD2_S724_T722	CD177_02-UNTREATED	1.10564	0.235706
DCBD2_HUMAN|Q96PD2_S727	CD177_02-UNTREATED	0.332897	0.158409
DCBD2_HUMAN|Q96PD2_T722	CD177_02-UNTREATED	0.435219	0.217155
DCK_HUMAN|P27707_S15	CD177_02-UNTREATED	0.703235	0.195759
DCK_HUMAN|P27707_S74	CD177_02-UNTREATED	0.360422	0.278196
DCLK2_HUMAN|Q8N568_S355	CD177_02-UNTREATED	-0.38283	0.488835
DCLK2_HUMAN|Q8N568_S375	CD177_02-UNTREATED	1.1731	0.485343
DCNL4_HUMAN|Q92564_S71	CD177_02-UNTREATED	-1.95316	0.210676
DCP1A_HUMAN|Q9NPI6_S180	CD177_02-UNTREATED	1.09762	0.295686
[truncated: 63,536 more rows]
