# Supplementary material for: The neutrophil protein CD177 is a novel PDPN receptor that regulates human cancer-associated fibroblast physiology
Source: PLoS One. 2021 Dec 8;16(12):e0260800. doi: 10.1371/journal.pone.0260800 (PMC8654239; doi:10.1371/journal.pone.0260800)
Supplement: S4 Table — Decription of the broad gene ontologies categories used to classify the global phosphoproteome changes reported in Fig 3D. (XLSX) [file pone.0260800.s007.xlsx]

## Sheet: Custom Ontology Enrichment
ontology	count_in_universe	identifiers	phospho_sites	count_term	p_over	count_sampled	universe_size	oddsratio_fisher	p_over_adj
development	2043	P12111,P14618,P17302,P21359,P22681,P29353,P29375,P40763,P46100,P46379,P78527,Q08AD1,Q12946,Q13555,Q15042,Q15154,Q15910,Q5UIP0,Q66K74,Q6KC79,Q7Z333,Q86SQ0,Q86UU1,Q8TDM6,Q96N67,Q96RK0,Q9GZV5,Q9H4A3,Q9HCL0,Q9NRA8,Q9P0K7,Q9UIU6,Q9UPX8,Q9UQB8,Q9Y4H2	CO6A3_HUMAN|P12111_T2194,KPYM_HUMAN|P14618_S172,CXA1_HUMAN|P17302_S255,NF1_HUMAN|P21359_S2597,CBL_HUMAN|P22681_Y455,SHC1_HUMAN|P29353_S139,KDM5A_HUMAN|P29375_S1368,STAT3_HUMAN|P40763_S727,STAT3_HUMAN|P40763_T721,ATRX_HUMAN|P46100_S1585,BAG6_HUMAN|P46379_S113,PRKDC_HUMAN|P78527_T2671,CAMP2_HUMAN|Q08AD1_S862,CAMP2_HUMAN|Q08AD1_T864,FOXF1_HUMAN|Q12946_S335,KCC2G_HUMAN|Q13555_S349,RB3GP_HUMAN|Q15042_…	94	7.44252e-39	196	18558	7.75855	8.93102e-38
cytoskeleton related	4228	O43166,O60664,P14618,P17302,P21359,P22681,P27816,P46379,P78559,Q08AD1,Q09666,Q13586,Q14678,Q14847,Q15149,Q15678,Q15746,Q16513,Q2M2I8,Q32P44,Q66K74,Q6P996,Q6R327,Q6WCQ1,Q6ZSZ5,Q765P7,Q7RTP6,Q86SQ0,Q86UU1,Q86W92,Q8IVL0,Q8IWC1,Q8IZ21,Q8TDM6,Q8TDX7,Q8WYL5,Q92616,Q96N67,Q99501,Q9C0H5,Q9H3Q1,Q9NUL3,Q9P0K7,Q9UJU6,Q9UQB8,Q9Y4B5,Q9Y4F5	SI1L1_HUMAN|O43166_T239,PLIN3_HUMAN|O60664_S130,KPYM_HUMAN|P14618_S172,CXA1_HUMAN|P17302_S255,NF1_HUMAN|P21359_S2597,CBL_HUMAN|P22681_Y455,MAP4_HUMAN|P27816_S928,MAP4_HUMAN|P27816_S941,BAG6_HUMAN|P46379_S113,MAP1A_HUMAN|P78559_S1294,MAP1A_HUMAN|P78559_S996,CAMP2_HUMAN|Q08AD1_S862,CAMP2_HUMAN|Q08AD1_T864,AHNK_HUMAN|Q09666_S135,AHNK_HUMAN|Q09666_S5110,AHNK_HUMAN|Q09666_S5739,AHNK_HUMAN|Q09666_T4766…	111	9.42347e-25	196	18558	4.51793	5.65408e-24
signal transduction	6385	A1A4S6,O00459,O14827,P17302,P22681,P26373,P27816,P29353,P35269,P35568,P40763,P46379,P51858,P52272,P78527,Q04637,Q09666,Q13480,Q13573,Q13586,Q14678,Q14847,Q15149,Q15678,Q15746,Q16513,Q16539,Q5T5U3,Q5UIP0,Q6KC79,Q6NZI2,Q6R327,Q6ZSZ5,Q7RTP6,Q7Z333,Q86SQ0,Q86UE8,Q86W92,Q8IZD2,Q8N1W1,Q8N6H7,Q8NDI1,Q8TDM6,Q8TF40,Q8WWI1,Q8WYL5,Q92616,Q99501,Q9C0I1,Q9H3Q1,Q9H4A3,Q9H4M7,Q9HCH5,Q9UBF8,Q9UJU6,Q9UKV3,Q9UPX8,…	RHG10_HUMAN|A1A4S6_S645,P85B_HUMAN|O00459_S263,RGRF2_HUMAN|O14827_S789,CXA1_HUMAN|P17302_S255,CBL_HUMAN|P22681_Y455,RL13_HUMAN|P26373_S106,MAP4_HUMAN|P27816_S928,MAP4_HUMAN|P27816_S941,SHC1_HUMAN|P29353_S139,T2FA_HUMAN|P35269_S433,IRS1_HUMAN|P35568_S503,STAT3_HUMAN|P40763_S727,STAT3_HUMAN|P40763_T721,BAG6_HUMAN|P46379_S113,HDGF_HUMAN|P51858_S107,HNRPM_HUMAN|P52272_S452,PRKDC_HUMAN|P78527_T2671,IF…	131	1.49281e-20	196	18558	3.90148	5.97123e-20
neuron related	2032	O43166,P17302,P21359,P22681,P27816,P40763,P78559,P98179,Q04637,Q15042,Q15154,Q15717,Q66K74,Q8IVL0,Q8N3V7,Q8N573,Q8TDM6,Q96N67,Q9C0C7,Q9UIU6,Q9UJU6,Q9UPX8,Q9UQB8	SI1L1_HUMAN|O43166_T239,CXA1_HUMAN|P17302_S255,NF1_HUMAN|P21359_S2597,CBL_HUMAN|P22681_Y455,MAP4_HUMAN|P27816_S928,MAP4_HUMAN|P27816_S941,STAT3_HUMAN|P40763_S727,STAT3_HUMAN|P40763_T721,MAP1A_HUMAN|P78559_S1294,MAP1A_HUMAN|P78559_S996,RBM3_HUMAN|P98179_S147,IF4G1_HUMAN|Q04637_S1231,IF4G1_HUMAN|Q04637_S204,IF4G1_HUMAN|Q04637_T205,RB3GP_HUMAN|Q15042_S539,PCM1_HUMAN|Q15154_S386,ELAV1_HUMAN|Q15717_S2…	68	6.42765e-19	196	18558	4.4352	1.9283e-18
cell growth and differentiation	6010	O00459,O75376,P02545,P17302,P21359,P22681,P29353,P34910,P35269,P35568,P40763,P46100,P46379,P49750,P51858,P52272,P55265,P78527,P98179,Q09161,Q13555,Q13573,Q14678,Q14966,Q15042,Q15717,Q15910,Q16513,Q16539,Q5UIP0,Q6R327,Q7RTP6,Q7Z333,Q86SQ0,Q86TB9,Q86UU1,Q8IZD2,Q8N1W1,Q92616,Q96N67,Q9BY77,Q9C0C7,Q9C0I1,Q9GZV5,Q9HB90,Q9NRA8,Q9P0K7,Q9P0V3,Q9UHB7,Q9UIU6,Q9UJU6,Q9UKV3,Q9UQ35,Q9Y2W1,Q9Y4B5,Q9Y4H2,Q9Y618	P85B_HUMAN|O00459_S263,NCOR1_HUMAN|O75376_S1533,NCOR1_HUMAN|O75376_S2151,NCOR1_HUMAN|O75376_T1522,LMNA_HUMAN|P02545_S429,CXA1_HUMAN|P17302_S255,NF1_HUMAN|P21359_S2597,CBL_HUMAN|P22681_Y455,SHC1_HUMAN|P29353_S139,EVI2B_HUMAN|P34910_S294,T2FA_HUMAN|P35269_S433,IRS1_HUMAN|P35568_S503,STAT3_HUMAN|P40763_S727,STAT3_HUMAN|P40763_T721,ATRX_HUMAN|P46100_S1585,BAG6_HUMAN|P46379_S113,YLPM1_HUMAN|P49750_S63…	116	8.81974e-15	196	18558	3.06708	2.11674e-14
metabolism	991	O00459,O14827,O75376,P17302,P22681,P35568,P40763,P78527,Q04637,Q15042,Q16539,Q6UUV7,Q6ZSZ5,Q8N1W1,Q8TF40,Q8WYL5,Q96N67,Q9Y4H2,Q9Y618	P85B_HUMAN|O00459_S263,RGRF2_HUMAN|O14827_S789,NCOR1_HUMAN|O75376_S1533,NCOR1_HUMAN|O75376_S2151,NCOR1_HUMAN|O75376_T1522,CXA1_HUMAN|P17302_S255,CBL_HUMAN|P22681_Y455,IRS1_HUMAN|P35568_S503,STAT3_HUMAN|P40763_S727,STAT3_HUMAN|P40763_T721,PRKDC_HUMAN|P78527_T2671,IF4G1_HUMAN|Q04637_S1231,IF4G1_HUMAN|Q04637_S204,IF4G1_HUMAN|Q04637_T205,RB3GP_HUMAN|Q15042_S539,MK14_HUMAN|Q16539_Y182,CRTC3_HUMAN|Q6UU…	38	3.446e-12	196	18558	4.39282	6.89199e-12
Rho GTPase	1321	A1A4S6,O00459,O14827,O43166,P21359,P29353,Q15042,Q15910,Q16539,Q5T5U3,Q6R327,Q6ZSZ5,Q765P7,Q8IZ21,Q8N6H7,Q96N67,Q9C0C7,Q9C0H5,Q9HB90,Q9NP61,Q9P0V3	RHG10_HUMAN|A1A4S6_S645,P85B_HUMAN|O00459_S263,RGRF2_HUMAN|O14827_S789,SI1L1_HUMAN|O43166_T239,NF1_HUMAN|P21359_S2597,SHC1_HUMAN|P29353_S139,RB3GP_HUMAN|Q15042_S539,EZH2_HUMAN|Q15910_S362,EZH2_HUMAN|Q15910_S363,MK14_HUMAN|Q16539_Y182,RHG21_HUMAN|Q5T5U3_S458,RICTR_HUMAN|Q6R327_S1388,ARHGI_HUMAN|Q6ZSZ5_S1124,MTSSL_HUMAN|Q765P7_S269,MTSSL_HUMAN|Q765P7_S270,PHAR4_HUMAN|Q8IZ21_S158,ARFG2_HUMAN|Q8N6H7_…	42	8.47377e-11	196	18558	3.64225	1.45265e-10
migration/motility	2251	O60664,P02545,P14618,P21359,P22681,Q09666,Q14678,Q14847,Q15149,Q15154,Q16513,Q6P996,Q6WCQ1,Q86SQ0,Q86UU1,Q86W92,Q8IVL0,Q8TDM6,Q92616,Q9UJU6	PLIN3_HUMAN|O60664_S130,LMNA_HUMAN|P02545_S429,KPYM_HUMAN|P14618_S172,NF1_HUMAN|P21359_S2597,CBL_HUMAN|P22681_Y455,AHNK_HUMAN|Q09666_S135,AHNK_HUMAN|Q09666_S5110,AHNK_HUMAN|Q09666_S5739,AHNK_HUMAN|Q09666_T4766,KANK1_HUMAN|Q14678_T1334,LASP1_HUMAN|Q14847_T104,PLEC_HUMAN|Q15149_T4623,PCM1_HUMAN|Q15154_S386,PKN2_HUMAN|Q16513_S302,PDXD1_HUMAN|Q6P996_S718,MPRIP_HUMAN|Q6WCQ1_T542,PHLB2_HUMAN|Q86SQ0_S15…	39	0.0011963	196	18558	1.81357	0.00179445
immune system processes	263	P35568,P40763,P55265,Q16513,Q16539,Q9Y4H2	IRS1_HUMAN|P35568_S503,STAT3_HUMAN|P40763_S727,STAT3_HUMAN|P40763_T721,DSRAD_HUMAN|P55265_T601,PKN2_HUMAN|Q16513_S302,MK14_HUMAN|Q16539_Y182,IRS2_HUMAN|Q9Y4H2_S805,IRS2_HUMAN|Q9Y4H2_S828	9	0.00197256	196	18558	3.4307	0.00263008
vesicles	1668	O60664,P17302,P22681,Q08AD1,Q15042,Q2M2I8,Q5T5U3,Q6P996,Q6VY07,Q7RTP6,Q8N6H7,Q8NDI1,Q9HCH5,Q9NP61,Q9P0V3,Q9UQB8	PLIN3_HUMAN|O60664_S130,CXA1_HUMAN|P17302_S255,CBL_HUMAN|P22681_Y455,CAMP2_HUMAN|Q08AD1_S862,CAMP2_HUMAN|Q08AD1_T864,RB3GP_HUMAN|Q15042_S539,AAK1_HUMAN|Q2M2I8_S18,RHG21_HUMAN|Q5T5U3_S458,PDXD1_HUMAN|Q6P996_S718,PACS1_HUMAN|Q6VY07_T504,MICA3_HUMAN|Q7RTP6_S685,ARFG2_HUMAN|Q8N6H7_S146,EHBP1_HUMAN|Q8NDI1_S649,EHBP1_HUMAN|Q8NDI1_S666,SYTL2_HUMAN|Q9HCH5_S344,ARFG3_HUMAN|Q9NP61_S143,SH3B4_HUMAN|Q9P0V3_S…	26	0.0287666	196	18558	1.5573	0.0345199
extracellular matrix	182	P12111,P21359,Q12946	CO6A3_HUMAN|P12111_T2194,NF1_HUMAN|P21359_S2597,FOXF1_HUMAN|Q12946_S335	5	0.0441434	196	18558	2.6892	0.0481564
RNA splicing/silencing/binding	2718	O00459,O60231,P14859,P35269,P40763,P46100,P78527,Q04637,Q09161,Q12946,Q13573,Q14966,Q15717,Q16539,Q7Z333,Q8NF64,Q8WWI1,Q96HA1,Q9GZV5,Q9HB90,Q9UIU6,Q9UKV3,Q9Y2W1	P85B_HUMAN|O00459_S263,DHX16_HUMAN|O60231_S103,PO2F1_HUMAN|P14859_T270,T2FA_HUMAN|P35269_S433,STAT3_HUMAN|P40763_S727,STAT3_HUMAN|P40763_T721,ATRX_HUMAN|P46100_S1585,PRKDC_HUMAN|P78527_T2671,IF4G1_HUMAN|Q04637_S1231,IF4G1_HUMAN|Q04637_S204,IF4G1_HUMAN|Q04637_T205,NCBP1_HUMAN|Q09161_S22,FOXF1_HUMAN|Q12946_S335,SNW1_HUMAN|Q13573_S224,ZN638_HUMAN|Q14966_S552,ELAV1_HUMAN|Q15717_S202,MK14_HUMAN|Q16539…	34	0.164639	196	18558	1.22592	0.164639
