# Supplementary material for: The neutrophil protein CD177 is a novel PDPN receptor that regulates human cancer-associated fibroblast physiology
Source: PLoS One. 2021 Dec 8;16(12):e0260800. doi: 10.1371/journal.pone.0260800 (PMC8654239; doi:10.1371/journal.pone.0260800)
Supplement: S5 Table — (XLSX) [file pone.0260800.s008.xlsx]

## Sheet: GO_ontology_enrichment
Comparison	Term	ontology	Uniprot accession	Uniprot ID	Protein description	Gene Name	geneID	GO Ontology ID	Pvalue	OddsRatio	ExpCount	Count	Size
CD177_02-UNTREATED	nuclear part	GO_CC	Q15717	ELAV1_HUMAN	ELAV-like protein 1	ELAVL1	1994	GO:0044428	0.862514	0.689233	11.1551	9	1690
CD177_02-UNTREATED	cytoplasm	GO_CC	Q15717	ELAV1_HUMAN	ELAV-like protein 1	ELAVL1	1994	GO:0005737	0.630778	0.972141	18.1254	18	2746
CD177_02-UNTREATED	membrane	GO_CC	Q15717	ELAV1_HUMAN	ELAV-like protein 1	ELAVL1	1994	GO:0016020	0.274882	1.38816	11.0495	13	1674
CD177_02-UNTREATED	organelle lumen	GO_CC	Q15717	ELAV1_HUMAN	ELAV-like protein 1	ELAVL1	1994	GO:0043233	0.943687	0.556758	11.3333	8	1717
CD177_02-UNTREATED	intracellular	GO_CC	Q15717	ELAV1_HUMAN	ELAV-like protein 1	ELAVL1	1994	GO:0005622	0.343109	Inf	22.9571	24	3478
CD177_02-UNTREATED	membrane-bounded organelle	GO_CC	Q15717	ELAV1_HUMAN	ELAV-like protein 1	ELAVL1	1994	GO:0043227	0.955932	0.509138	19.8218	17	3003
CD177_02-UNTREATED	nucleus	GO_CC	Q15717	ELAV1_HUMAN	ELAV-like protein 1	ELAVL1	1994	GO:0005634	0.842885	0.722164	14.8845	13	2255
CD177_02-UNTREATED	cell part	GO_CC	Q15717	ELAV1_HUMAN	ELAV-like protein 1	ELAVL1	1994	GO:0044464	0.581331	Inf	23.4653	24	3555
CD177_02-UNTREATED	nuclear lumen	GO_CC	Q15717	ELAV1_HUMAN	ELAV-like protein 1	ELAVL1	1994	GO:0031981	0.890128	0.645939	10.4554	8	1584
CD177_02-UNTREATED	cytosol	GO_CC	Q15717	ELAV1_HUMAN	ELAV-like protein 1	ELAVL1	1994	GO:0005829	0.936977	0.569905	11.1947	8	1696
CD177_02-UNTREATED	cytoplasmic part	GO_CC	Q15717	ELAV1_HUMAN	ELAV-like protein 1	ELAVL1	1994	GO:0044444	0.931676	0.592593	15.0495	12	2280
CD177_02-UNTREATED	nucleoplasm	GO_CC	Q15717	ELAV1_HUMAN	ELAV-like protein 1	ELAVL1	1994	GO:0005654	0.756788	0.806802	9.17492	8	1390
CD177_02-UNTREATED	intracellular part	GO_CC	Q15717	ELAV1_HUMAN	ELAV-like protein 1	ELAVL1	1994	GO:0044424	0.294491	Inf	22.8119	24	3456
CD177_02-UNTREATED	cell	GO_CC	Q15717	ELAV1_HUMAN	ELAV-like protein 1	ELAVL1	1994	GO:0005623	0.585281	Inf	23.4719	24	3556
CD177_02-UNTREATED	organelle	GO_CC	Q15717	ELAV1_HUMAN	ELAV-like protein 1	ELAVL1	1994	GO:0043226	0.49338	1.37372	21.3399	22	3233
CD177_02-UNTREATED	membrane-enclosed lumen	GO_CC	Q15717	ELAV1_HUMAN	ELAV-like protein 1	ELAVL1	1994	GO:0031974	0.943687	0.556758	11.3333	8	1717
CD177_02-UNTREATED	macromolecular complex	GO_CC	Q15717	ELAV1_HUMAN	ELAV-like protein 1	ELAVL1	1994	GO:0032991	0.979683	0.439949	10.3168	6	1563
CD177_02-UNTREATED	intracellular organelle	GO_CC	Q15717	ELAV1_HUMAN	ELAV-like protein 1	ELAVL1	1994	GO:0043229	0.33077	1.78378	20.6601	22	3130
CD177_02-UNTREATED	intracellular membrane-bounded organelle	GO_CC	Q15717	ELAV1_HUMAN	ELAV-like protein 1	ELAVL1	1994	GO:0043231	0.886549	0.653931	18.0726	16	2738
CD177_02-UNTREATED	intracellular organelle part	GO_CC	Q15717	ELAV1_HUMAN	ELAV-like protein 1	ELAVL1	1994	GO:0044446	0.901497	0.639855	16.4554	14	2493
CD177_02-UNTREATED	intracellular organelle lumen	GO_CC	Q15717	ELAV1_HUMAN	ELAV-like protein 1	ELAVL1	1994	GO:0070013	0.943687	0.556758	11.3333	8	1717
CD177_02-UNTREATED	ribonucleoprotein complex	GO_CC	Q15717	ELAV1_HUMAN	ELAV-like protein 1	ELAVL1	1994	GO:1990904	0.436734	1.28651	2.40264	3	364
CD177_02-UNTREATED	organelle part	GO_CC	Q15717	ELAV1_HUMAN	ELAV-like protein 1	ELAVL1	1994	GO:0044422	0.832262	0.732696	16.6601	15	2524
CD177_02-UNTREATED	intracellular part	GO_CC	Q12946	FOXF1_HUMAN	Forkhead box protein F1	FOXF1	2294	GO:0044424	0.294491	Inf	22.8119	24	3456
CD177_02-UNTREATED	intracellular organelle	GO_CC	Q12946	FOXF1_HUMAN	Forkhead box protein F1	FOXF1	2294	GO:0043229	0.33077	1.78378	20.6601	22	3130
CD177_02-UNTREATED	protein complex	GO_CC	Q12946	FOXF1_HUMAN	Forkhead box protein F1	FOXF1	2294	GO:0043234	0.9386	0.507542	6.76568	4	1025
CD177_02-UNTREATED	cell part	GO_CC	Q12946	FOXF1_HUMAN	Forkhead box protein F1	FOXF1	2294	GO:0044464	0.581331	Inf	23.4653	24	3555
CD177_02-UNTREATED	transcription factor complex	GO_CC	Q12946	FOXF1_HUMAN	Forkhead box protein F1	FOXF1	2294	GO:0005667	0.519454	1.41063	0.719472	1	109
CD177_02-UNTREATED	intracellular	GO_CC	Q12946	FOXF1_HUMAN	Forkhead box protein F1	FOXF1	2294	GO:0005622	0.343109	Inf	22.9571	24	3478
CD177_02-UNTREATED	membrane-bounded organelle	GO_CC	Q12946	FOXF1_HUMAN	Forkhead box protein F1	FOXF1	2294	GO:0043227	0.955932	0.509138	19.8218	17	3003
CD177_02-UNTREATED	intracellular membrane-bounded organelle	GO_CC	Q12946	FOXF1_HUMAN	Forkhead box protein F1	FOXF1	2294	GO:0043231	0.886549	0.653931	18.0726	16	2738
CD177_02-UNTREATED	nucleus	GO_CC	Q12946	FOXF1_HUMAN	Forkhead box protein F1	FOXF1	2294	GO:0005634	0.842885	0.722164	14.8845	13	2255
CD177_02-UNTREATED	organelle	GO_CC	Q12946	FOXF1_HUMAN	Forkhead box protein F1	FOXF1	2294	GO:0043226	0.49338	1.37372	21.3399	22	3233
CD177_02-UNTREATED	cell	GO_CC	Q12946	FOXF1_HUMAN	Forkhead box protein F1	FOXF1	2294	GO:0005623	0.585281	Inf	23.4719	24	3556
CD177_02-UNTREATED	macromolecular complex	GO_CC	Q12946	FOXF1_HUMAN	Forkhead box protein F1	FOXF1	2294	GO:0032991	0.979683	0.439949	10.3168	6	1563
CD177_02-UNTREATED	organelle part	GO_CC	P20700	LMNB1_HUMAN	Lamin-B1	LMNB1	4001	GO:0044422	0.832262	0.732696	16.6601	15	2524
CD177_02-UNTREATED	organelle inner membrane	GO_CC	P20700	LMNB1_HUMAN	Lamin-B1	LMNB1	4001	GO:0019866	0.2978	2.97659	0.349835	1	53
CD177_02-UNTREATED	intracellular organelle part	GO_CC	P20700	LMNB1_HUMAN	Lamin-B1	LMNB1	4001	GO:0044446	0.901497	0.639855	16.4554	14	2493
CD177_02-UNTREATED	intracellular	GO_CC	P20700	LMNB1_HUMAN	Lamin-B1	LMNB1	4001	GO:0005622	0.343109	Inf	22.9571	24	3478
CD177_02-UNTREATED	organelle lumen	GO_CC	P20700	LMNB1_HUMAN	Lamin-B1	LMNB1	4001	GO:0043233	0.943687	0.556758	11.3333	8	1717
CD177_02-UNTREATED	lamin filament	GO_CC	P20700	LMNB1_HUMAN	Lamin-B1	LMNB1	4001	GO:0005638	0.0196769	78.4783	0.019802	1	3
CD177_02-UNTREATED	intracellular non-membrane-bounded organelle	GO_CC	P20700	LMNB1_HUMAN	Lamin-B1	LMNB1	4001	GO:0043232	0.132726	1.71223	9.82178	13	1488
CD177_02-UNTREATED	supramolecular complex	GO_CC	P20700	LMNB1_HUMAN	Lamin-B1	LMNB1	4001	GO:0099080	0.110204	2.39856	1.86139	4	282
CD177_02-UNTREATED	organelle envelope	GO_CC	P20700	LMNB1_HUMAN	Lamin-B1	LMNB1	4001	GO:0031967	0.0791015	2.7247	1.65677	4	251
CD177_02-UNTREATED	nucleoplasm	GO_CC	P20700	LMNB1_HUMAN	Lamin-B1	LMNB1	4001	GO:0005654	0.756788	0.806802	9.17492	8	1390
CD177_02-UNTREATED	non-membrane-bounded organelle	GO_CC	P20700	LMNB1_HUMAN	Lamin-B1	LMNB1	4001	GO:0043228	0.132726	1.71223	9.82178	13	1488
CD177_02-UNTREATED	cytoskeletal part	GO_CC	P20700	LMNB1_HUMAN	Lamin-B1	LMNB1	4001	GO:0044430	0.133003	1.92558	3.55776	6	539
CD177_02-UNTREATED	nuclear membrane	GO_CC	P20700	LMNB1_HUMAN	Lamin-B1	LMNB1	4001	GO:0031965	0.177203	2.78947	0.765677	2	116
CD177_02-UNTREATED	nuclear inner membrane	GO_CC	P20700	LMNB1_HUMAN	Lamin-B1	LMNB1	4001	GO:0005637	0.100738	10.4261	0.105611	1	16
CD177_02-UNTREATED	nuclear matrix	GO_CC	P20700	LMNB1_HUMAN	Lamin-B1	LMNB1	4001	GO:0016363	0.321018	2.71167	0.382838	1	58
CD177_02-UNTREATED	cell part	GO_CC	P20700	LMNB1_HUMAN	Lamin-B1	LMNB1	4001	GO:0044464	0.581331	Inf	23.4653	24	3555
CD177_02-UNTREATED	supramolecular polymer	GO_CC	P20700	LMNB1_HUMAN	Lamin-B1	LMNB1	4001	GO:0099081	0.110204	2.39856	1.86139	4	282
CD177_02-UNTREATED	organelle	GO_CC	P20700	LMNB1_HUMAN	Lamin-B1	LMNB1	4001	GO:0043226	0.49338	1.37372	21.3399	22	3233
CD177_02-UNTREATED	envelope	GO_CC	P20700	LMNB1_HUMAN	Lamin-B1	LMNB1	4001	GO:0031975	0.0791015	2.7247	1.65677	4	251
CD177_02-UNTREATED	intracellular organelle	GO_CC	P20700	LMNB1_HUMAN	Lamin-B1	LMNB1	4001	GO:0043229	0.33077	1.78378	20.6601	22	3130
CD177_02-UNTREATED	membrane-enclosed lumen	GO_CC	P20700	LMNB1_HUMAN	Lamin-B1	LMNB1	4001	GO:0031974	0.943687	0.556758	11.3333	8	1717
CD177_02-UNTREATED	intracellular part	GO_CC	P20700	LMNB1_HUMAN	Lamin-B1	LMNB1	4001	GO:0044424	0.294491	Inf	22.8119	24	3456
CD177_02-UNTREATED	polymeric cytoskeletal fiber	GO_CC	P20700	LMNB1_HUMAN	Lamin-B1	LMNB1	4001	GO:0099513	0.187713	2.15048	1.50495	3	228
CD177_02-UNTREATED	nucleus	GO_CC	P20700	LMNB1_HUMAN	Lamin-B1	LMNB1	4001	GO:0005634	0.842885	0.722164	14.8845	13	2255
CD177_02-UNTREATED	membrane-bounded organelle	GO_CC	P20700	LMNB1_HUMAN	Lamin-B1	LMNB1	4001	GO:0043227	0.955932	0.509138	19.8218	17	3003
CD177_02-UNTREATED	supramolecular fiber	GO_CC	P20700	LMNB1_HUMAN	Lamin-B1	LMNB1	4001	GO:0099512	0.110204	2.39856	1.86139	4	282
CD177_02-UNTREATED	nuclear part	GO_CC	P20700	LMNB1_HUMAN	Lamin-B1	LMNB1	4001	GO:0044428	0.862514	0.689233	11.1551	9	1690
CD177_02-UNTREATED	cytoskeleton	GO_CC	P20700	LMNB1_HUMAN	Lamin-B1	LMNB1	4001	GO:0005856	0.00342396	3.4585	4.75908	11	721
CD177_02-UNTREATED	nuclear envelope	GO_CC	P20700	LMNB1_HUMAN	Lamin-B1	LMNB1	4001	GO:0005635	0.302715	1.89917	1.10231	2	167
CD177_02-UNTREATED	intermediate filament cytoskeleton	GO_CC	P20700	LMNB1_HUMAN	Lamin-B1	LMNB1	4001	GO:0045111	0.00228563	13.4361	0.270627	3	41
CD177_02-UNTREATED	membrane	GO_CC	P20700	LMNB1_HUMAN	Lamin-B1	LMNB1	4001	GO:0016020	0.274882	1.38816	11.0495	13	1674
CD177_02-UNTREATED	nuclear lumen	GO_CC	P20700	LMNB1_HUMAN	Lamin-B1	LMNB1	4001	GO:0031981	0.890128	0.645939	10.4554	8	1584
CD177_02-UNTREATED	intracellular membrane-bounded organelle	GO_CC	P20700	LMNB1_HUMAN	Lamin-B1	LMNB1	4001	GO:0043231	0.886549	0.653931	18.0726	16	2738
CD177_02-UNTREATED	intermediate filament	GO_CC	P20700	LMNB1_HUMAN	Lamin-B1	LMNB1	4001	GO:0005882	0.169831	5.77295	0.184818	1	28
CD177_02-UNTREATED	intracellular organelle lumen	GO_CC	P20700	LMNB1_HUMAN	Lamin-B1	LMNB1	4001	GO:0070013	0.943687	0.556758	11.3333	8	1717
CD177_02-UNTREATED	nuclear periphery	GO_CC	P20700	LMNB1_HUMAN	Lamin-B1	LMNB1	4001	GO:0034399	0.382179	2.1684	0.475248	1	72
CD177_02-UNTREATED	cell	GO_CC	P20700	LMNB1_HUMAN	Lamin-B1	LMNB1	4001	GO:0005623	0.585281	Inf	23.4719	24	3556
CD177_02-UNTREATED	endomembrane system	GO_CC	P20700	LMNB1_HUMAN	Lamin-B1	LMNB1	4001	GO:0012505	0.788241	0.746966	6.24422	5	946
CD177_02-UNTREATED	nuclear lamina	GO_CC	P20700	LMNB1_HUMAN	Lamin-B1	LMNB1	4001	GO:0005652	0.0453364	26.1304	0.0462046	1	7
CD177_02-UNTREATED	organelle membrane	GO_CC	P20700	LMNB1_HUMAN	Lamin-B1	LMNB1	4001	GO:0031090	0.507078	1.11585	3.65017	4	553
CD177_02-UNTREATED	Golgi membrane	GO_CC	Q9UBF8	PI4KB_HUMAN	Phosphatidylinositol 4-kinase beta	PI4KB	5298	GO:0000139	0.616795	1.07031	0.937294	1	142
CD177_02-UNTREATED	bounding membrane of organelle	GO_CC	Q9UBF8	PI4KB_HUMAN	Phosphatidylinositol 4-kinase beta	PI4KB	5298	GO:0098588	0.481932	1.19393	2.56766	3	389
CD177_02-UNTREATED	endoplasmic reticulum part	GO_CC	Q9UBF8	PI4KB_HUMAN	Phosphatidylinositol 4-kinase beta	PI4KB	5298	GO:0044432	0.412461	1.47273	1.39934	2	212
CD177_02-UNTREATED	endomembrane system	GO_CC	Q9UBF8	PI4KB_HUMAN	Phosphatidylinositol 4-kinase beta	PI4KB	5298	GO:0012505	0.788241	0.746966	6.24422	5	946
CD177_02-UNTREATED	cell	GO_CC	Q9UBF8	PI4KB_HUMAN	Phosphatidylinositol 4-kinase beta	PI4KB	5298	GO:0005623	0.585281	Inf	23.4719	24	3556
CD177_02-UNTREATED	cytosol	GO_CC	Q9UBF8	PI4KB_HUMAN	Phosphatidylinositol 4-kinase beta	PI4KB	5298	GO:0005829	0.936977	0.569905	11.1947	8	1696
CD177_02-UNTREATED	Golgi subcompartment	GO_CC	Q9UBF8	PI4KB_HUMAN	Phosphatidylinositol 4-kinase beta	PI4KB	5298	GO:0098791	0.677644	0.902567	1.10231	1	167
CD177_02-UNTREATED	membrane part	GO_CC	Q9UBF8	PI4KB_HUMAN	Phosphatidylinositol 4-kinase beta	PI4KB	5298	GO:0044425	0.635745	0.930971	5.28713	5	801
CD177_02-UNTREATED	envelope	GO_CC	Q9UBF8	PI4KB_HUMAN	Phosphatidylinositol 4-kinase beta	PI4KB	5298	GO:0031975	0.0791015	2.7247	1.65677	4	251
CD177_02-UNTREATED	intracellular membrane-bounded organelle	GO_CC	Q9UBF8	PI4KB_HUMAN	Phosphatidylinositol 4-kinase beta	PI4KB	5298	GO:0043231	0.886549	0.653931	18.0726	16	2738
CD177_02-UNTREATED	intracellular organelle part	GO_CC	Q9UBF8	PI4KB_HUMAN	Phosphatidylinositol 4-kinase beta	PI4KB	5298	GO:0044446	0.901497	0.639855	16.4554	14	2493
CD177_02-UNTREATED	organelle part	GO_CC	Q9UBF8	PI4KB_HUMAN	Phosphatidylinositol 4-kinase beta	PI4KB	5298	GO:0044422	0.832262	0.732696	16.6601	15	2524
CD177_02-UNTREATED	endoplasmic reticulum subcompartment	GO_CC	Q9UBF8	PI4KB_HUMAN	Phosphatidylinositol 4-kinase beta	PI4KB	5298	GO:0098827	0.337395	1.74352	1.19472	2	181
CD177_02-UNTREATED	cytoplasmic vesicle	GO_CC	Q9UBF8	PI4KB_HUMAN	Phosphatidylinositol 4-kinase beta	PI4KB	5298	GO:0031410	0.66923	0.882988	3.33993	3	506
CD177_02-UNTREATED	rough endoplasmic reticulum membrane	GO_CC	Q9UBF8	PI4KB_HUMAN	Phosphatidylinositol 4-kinase beta	PI4KB	5298	GO:0030867	0.0325882	39.2174	0.0330033	1	5
CD177_02-UNTREATED	Golgi apparatus part	GO_CC	Q9UBF8	PI4KB_HUMAN	Phosphatidylinositol 4-kinase beta	PI4KB	5298	GO:0044431	0.705509	0.83386	1.18812	1	180
CD177_02-UNTREATED	perinuclear region of cytoplasm	GO_CC	Q9UBF8	PI4KB_HUMAN	Phosphatidylinositol 4-kinase beta	PI4KB	5298	GO:0048471	0.449788	1.36203	1.50495	2	228
CD177_02-UNTREATED	mitochondrial part	GO_CC	Q9UBF8	PI4KB_HUMAN	Phosphatidylinositol 4-kinase beta	PI4KB	5298	GO:0044429	0.206127	2.51515	0.844884	2	128
CD177_02-UNTREATED	organelle	GO_CC	Q9UBF8	PI4KB_HUMAN	Phosphatidylinositol 4-kinase beta	PI4KB	5298	GO:0043226	0.49338	1.37372	21.3399	22	3233
CD177_02-UNTREATED	organelle membrane	GO_CC	Q9UBF8	PI4KB_HUMAN	Phosphatidylinositol 4-kinase beta	PI4KB	5298	GO:0031090	0.507078	1.11585	3.65017	4	553
CD177_02-UNTREATED	membrane	GO_CC	Q9UBF8	PI4KB_HUMAN	Phosphatidylinositol 4-kinase beta	PI4KB	5298	GO:0016020	0.274882	1.38816	11.0495	13	1674
CD177_02-UNTREATED	intracellular part	GO_CC	Q9UBF8	PI4KB_HUMAN	Phosphatidylinositol 4-kinase beta	PI4KB	5298	GO:0044424	0.294491	Inf	22.8119	24	3456
CD177_02-UNTREATED	intracellular	GO_CC	Q9UBF8	PI4KB_HUMAN	Phosphatidylinositol 4-kinase beta	PI4KB	5298	GO:0005622	0.343109	Inf	22.9571	24	3478
CD177_02-UNTREATED	vesicle	GO_CC	Q9UBF8	PI4KB_HUMAN	Phosphatidylinositol 4-kinase beta	PI4KB	5298	GO:0031982	0.905109	0.567694	6.23762	4	945
CD177_02-UNTREATED	organelle subcompartment	GO_CC	Q9UBF8	PI4KB_HUMAN	Phosphatidylinositol 4-kinase beta	PI4KB	5298	GO:0031984	0.599104	1.01469	1.9736	2	299
CD177_02-UNTREATED	mitochondrial envelope	GO_CC	Q9UBF8	PI4KB_HUMAN	Phosphatidylinositol 4-kinase beta	PI4KB	5298	GO:0005740	0.113454	3.72727	0.580858	2	88
CD177_02-UNTREATED	cell part	GO_CC	Q9UBF8	PI4KB_HUMAN	Phosphatidylinositol 4-kinase beta	PI4KB	5298	GO:0044464	0.581331	Inf	23.4653	24	3555
CD177_02-UNTREATED	mitochondrial outer membrane	GO_CC	Q9UBF8	PI4KB_HUMAN	Phosphatidylinositol 4-kinase beta	PI4KB	5298	GO:0005741	0.0306187	8.11818	0.277228	2	42
CD177_02-UNTREATED	endoplasmic reticulum	GO_CC	Q9UBF8	PI4KB_HUMAN	Phosphatidylinositol 4-kinase beta	PI4KB	5298	GO:0005783	0.606628	1	2	2	303
CD177_02-UNTREATED	endosome	GO_CC	Q9UBF8	PI4KB_HUMAN	Phosphatidylinositol 4-kinase beta	PI4KB	5298	GO:0005768	0.799876	0.627648	1.55116	1	235
CD177_02-UNTREATED	cytoplasmic part	GO_CC	Q9UBF8	PI4KB_HUMAN	Phosphatidylinositol 4-kinase beta	PI4KB	5298	GO:0044444	0.931676	0.592593	15.0495	12	2280
CD177_02-UNTREATED	organelle envelope	GO_CC	Q9UBF8	PI4KB_HUMAN	Phosphatidylinositol 4-kinase beta	PI4KB	5298	GO:0031967	0.0791015	2.7247	1.65677	4	251
CD177_02-UNTREATED	rough endoplasmic reticulum	GO_CC	Q9UBF8	PI4KB_HUMAN	Phosphatidylinositol 4-kinase beta	PI4KB	5298	GO:0005791	0.1067	9.77174	0.112211	1	17
CD177_02-UNTREATED	mitochondrial membrane	GO_CC	Q9UBF8	PI4KB_HUMAN	Phosphatidylinositol 4-kinase beta	PI4KB	5298	GO:0031966	0.10286	3.96296	0.547855	2	83
CD177_02-UNTREATED	intracellular organelle	GO_CC	Q9UBF8	PI4KB_HUMAN	Phosphatidylinositol 4-kinase beta	PI4KB	5298	GO:0043229	0.33077	1.78378	20.6601	22	3130
CD177_02-UNTREATED	outer membrane	GO_CC	Q9UBF8	PI4KB_HUMAN	Phosphatidylinositol 4-kinase beta	PI4KB	5298	GO:0019867	0.00359774	11.3238	0.316832	3	48
CD177_02-UNTREATED	intracellular vesicle	GO_CC	Q9UBF8	PI4KB_HUMAN	Phosphatidylinositol 4-kinase beta	PI4KB	5298	GO:0097708	0.66923	0.882988	3.33993	3	506
CD177_02-UNTREATED	membrane-bounded organelle	GO_CC	Q9UBF8	PI4KB_HUMAN	Phosphatidylinositol 4-kinase beta	PI4KB	5298	GO:0043227	0.955932	0.509138	19.8218	17	3003
CD177_02-UNTREATED	nuclear outer membrane-endoplasmic reticulum membrane network	GO_CC	Q9UBF8	PI4KB_HUMAN	Phosphatidylinositol 4-kinase beta	PI4KB	5298	GO:0042175	0.121376	2.67681	1.22772	3	186
CD177_02-UNTREATED	Golgi apparatus	GO_CC	Q9UBF8	PI4KB_HUMAN	Phosphatidylinositol 4-kinase beta	PI4KB	5298	GO:0005794	0.899579	0.432411	2.18482	1	331
CD177_02-UNTREATED	whole membrane	GO_CC	Q9UBF8	PI4KB_HUMAN	Phosphatidylinositol 4-kinase beta	PI4KB	5298	GO:0098805	0.220059	1.78462	2.42904	4	368
CD177_02-UNTREATED	cytoplasm	GO_CC	Q9UBF8	PI4KB_HUMAN	Phosphatidylinositol 4-kinase beta	PI4KB	5298	GO:0005737	0.630778	0.972141	18.1254	18	2746
CD177_02-UNTREATED	mitochondrion	GO_CC	Q9UBF8	PI4KB_HUMAN	Phosphatidylinositol 4-kinase beta	PI4KB	5298	GO:0005739	0.597208	1.01843	1.967	2	298
CD177_02-UNTREATED	organelle outer membrane	GO_CC	Q9UBF8	PI4KB_HUMAN	Phosphatidylinositol 4-kinase beta	PI4KB	5298	GO:0031968	0.00359774	11.3238	0.316832	3	48
CD177_02-UNTREATED	endoplasmic reticulum membrane	GO_CC	Q9UBF8	PI4KB_HUMAN	Phosphatidylinositol 4-kinase beta	PI4KB	5298	GO:0005789	0.332461	1.76425	1.18152	2	179
CD177_02-UNTREATED	contractile fiber part	GO_CC	Q15149	PLEC_HUMAN	Plectin	PLEC	5339	GO:0044449	0.33906	2.531	0.409241	1	62
CD177_02-UNTREATED	sarcoplasm	GO_CC	Q15149	PLEC_HUMAN	Plectin	PLEC	5339	GO:0016528	0.112624	9.19437	0.118812	1	18
CD177_02-UNTREATED	sarcolemma	GO_CC	Q15149	PLEC_HUMAN	Plectin	PLEC	5339	GO:0042383	0.191709	5.02244	0.211221	1	32
CD177_02-UNTREATED	adherens junction	GO_CC	Q15149	PLEC_HUMAN	Plectin	PLEC	5339	GO:0005912	0.208292	2.03436	1.58416	3	240
CD177_02-UNTREATED	extracellular region	GO_CC	Q15149	PLEC_HUMAN	Plectin	PLEC	5339	GO:0005576	0.972452	0.346909	4.9637	2	752
CD177_02-UNTREATED	extracellular matrix	GO_CC	Q15149	PLEC_HUMAN	Plectin	PLEC	5339	GO:0031012	0.434216	1.82609	0.561056	1	85
CD177_02-UNTREATED	extracellular space	GO_CC	Q15149	PLEC_HUMAN	Plectin	PLEC	5339	GO:0005615	0.95428	0.395556	4.46865	2	677
CD177_02-UNTREATED	cell-substrate junction	GO_CC	Q15149	PLEC_HUMAN	Plectin	PLEC	5339	GO:0030055	0.145453	2.45011	1.33333	3	202
CD177_02-UNTREATED	cytosol	GO_CC	Q15149	PLEC_HUMAN	Plectin	PLEC	5339	GO:0005829	0.936977	0.569905	11.1947	8	1696
CD177_02-UNTREATED	intermediate filament cytoskeleton	GO_CC	Q15149	PLEC_HUMAN	Plectin	PLEC	5339	GO:0045111	0.00228563	13.4361	0.270627	3	41
CD177_02-UNTREATED	hemidesmosome	GO_CC	Q15149	PLEC_HUMAN	Plectin	PLEC	5339	GO:0030056	0.0196769	78.4783	0.019802	1	3
CD177_02-UNTREATED	cytoskeleton	GO_CC	Q15149	PLEC_HUMAN	Plectin	PLEC	5339	GO:0005856	0.00342396	3.4585	4.75908	11	721
CD177_02-UNTREATED	contractile fiber	GO_CC	Q15149	PLEC_HUMAN	Plectin	PLEC	5339	GO:0043292	0.356643	2.37258	0.435644	1	66
CD177_02-UNTREATED	supramolecular complex	GO_CC	Q15149	PLEC_HUMAN	Plectin	PLEC	5339	GO:0099080	0.110204	2.39856	1.86139	4	282
CD177_02-UNTREATED	cell part	GO_CC	Q15149	PLEC_HUMAN	Plectin	PLEC	5339	GO:0044464	0.581331	Inf	23.4653	24	3555
CD177_02-UNTREATED	extracellular exosome	GO_CC	Q15149	PLEC_HUMAN	Plectin	PLEC	5339	GO:0070062	0.935496	0.437007	4.11881	2	624
CD177_02-UNTREATED	non-membrane-bounded organelle	GO_CC	Q15149	PLEC_HUMAN	Plectin	PLEC	5339	GO:0043228	0.132726	1.71223	9.82178	13	1488
CD177_02-UNTREATED	vesicle	GO_CC	Q15149	PLEC_HUMAN	Plectin	PLEC	5339	GO:0031982	0.905109	0.567694	6.23762	4	945
CD177_02-UNTREATED	cytoplasmic part	GO_CC	Q15149	PLEC_HUMAN	Plectin	PLEC	5339	GO:0044444	0.931676	0.592593	15.0495	12	2280
CD177_02-UNTREATED	cell	GO_CC	Q15149	PLEC_HUMAN	Plectin	PLEC	5339	GO:0005623	0.585281	Inf	23.4719	24	3556
CD177_02-UNTREATED	plasma membrane	GO_CC	Q15149	PLEC_HUMAN	Plectin	PLEC	5339	GO:0005886	0.83236	0.674576	5.47855	4	830
CD177_02-UNTREATED	cluster of actin-based cell projections	GO_CC	Q15149	PLEC_HUMAN	Plectin	PLEC	5339	GO:0098862	0.191709	5.02244	0.211221	1	32
CD177_02-UNTREATED	supramolecular fiber	GO_CC	Q15149	PLEC_HUMAN	Plectin	PLEC	5339	GO:0099512	0.110204	2.39856	1.86139	4	282
CD177_02-UNTREATED	focal adhesion	GO_CC	Q15149	PLEC_HUMAN	Plectin	PLEC	5339	GO:0005925	0.142356	2.47643	1.32013	3	200
CD177_02-UNTREATED	intracellular	GO_CC	Q15149	PLEC_HUMAN	Plectin	PLEC	5339	GO:0005622	0.343109	Inf	22.9571	24	3478
CD177_02-UNTREATED	brush border	GO_CC	Q15149	PLEC_HUMAN	Plectin	PLEC	5339	GO:0005903	0.153051	6.5	0.165017	1	25
CD177_02-UNTREATED	anchoring junction	GO_CC	Q15149	PLEC_HUMAN	Plectin	PLEC	5339	GO:0070161	0.220553	1.9719	1.63036	3	247
CD177_02-UNTREATED	membrane-bounded organelle	GO_CC	Q15149	PLEC_HUMAN	Plectin	PLEC	5339	GO:0043227	0.955932	0.509138	19.8218	17	3003
CD177_02-UNTREATED	intracellular non-membrane-bounded organelle	GO_CC	Q15149	PLEC_HUMAN	Plectin	PLEC	5339	GO:0043232	0.132726	1.71223	9.82178	13	1488
CD177_02-UNTREATED	cytoplasm	GO_CC	Q15149	PLEC_HUMAN	Plectin	PLEC	5339	GO:0005737	0.630778	0.972141	18.1254	18	2746
CD177_02-UNTREATED	cell-substrate adherens junction	GO_CC	Q15149	PLEC_HUMAN	Plectin	PLEC	5339	GO:0005924	0.142356	2.47643	1.32013	3	200
CD177_02-UNTREATED	membrane	GO_CC	Q15149	PLEC_HUMAN	Plectin	PLEC	5339	GO:0016020	0.274882	1.38816	11.0495	13	1674
CD177_02-UNTREATED	organelle part	GO_CC	Q15149	PLEC_HUMAN	Plectin	PLEC	5339	GO:0044422	0.832262	0.732696	16.6601	15	2524
CD177_02-UNTREATED	intracellular part	GO_CC	Q15149	PLEC_HUMAN	Plectin	PLEC	5339	GO:0044424	0.294491	Inf	22.8119	24	3456
CD177_02-UNTREATED	costamere	GO_CC	Q15149	PLEC_HUMAN	Plectin	PLEC	5339	GO:0043034	0.0703514	15.6609	0.0726073	1	11
CD177_02-UNTREATED	myofibril	GO_CC	Q15149	PLEC_HUMAN	Plectin	PLEC	5339	GO:0030016	0.347908	2.44928	0.422442	1	64
CD177_02-UNTREATED	supramolecular polymer	GO_CC	Q15149	PLEC_HUMAN	Plectin	PLEC	5339	GO:0099081	0.110204	2.39856	1.86139	4	282
CD177_02-UNTREATED	extracellular vesicle	GO_CC	Q15149	PLEC_HUMAN	Plectin	PLEC	5339	GO:1903561	0.935496	0.437007	4.11881	2	624
CD177_02-UNTREATED	intracellular organelle	GO_CC	Q15149	PLEC_HUMAN	Plectin	PLEC	5339	GO:0043229	0.33077	1.78378	20.6601	22	3130
CD177_02-UNTREATED	extracellular region part	GO_CC	Q15149	PLEC_HUMAN	Plectin	PLEC	5339	GO:0044421	0.964047	0.370924	4.70627	2	713
CD177_02-UNTREATED	extracellular organelle	GO_CC	Q15149	PLEC_HUMAN	Plectin	PLEC	5339	GO:0043230	0.935496	0.437007	4.11881	2	624
CD177_02-UNTREATED	cell junction	GO_CC	Q15149	PLEC_HUMAN	Plectin	PLEC	5339	GO:0030054	0.504874	1.15038	2.65347	3	402
CD177_02-UNTREATED	organelle	GO_CC	Q15149	PLEC_HUMAN	Plectin	PLEC	5339	GO:0043226	0.49338	1.37372	21.3399	22	3233
CD177_02-UNTREATED	cell periphery	GO_CC	Q15149	PLEC_HUMAN	Plectin	PLEC	5339	GO:0071944	0.699518	0.853794	5.65017	5	856
CD177_02-UNTREATED	intracellular organelle lumen	GO_CC	Q15678	PTN14_HUMAN	Tyrosine-protein phosphatase non-receptor type 14	PTPN14	5784	GO:0070013	0.943687	0.556758	11.3333	8	1717
CD177_02-UNTREATED	intracellular part	GO_CC	Q15678	PTN14_HUMAN	Tyrosine-protein phosphatase non-receptor type 14	PTPN14	5784	GO:0044424	0.294491	Inf	22.8119	24	3456
CD177_02-UNTREATED	non-membrane-bounded organelle	GO_CC	Q15678	PTN14_HUMAN	Tyrosine-protein phosphatase non-receptor type 14	PTPN14	5784	GO:0043228	0.132726	1.71223	9.82178	13	1488
CD177_02-UNTREATED	intracellular	GO_CC	Q15678	PTN14_HUMAN	Tyrosine-protein phosphatase non-receptor type 14	PTPN14	5784	GO:0005622	0.343109	Inf	22.9571	24	3478
CD177_02-UNTREATED	intracellular organelle part	GO_CC	Q15678	PTN14_HUMAN	Tyrosine-protein phosphatase non-receptor type 14	PTPN14	5784	GO:0044446	0.901497	0.639855	16.4554	14	2493
CD177_02-UNTREATED	intracellular non-membrane-bounded organelle	GO_CC	Q15678	PTN14_HUMAN	Tyrosine-protein phosphatase non-receptor type 14	PTPN14	5784	GO:0043232	0.132726	1.71223	9.82178	13	1488
CD177_02-UNTREATED	nucleus	GO_CC	Q15678	PTN14_HUMAN	Tyrosine-protein phosphatase non-receptor type 14	PTPN14	5784	GO:0005634	0.842885	0.722164	14.8845	13	2255
CD177_02-UNTREATED	organelle lumen	GO_CC	Q15678	PTN14_HUMAN	Tyrosine-protein phosphatase non-receptor type 14	PTPN14	5784	GO:0043233	0.943687	0.556758	11.3333	8	1717
CD177_02-UNTREATED	cytoskeleton	GO_CC	Q15678	PTN14_HUMAN	Tyrosine-protein phosphatase non-receptor type 14	PTPN14	5784	GO:0005856	0.00342396	3.4585	4.75908	11	721
CD177_02-UNTREATED	nuclear lumen	GO_CC	Q15678	PTN14_HUMAN	Tyrosine-protein phosphatase non-receptor type 14	PTPN14	5784	GO:0031981	0.890128	0.645939	10.4554	8	1584
CD177_02-UNTREATED	organelle	GO_CC	Q15678	PTN14_HUMAN	Tyrosine-protein phosphatase non-receptor type 14	PTPN14	5784	GO:0043226	0.49338	1.37372	21.3399	22	3233
CD177_02-UNTREATED	nucleoplasm	GO_CC	Q15678	PTN14_HUMAN	Tyrosine-protein phosphatase non-receptor type 14	PTPN14	5784	GO:0005654	0.756788	0.806802	9.17492	8	1390
CD177_02-UNTREATED	membrane-bounded organelle	GO_CC	Q15678	PTN14_HUMAN	Tyrosine-protein phosphatase non-receptor type 14	PTPN14	5784	GO:0043227	0.955932	0.509138	19.8218	17	3003
CD177_02-UNTREATED	cytoplasm	GO_CC	Q15678	PTN14_HUMAN	Tyrosine-protein phosphatase non-receptor type 14	PTPN14	5784	GO:0005737	0.630778	0.972141	18.1254	18	2746
CD177_02-UNTREATED	nuclear part	GO_CC	Q15678	PTN14_HUMAN	Tyrosine-protein phosphatase non-receptor type 14	PTPN14	5784	GO:0044428	0.862514	0.689233	11.1551	9	1690
CD177_02-UNTREATED	intracellular membrane-bounded organelle	GO_CC	Q15678	PTN14_HUMAN	Tyrosine-protein phosphatase non-receptor type 14	PTPN14	5784	GO:0043231	0.886549	0.653931	18.0726	16	2738
CD177_02-UNTREATED	membrane-enclosed lumen	GO_CC	Q15678	PTN14_HUMAN	Tyrosine-protein phosphatase non-receptor type 14	PTPN14	5784	GO:0031974	0.943687	0.556758	11.3333	8	1717
CD177_02-UNTREATED	cell	GO_CC	Q15678	PTN14_HUMAN	Tyrosine-protein phosphatase non-receptor type 14	PTPN14	5784	GO:0005623	0.585281	Inf	23.4719	24	3556
CD177_02-UNTREATED	cell part	GO_CC	Q15678	PTN14_HUMAN	Tyrosine-protein phosphatase non-receptor type 14	PTPN14	5784	GO:0044464	0.581331	Inf	23.4653	24	3555
CD177_02-UNTREATED	organelle part	GO_CC	Q15678	PTN14_HUMAN	Tyrosine-protein phosphatase non-receptor type 14	PTPN14	5784	GO:0044422	0.832262	0.732696	16.6601	15	2524
CD177_02-UNTREATED	intracellular organelle	GO_CC	Q15678	PTN14_HUMAN	Tyrosine-protein phosphatase non-receptor type 14	PTPN14	5784	GO:0043229	0.33077	1.78378	20.6601	22	3130
CD177_02-UNTREATED	nuclear outer membrane-endoplasmic reticulum membrane network	GO_CC	P43307	SSRA_HUMAN	Translocon-associated protein subunit alpha	SSR1	6745	GO:0042175	0.121376	2.67681	1.22772	3	186
CD177_02-UNTREATED	endoplasmic reticulum part	GO_CC	P43307	SSRA_HUMAN	Translocon-associated protein subunit alpha	SSR1	6745	GO:0044432	0.412461	1.47273	1.39934	2	212
CD177_02-UNTREATED	membrane	GO_CC	P43307	SSRA_HUMAN	Translocon-associated protein subunit alpha	SSR1	6745	GO:0016020	0.274882	1.38816	11.0495	13	1674
CD177_02-UNTREATED	intracellular membrane-bounded organelle	GO_CC	P43307	SSRA_HUMAN	Translocon-associated protein subunit alpha	SSR1	6745	GO:0043231	0.886549	0.653931	18.0726	16	2738
CD177_02-UNTREATED	endoplasmic reticulum subcompartment	GO_CC	P43307	SSRA_HUMAN	Translocon-associated protein subunit alpha	SSR1	6745	GO:0098827	0.337395	1.74352	1.19472	2	181
CD177_02-UNTREATED	intracellular part	GO_CC	P43307	SSRA_HUMAN	Translocon-associated protein subunit alpha	SSR1	6745	GO:0044424	0.294491	Inf	22.8119	24	3456
CD177_02-UNTREATED	organelle part	GO_CC	P43307	SSRA_HUMAN	Translocon-associated protein subunit alpha	SSR1	6745	GO:0044422	0.832262	0.732696	16.6601	15	2524
CD177_02-UNTREATED	integral component of membrane	GO_CC	P43307	SSRA_HUMAN	Translocon-associated protein subunit alpha	SSR1	6745	GO:0016021	0.955226	0.314252	2.90429	1	440
CD177_02-UNTREATED	endomembrane system	GO_CC	P43307	SSRA_HUMAN	Translocon-associated protein subunit alpha	SSR1	6745	GO:0012505	0.788241	0.746966	6.24422	5	946
CD177_02-UNTREATED	cytoplasm	GO_CC	P43307	SSRA_HUMAN	Translocon-associated protein subunit alpha	SSR1	6745	GO:0005737	0.630778	0.972141	18.1254	18	2746
CD177_02-UNTREATED	cell	GO_CC	P43307	SSRA_HUMAN	Translocon-associated protein subunit alpha	SSR1	6745	GO:0005623	0.585281	Inf	23.4719	24	3556
CD177_02-UNTREATED	cytoplasmic part	GO_CC	P43307	SSRA_HUMAN	Translocon-associated protein subunit alpha	SSR1	6745	GO:0044444	0.931676	0.592593	15.0495	12	2280
CD177_02-UNTREATED	organelle	GO_CC	P43307	SSRA_HUMAN	Translocon-associated protein subunit alpha	SSR1	6745	GO:0043226	0.49338	1.37372	21.3399	22	3233
CD177_02-UNTREATED	intrinsic component of membrane	GO_CC	P43307	SSRA_HUMAN	Translocon-associated protein subunit alpha	SSR1	6745	GO:0031224	0.957849	0.307849	2.9571	1	448
CD177_02-UNTREATED	organelle subcompartment	GO_CC	P43307	SSRA_HUMAN	Translocon-associated protein subunit alpha	SSR1	6745	GO:0031984	0.599104	1.01469	1.9736	2	299
CD177_02-UNTREATED	intracellular organelle part	GO_CC	P43307	SSRA_HUMAN	Translocon-associated protein subunit alpha	SSR1	6745	GO:0044446	0.901497	0.639855	16.4554	14	2493
CD177_02-UNTREATED	membrane part	GO_CC	P43307	SSRA_HUMAN	Translocon-associated protein subunit alpha	SSR1	6745	GO:0044425	0.635745	0.930971	5.28713	5	801
CD177_02-UNTREATED	intracellular organelle	GO_CC	P43307	SSRA_HUMAN	Translocon-associated protein subunit alpha	SSR1	6745	GO:0043229	0.33077	1.78378	20.6601	22	3130
CD177_02-UNTREATED	membrane-bounded organelle	GO_CC	P43307	SSRA_HUMAN	Translocon-associated protein subunit alpha	SSR1	6745	GO:0043227	0.955932	0.509138	19.8218	17	3003
CD177_02-UNTREATED	intracellular	GO_CC	P43307	SSRA_HUMAN	Translocon-associated protein subunit alpha	SSR1	6745	GO:0005622	0.343109	Inf	22.9571	24	3478
CD177_02-UNTREATED	endoplasmic reticulum membrane	GO_CC	P43307	SSRA_HUMAN	Translocon-associated protein subunit alpha	SSR1	6745	GO:0005789	0.332461	1.76425	1.18152	2	179
CD177_02-UNTREATED	endoplasmic reticulum	GO_CC	P43307	SSRA_HUMAN	Translocon-associated protein subunit alpha	SSR1	6745	GO:0005783	0.606628	1	2	2	303
CD177_02-UNTREATED	cell part	GO_CC	P43307	SSRA_HUMAN	Translocon-associated protein subunit alpha	SSR1	6745	GO:0044464	0.581331	Inf	23.4653	24	3555
CD177_02-UNTREATED	intracellular membrane-bounded organelle	GO_CC	Q08945	SSRP1_HUMAN	FACT complex subunit SSRP1	SSRP1	6749	GO:0043231	0.886549	0.653931	18.0726	16	2738
CD177_02-UNTREATED	intracellular non-membrane-bounded organelle	GO_CC	Q08945	SSRP1_HUMAN	FACT complex subunit SSRP1	SSRP1	6749	GO:0043232	0.132726	1.71223	9.82178	13	1488
CD177_02-UNTREATED	membrane-enclosed lumen	GO_CC	Q08945	SSRP1_HUMAN	FACT complex subunit SSRP1	SSRP1	6749	GO:0031974	0.943687	0.556758	11.3333	8	1717
CD177_02-UNTREATED	nucleoplasm	GO_CC	Q08945	SSRP1_HUMAN	FACT complex subunit SSRP1	SSRP1	6749	GO:0005654	0.756788	0.806802	9.17492	8	1390
CD177_02-UNTREATED	organelle part	GO_CC	Q08945	SSRP1_HUMAN	FACT complex subunit SSRP1	SSRP1	6749	GO:0044422	0.832262	0.732696	16.6601	15	2524
CD177_02-UNTREATED	nuclear lumen	GO_CC	Q08945	SSRP1_HUMAN	FACT complex subunit SSRP1	SSRP1	6749	GO:0031981	0.890128	0.645939	10.4554	8	1584
CD177_02-UNTREATED	non-membrane-bounded organelle	GO_CC	Q08945	SSRP1_HUMAN	FACT complex subunit SSRP1	SSRP1	6749	GO:0043228	0.132726	1.71223	9.82178	13	1488
CD177_02-UNTREATED	membrane-bounded organelle	GO_CC	Q08945	SSRP1_HUMAN	FACT complex subunit SSRP1	SSRP1	6749	GO:0043227	0.955932	0.509138	19.8218	17	3003
CD177_02-UNTREATED	nucleolus	GO_CC	Q08945	SSRP1_HUMAN	FACT complex subunit SSRP1	SSRP1	6749	GO:0005730	0.937761	0.3541	2.61386	1	396
CD177_02-UNTREATED	nuclear part	GO_CC	Q08945	SSRP1_HUMAN	FACT complex subunit SSRP1	SSRP1	6749	GO:0044428	0.862514	0.689233	11.1551	9	1690
CD177_02-UNTREATED	nucleus	GO_CC	Q08945	SSRP1_HUMAN	FACT complex subunit SSRP1	SSRP1	6749	GO:0005634	0.842885	0.722164	14.8845	13	2255
CD177_02-UNTREATED	cell part	GO_CC	Q08945	SSRP1_HUMAN	FACT complex subunit SSRP1	SSRP1	6749	GO:0044464	0.581331	Inf	23.4653	24	3555
CD177_02-UNTREATED	organelle	GO_CC	Q08945	SSRP1_HUMAN	FACT complex subunit SSRP1	SSRP1	6749	GO:0043226	0.49338	1.37372	21.3399	22	3233
CD177_02-UNTREATED	intracellular organelle part	GO_CC	Q08945	SSRP1_HUMAN	FACT complex subunit SSRP1	SSRP1	6749	GO:0044446	0.901497	0.639855	16.4554	14	2493
CD177_02-UNTREATED	organelle lumen	GO_CC	Q08945	SSRP1_HUMAN	FACT complex subunit SSRP1	SSRP1	6749	GO:0043233	0.943687	0.556758	11.3333	8	1717
CD177_02-UNTREATED	intracellular organelle lumen	GO_CC	Q08945	SSRP1_HUMAN	FACT complex subunit SSRP1	SSRP1	6749	GO:0070013	0.943687	0.556758	11.3333	8	1717
CD177_02-UNTREATED	cell	GO_CC	Q08945	SSRP1_HUMAN	FACT complex subunit SSRP1	SSRP1	6749	GO:0005623	0.585281	Inf	23.4719	24	3556
CD177_02-UNTREATED	chromosome	GO_CC	Q08945	SSRP1_HUMAN	FACT complex subunit SSRP1	SSRP1	6749	GO:0005694	0.955896	0.312629	2.91749	1	442
CD177_02-UNTREATED	intracellular part	GO_CC	Q08945	SSRP1_HUMAN	FACT complex subunit SSRP1	SSRP1	6749	GO:0044424	0.294491	Inf	22.8119	24	3456
CD177_02-UNTREATED	intracellular	GO_CC	Q08945	SSRP1_HUMAN	FACT complex subunit SSRP1	SSRP1	6749	GO:0005622	0.343109	Inf	22.9571	24	3478
CD177_02-UNTREATED	intracellular organelle	GO_CC	Q08945	SSRP1_HUMAN	FACT complex subunit SSRP1	SSRP1	6749	GO:0043229	0.33077	1.78378	20.6601	22	3130
CD177_02-UNTREATED	organelle	GO_CC	Q14498	RBM39_HUMAN	RNA-binding protein 39	RBM39	9584	GO:0043226	0.49338	1.37372	21.3399	22	3233
CD177_02-UNTREATED	microtubule organizing center	GO_CC	Q14498	RBM39_HUMAN	RNA-binding protein 39	RBM39	9584	GO:0005815	0.833645	0.560535	1.72277	1	261
CD177_02-UNTREATED	cell	GO_CC	Q14498	RBM39_HUMAN	RNA-binding protein 39	RBM39	9584	GO:0005623	0.585281	Inf	23.4719	24	3556
CD177_02-UNTREATED	microtubule cytoskeleton	GO_CC	Q14498	RBM39_HUMAN	RNA-binding protein 39	RBM39	9584	GO:0015630	0.327842	1.46069	2.89769	4	439
CD177_02-UNTREATED	intracellular organelle	GO_CC	Q14498	RBM39_HUMAN	RNA-binding protein 39	RBM39	9584	GO:0043229	0.33077	1.78378	20.6601	22	3130
CD177_02-UNTREATED	nucleus	GO_CC	Q14498	RBM39_HUMAN	RNA-binding protein 39	RBM39	9584	GO:0005634	0.842885	0.722164	14.8845	13	2255
CD177_02-UNTREATED	protein complex	GO_CC	Q14498	RBM39_HUMAN	RNA-binding protein 39	RBM39	9584	GO:0043234	0.9386	0.507542	6.76568	4	1025
CD177_02-UNTREATED	non-membrane-bounded organelle	GO_CC	Q14498	RBM39_HUMAN	RNA-binding protein 39	RBM39	9584	GO:0043228	0.132726	1.71223	9.82178	13	1488
CD177_02-UNTREATED	membrane-enclosed lumen	GO_CC	Q14498	RBM39_HUMAN	RNA-binding protein 39	RBM39	9584	GO:0031974	0.943687	0.556758	11.3333	8	1717
CD177_02-UNTREATED	intracellular membrane-bounded organelle	GO_CC	Q14498	RBM39_HUMAN	RNA-binding protein 39	RBM39	9584	GO:0043231	0.886549	0.653931	18.0726	16	2738
CD177_02-UNTREATED	intracellular organelle lumen	GO_CC	Q14498	RBM39_HUMAN	RNA-binding protein 39	RBM39	9584	GO:0070013	0.943687	0.556758	11.3333	8	1717
CD177_02-UNTREATED	cell part	GO_CC	Q14498	RBM39_HUMAN	RNA-binding protein 39	RBM39	9584	GO:0044464	0.581331	Inf	23.4653	24	3555
CD177_02-UNTREATED	intracellular organelle part	GO_CC	Q14498	RBM39_HUMAN	RNA-binding protein 39	RBM39	9584	GO:0044446	0.901497	0.639855	16.4554	14	2493
CD177_02-UNTREATED	organelle lumen	GO_CC	Q14498	RBM39_HUMAN	RNA-binding protein 39	RBM39	9584	GO:0043233	0.943687	0.556758	11.3333	8	1717
CD177_02-UNTREATED	nuclear speck	GO_CC	Q14498	RBM39_HUMAN	RNA-binding protein 39	RBM39	9584	GO:0016607	0.0360669	3.60211	1.28053	4	194
CD177_02-UNTREATED	nucleoplasm	GO_CC	Q14498	RBM39_HUMAN	RNA-binding protein 39	RBM39	9584	GO:0005654	0.756788	0.806802	9.17492	8	1390
CD177_02-UNTREATED	nuclear part	GO_CC	Q14498	RBM39_HUMAN	RNA-binding protein 39	RBM39	9584	GO:0044428	0.862514	0.689233	11.1551	9	1690
CD177_02-UNTREATED	nucleoplasm part	GO_CC	Q14498	RBM39_HUMAN	RNA-binding protein 39	RBM39	9584	GO:0044451	0.446663	1.21647	3.39274	4	514
CD177_02-UNTREATED	macromolecular complex	GO_CC	Q14498	RBM39_HUMAN	RNA-binding protein 39	RBM39	9584	GO:0032991	0.979683	0.439949	10.3168	6	1563
CD177_02-UNTREATED	cytoskeletal part	GO_CC	Q14498	RBM39_HUMAN	RNA-binding protein 39	RBM39	9584	GO:0044430	0.133003	1.92558	3.55776	6	539
CD177_02-UNTREATED	membrane-bounded organelle	GO_CC	Q14498	RBM39_HUMAN	RNA-binding protein 39	RBM39	9584	GO:0043227	0.955932	0.509138	19.8218	17	3003
CD177_02-UNTREATED	intracellular	GO_CC	Q14498	RBM39_HUMAN	RNA-binding protein 39	RBM39	9584	GO:0005622	0.343109	Inf	22.9571	24	3478
CD177_02-UNTREATED	nuclear lumen	GO_CC	Q14498	RBM39_HUMAN	RNA-binding protein 39	RBM39	9584	GO:0031981	0.890128	0.645939	10.4554	8	1584
CD177_02-UNTREATED	intracellular non-membrane-bounded organelle	GO_CC	Q14498	RBM39_HUMAN	RNA-binding protein 39	RBM39	9584	GO:0043232	0.132726	1.71223	9.82178	13	1488
CD177_02-UNTREATED	cytoskeleton	GO_CC	Q14498	RBM39_HUMAN	RNA-binding protein 39	RBM39	9584	GO:0005856	0.00342396	3.4585	4.75908	11	721
CD177_02-UNTREATED	intracellular part	GO_CC	Q14498	RBM39_HUMAN	RNA-binding protein 39	RBM39	9584	GO:0044424	0.294491	Inf	22.8119	24	3456
CD177_02-UNTREATED	organelle part	GO_CC	Q14498	RBM39_HUMAN	RNA-binding protein 39	RBM39	9584	GO:0044422	0.832262	0.732696	16.6601	15	2524
CD177_02-UNTREATED	nuclear body	GO_CC	Q14498	RBM39_HUMAN	RNA-binding protein 39	RBM39	9584	GO:0016604	0.190557	1.90612	2.29043	4	347
CD177_02-UNTREATED	intracellular	GO_CC	Q6WCQ1	MPRIP_HUMAN	Myosin phosphatase Rho-interacting protein	MPRIP	23164	GO:0005622	0.343109	Inf	22.9571	24	3478
CD177_02-UNTREATED	non-membrane-bounded organelle	GO_CC	Q6WCQ1	MPRIP_HUMAN	Myosin phosphatase Rho-interacting protein	MPRIP	23164	GO:0043228	0.132726	1.71223	9.82178	13	1488
CD177_02-UNTREATED	cell junction	GO_CC	Q6WCQ1	MPRIP_HUMAN	Myosin phosphatase Rho-interacting protein	MPRIP	23164	GO:0030054	0.504874	1.15038	2.65347	3	402
CD177_02-UNTREATED	intracellular organelle	GO_CC	Q6WCQ1	MPRIP_HUMAN	Myosin phosphatase Rho-interacting protein	MPRIP	23164	GO:0043229	0.33077	1.78378	20.6601	22	3130
CD177_02-UNTREATED	anchoring junction	GO_CC	Q6WCQ1	MPRIP_HUMAN	Myosin phosphatase Rho-interacting protein	MPRIP	23164	GO:0070161	0.220553	1.9719	1.63036	3	247
CD177_02-UNTREATED	cell part	GO_CC	Q6WCQ1	MPRIP_HUMAN	Myosin phosphatase Rho-interacting protein	MPRIP	23164	GO:0044464	0.581331	Inf	23.4653	24	3555
CD177_02-UNTREATED	cytosol	GO_CC	Q6WCQ1	MPRIP_HUMAN	Myosin phosphatase Rho-interacting protein	MPRIP	23164	GO:0005829	0.936977	0.569905	11.1947	8	1696
CD177_02-UNTREATED	intracellular part	GO_CC	Q6WCQ1	MPRIP_HUMAN	Myosin phosphatase Rho-interacting protein	MPRIP	23164	GO:0044424	0.294491	Inf	22.8119	24	3456
CD177_02-UNTREATED	cytoskeleton	GO_CC	Q6WCQ1	MPRIP_HUMAN	Myosin phosphatase Rho-interacting protein	MPRIP	23164	GO:0005856	0.00342396	3.4585	4.75908	11	721
CD177_02-UNTREATED	focal adhesion	GO_CC	Q6WCQ1	MPRIP_HUMAN	Myosin phosphatase Rho-interacting protein	MPRIP	23164	GO:0005925	0.142356	2.47643	1.32013	3	200
CD177_02-UNTREATED	cytoplasm	GO_CC	Q6WCQ1	MPRIP_HUMAN	Myosin phosphatase Rho-interacting protein	MPRIP	23164	GO:0005737	0.630778	0.972141	18.1254	18	2746
CD177_02-UNTREATED	cell	GO_CC	Q6WCQ1	MPRIP_HUMAN	Myosin phosphatase Rho-interacting protein	MPRIP	23164	GO:0005623	0.585281	Inf	23.4719	24	3556
CD177_02-UNTREATED	cytoplasmic part	GO_CC	Q6WCQ1	MPRIP_HUMAN	Myosin phosphatase Rho-interacting protein	MPRIP	23164	GO:0044444	0.931676	0.592593	15.0495	12	2280
CD177_02-UNTREATED	actin cytoskeleton	GO_CC	Q6WCQ1	MPRIP_HUMAN	Myosin phosphatase Rho-interacting protein	MPRIP	23164	GO:0015629	0.697191	0.853913	1.16172	1	176
CD177_02-UNTREATED	organelle	GO_CC	Q6WCQ1	MPRIP_HUMAN	Myosin phosphatase Rho-interacting protein	MPRIP	23164	GO:0043226	0.49338	1.37372	21.3399	22	3233
CD177_02-UNTREATED	adherens junction	GO_CC	Q6WCQ1	MPRIP_HUMAN	Myosin phosphatase Rho-interacting protein	MPRIP	23164	GO:0005912	0.208292	2.03436	1.58416	3	240
CD177_02-UNTREATED	cell-substrate adherens junction	GO_CC	Q6WCQ1	MPRIP_HUMAN	Myosin phosphatase Rho-interacting protein	MPRIP	23164	GO:0005924	0.142356	2.47643	1.32013	3	200
CD177_02-UNTREATED	cell-substrate junction	GO_CC	Q6WCQ1	MPRIP_HUMAN	Myosin phosphatase Rho-interacting protein	MPRIP	23164	GO:0030055	0.145453	2.45011	1.33333	3	202
CD177_02-UNTREATED	intracellular non-membrane-bounded organelle	GO_CC	Q6WCQ1	MPRIP_HUMAN	Myosin phosphatase Rho-interacting protein	MPRIP	23164	GO:0043232	0.132726	1.71223	9.82178	13	1488
CD177_02-UNTREATED	cytoplasm	GO_CC	Q86UU1	PHLB1_HUMAN	Pleckstrin homology-like domain family B member 1	PHLDB1	23187	GO:0005737	0.630778	0.972141	18.1254	18	2746
CD177_02-UNTREATED	intracellular	GO_CC	Q86UU1	PHLB1_HUMAN	Pleckstrin homology-like domain family B member 1	PHLDB1	23187	GO:0005622	0.343109	Inf	22.9571	24	3478
CD177_02-UNTREATED	cell cortex	GO_CC	Q86UU1	PHLB1_HUMAN	Pleckstrin homology-like domain family B member 1	PHLDB1	23187	GO:0005938	0.124327	3.51748	0.613861	2	93
CD177_02-UNTREATED	cell cortex part	GO_CC	Q86UU1	PHLB1_HUMAN	Pleckstrin homology-like domain family B member 1	PHLDB1	23187	GO:0044448	0.045312	6.47636	0.343234	2	52
CD177_02-UNTREATED	cell	GO_CC	Q86UU1	PHLB1_HUMAN	Pleckstrin homology-like domain family B member 1	PHLDB1	23187	GO:0005623	0.585281	Inf	23.4719	24	3556
CD177_02-UNTREATED	basal part of cell	GO_CC	Q86UU1	PHLB1_HUMAN	Pleckstrin homology-like domain family B member 1	PHLDB1	23187	GO:0045178	0.00473644	23.3636	0.105611	2	16
CD177_02-UNTREATED	cell cortex region	GO_CC	Q86UU1	PHLB1_HUMAN	Pleckstrin homology-like domain family B member 1	PHLDB1	23187	GO:0099738	0.00221506	36.3939	0.0726073	2	11
CD177_02-UNTREATED	cell periphery	GO_CC	Q86UU1	PHLB1_HUMAN	Pleckstrin homology-like domain family B member 1	PHLDB1	23187	GO:0071944	0.699518	0.853794	5.65017	5	856
CD177_02-UNTREATED	basal cortex	GO_CC	Q86UU1	PHLB1_HUMAN	Pleckstrin homology-like domain family B member 1	PHLDB1	23187	GO:0045180	0.000412613	109.364	0.0330033	2	5
CD177_02-UNTREATED	cytoplasmic region	GO_CC	Q86UU1	PHLB1_HUMAN	Pleckstrin homology-like domain family B member 1	PHLDB1	23187	GO:0099568	0.165376	2.9216	0.732673	2	111
CD177_02-UNTREATED	intracellular part	GO_CC	Q86UU1	PHLB1_HUMAN	Pleckstrin homology-like domain family B member 1	PHLDB1	23187	GO:0044424	0.294491	Inf	22.8119	24	3456
CD177_02-UNTREATED	cytoplasmic part	GO_CC	Q86UU1	PHLB1_HUMAN	Pleckstrin homology-like domain family B member 1	PHLDB1	23187	GO:0044444	0.931676	0.592593	15.0495	12	2280
CD177_02-UNTREATED	cell part	GO_CC	Q86UU1	PHLB1_HUMAN	Pleckstrin homology-like domain family B member 1	PHLDB1	23187	GO:0044464	0.581331	Inf	23.4653	24	3555
CD177_02-UNTREATED	intracellular membrane-bounded organelle	GO_CC	Q14678	KANK1_HUMAN	KN motif and ankyrin repeat domain-containing protein 1	KANK1	23189	GO:0043231	0.886549	0.653931	18.0726	16	2738
CD177_02-UNTREATED	cell projection	GO_CC	Q14678	KANK1_HUMAN	KN motif and ankyrin repeat domain-containing protein 1	KANK1	23189	GO:0042995	0.865481	0.563202	3.32673	2	504
CD177_02-UNTREATED	nucleus	GO_CC	Q14678	KANK1_HUMAN	KN motif and ankyrin repeat domain-containing protein 1	KANK1	23189	GO:0005634	0.842885	0.722164	14.8845	13	2255
CD177_02-UNTREATED	membrane-bounded organelle	GO_CC	Q14678	KANK1_HUMAN	KN motif and ankyrin repeat domain-containing protein 1	KANK1	23189	GO:0043227	0.955932	0.509138	19.8218	17	3003
CD177_02-UNTREATED	membrane	GO_CC	Q14678	KANK1_HUMAN	KN motif and ankyrin repeat domain-containing protein 1	KANK1	23189	GO:0016020	0.274882	1.38816	11.0495	13	1674
CD177_02-UNTREATED	intracellular part	GO_CC	Q14678	KANK1_HUMAN	KN motif and ankyrin repeat domain-containing protein 1	KANK1	23189	GO:0044424	0.294491	Inf	22.8119	24	3456
CD177_02-UNTREATED	plasma membrane part	GO_CC	Q14678	KANK1_HUMAN	KN motif and ankyrin repeat domain-containing protein 1	KANK1	23189	GO:0044459	0.928877	0.373083	2.49505	1	378
CD177_02-UNTREATED	intracellular	GO_CC	Q14678	KANK1_HUMAN	KN motif and ankyrin repeat domain-containing protein 1	KANK1	23189	GO:0005622	0.343109	Inf	22.9571	24	3478
CD177_02-UNTREATED	ruffle	GO_CC	Q14678	KANK1_HUMAN	KN motif and ankyrin repeat domain-containing protein 1	KANK1	23189	GO:0001726	0.410743	1.9699	0.521452	1	79
CD177_02-UNTREATED	plasma membrane region	GO_CC	Q14678	KANK1_HUMAN	KN motif and ankyrin repeat domain-containing protein 1	KANK1	23189	GO:0098590	0.764611	0.700804	1.39934	1	212
CD177_02-UNTREATED	cell periphery	GO_CC	Q14678	KANK1_HUMAN	KN motif and ankyrin repeat domain-containing protein 1	KANK1	23189	GO:0071944	0.699518	0.853794	5.65017	5	856
CD177_02-UNTREATED	plasma membrane bounded cell projection	GO_CC	Q14678	KANK1_HUMAN	KN motif and ankyrin repeat domain-containing protein 1	KANK1	23189	GO:0120025	0.846274	0.59461	3.17492	2	481
CD177_02-UNTREATED	plasma membrane bounded cell projection part	GO_CC	Q14678	KANK1_HUMAN	KN motif and ankyrin repeat domain-containing protein 1	KANK1	23189	GO:0120038	0.529109	1.16239	1.74257	2	264
CD177_02-UNTREATED	cytoplasm	GO_CC	Q14678	KANK1_HUMAN	KN motif and ankyrin repeat domain-containing protein 1	KANK1	23189	GO:0005737	0.630778	0.972141	18.1254	18	2746
CD177_02-UNTREATED	cell	GO_CC	Q14678	KANK1_HUMAN	KN motif and ankyrin repeat domain-containing protein 1	KANK1	23189	GO:0005623	0.585281	Inf	23.4719	24	3556
CD177_02-UNTREATED	leading edge membrane	GO_CC	Q14678	KANK1_HUMAN	KN motif and ankyrin repeat domain-containing protein 1	KANK1	23189	GO:0031256	0.302504	2.91961	0.356436	1	54
CD177_02-UNTREATED	cell part	GO_CC	Q14678	KANK1_HUMAN	KN motif and ankyrin repeat domain-containing protein 1	KANK1	23189	GO:0044464	0.581331	Inf	23.4653	24	3555
CD177_02-UNTREATED	ruffle membrane	GO_CC	Q14678	KANK1_HUMAN	KN motif and ankyrin repeat domain-containing protein 1	KANK1	23189	GO:0032587	0.244014	3.78685	0.277228	1	42
CD177_02-UNTREATED	membrane part	GO_CC	Q14678	KANK1_HUMAN	KN motif and ankyrin repeat domain-containing protein 1	KANK1	23189	GO:0044425	0.635745	0.930971	5.28713	5	801
CD177_02-UNTREATED	intracellular organelle	GO_CC	Q14678	KANK1_HUMAN	KN motif and ankyrin repeat domain-containing protein 1	KANK1	23189	GO:0043229	0.33077	1.78378	20.6601	22	3130
CD177_02-UNTREATED	cell projection part	GO_CC	Q14678	KANK1_HUMAN	KN motif and ankyrin repeat domain-containing protein 1	KANK1	23189	GO:0044463	0.529109	1.16239	1.74257	2	264
CD177_02-UNTREATED	cell leading edge	GO_CC	Q14678	KANK1_HUMAN	KN motif and ankyrin repeat domain-containing protein 1	KANK1	23189	GO:0031252	0.305201	1.88719	1.10891	2	168
CD177_02-UNTREATED	organelle	GO_CC	Q14678	KANK1_HUMAN	KN motif and ankyrin repeat domain-containing protein 1	KANK1	23189	GO:0043226	0.49338	1.37372	21.3399	22	3233
CD177_02-UNTREATED	cell projection membrane	GO_CC	Q14678	KANK1_HUMAN	KN motif and ankyrin repeat domain-containing protein 1	KANK1	23189	GO:0031253	0.39866	2.05043	0.50165	1	76
CD177_02-UNTREATED	plasma membrane	GO_CC	Q14678	KANK1_HUMAN	KN motif and ankyrin repeat domain-containing protein 1	KANK1	23189	GO:0005886	0.83236	0.674576	5.47855	4	830
CD177_02-UNTREATED	cytoplasmic stress granule	GO_CC	Q6PKG0	LARP1_HUMAN	La-related protein 1	LARP1	23367	GO:0010494	0.164273	5.99666	0.178218	1	27
CD177_02-UNTREATED	cell	GO_CC	Q6PKG0	LARP1_HUMAN	La-related protein 1	LARP1	23367	GO:0005623	0.585281	Inf	23.4719	24	3556
CD177_02-UNTREATED	organelle	GO_CC	Q6PKG0	LARP1_HUMAN	La-related protein 1	LARP1	23367	GO:0043226	0.49338	1.37372	21.3399	22	3233
CD177_02-UNTREATED	polysome	GO_CC	Q6PKG0	LARP1_HUMAN	La-related protein 1	LARP1	23367	GO:0005844	0.169831	5.77295	0.184818	1	28
CD177_02-UNTREATED	cytoplasmic part	GO_CC	Q6PKG0	LARP1_HUMAN	La-related protein 1	LARP1	23367	GO:0044444	0.931676	0.592593	15.0495	12	2280
CD177_02-UNTREATED	ribonucleoprotein complex	GO_CC	Q6PKG0	LARP1_HUMAN	La-related protein 1	LARP1	23367	GO:1990904	0.436734	1.28651	2.40264	3	364
CD177_02-UNTREATED	protein complex	GO_CC	Q6PKG0	LARP1_HUMAN	La-related protein 1	LARP1	23367	GO:0043234	0.9386	0.507542	6.76568	4	1025
CD177_02-UNTREATED	cytoplasm	GO_CC	Q6PKG0	LARP1_HUMAN	La-related protein 1	LARP1	23367	GO:0005737	0.630778	0.972141	18.1254	18	2746
CD177_02-UNTREATED	ribonucleoprotein granule	GO_CC	Q6PKG0	LARP1_HUMAN	La-related protein 1	LARP1	23367	GO:0035770	0.430367	1.84861	0.554455	1	84
CD177_02-UNTREATED	intracellular part	GO_CC	Q6PKG0	LARP1_HUMAN	La-related protein 1	LARP1	23367	GO:0044424	0.294491	Inf	22.8119	24	3456
CD177_02-UNTREATED	intracellular ribonucleoprotein complex	GO_CC	Q6PKG0	LARP1_HUMAN	La-related protein 1	LARP1	23367	GO:0030529	0.706097	0.821212	2.38944	2	362
CD177_02-UNTREATED	intracellular organelle	GO_CC	Q6PKG0	LARP1_HUMAN	La-related protein 1	LARP1	23367	GO:0043229	0.33077	1.78378	20.6601	22	3130
CD177_02-UNTREATED	macromolecular complex	GO_CC	Q6PKG0	LARP1_HUMAN	La-related protein 1	LARP1	23367	GO:0032991	0.979683	0.439949	10.3168	6	1563
CD177_02-UNTREATED	membrane	GO_CC	Q6PKG0	LARP1_HUMAN	La-related protein 1	LARP1	23367	GO:0016020	0.274882	1.38816	11.0495	13	1674
CD177_02-UNTREATED	TORC1 complex	GO_CC	Q6PKG0	LARP1_HUMAN	La-related protein 1	LARP1	23367	GO:0031931	0.0389825	31.3652	0.039604	1	6
CD177_02-UNTREATED	intracellular	GO_CC	Q6PKG0	LARP1_HUMAN	La-related protein 1	LARP1	23367	GO:0005622	0.343109	Inf	22.9571	24	3478
CD177_02-UNTREATED	cell part	GO_CC	Q6PKG0	LARP1_HUMAN	La-related protein 1	LARP1	23367	GO:0044464	0.581331	Inf	23.4653	24	3555
CD177_02-UNTREATED	non-membrane-bounded organelle	GO_CC	Q6PKG0	LARP1_HUMAN	La-related protein 1	LARP1	23367	GO:0043228	0.132726	1.71223	9.82178	13	1488
CD177_02-UNTREATED	intracellular non-membrane-bounded organelle	GO_CC	Q6PKG0	LARP1_HUMAN	La-related protein 1	LARP1	23367	GO:0043232	0.132726	1.71223	9.82178	13	1488
CD177_02-UNTREATED	TOR complex	GO_CC	Q6PKG0	LARP1_HUMAN	La-related protein 1	LARP1	23367	GO:0038201	0.00146161	46.8182	0.0594059	2	9
CD177_02-UNTREATED	cytoplasmic ribonucleoprotein granule	GO_CC	Q6PKG0	LARP1_HUMAN	La-related protein 1	LARP1	23367	GO:0036464	0.39866	2.05043	0.50165	1	76
CD177_02-UNTREATED	catalytic complex	GO_CC	Q9UQ35	SRRM2_HUMAN	Serine/arginine repetitive matrix protein 2	SRRM2	23524	GO:1902494	0.967193	0.283696	3.17492	1	481
CD177_02-UNTREATED	intracellular	GO_CC	Q9UQ35	SRRM2_HUMAN	Serine/arginine repetitive matrix protein 2	SRRM2	23524	GO:0005622	0.343109	Inf	22.9571	24	3478
CD177_02-UNTREATED	intracellular ribonucleoprotein complex	GO_CC	Q9UQ35	SRRM2_HUMAN	Serine/arginine repetitive matrix protein 2	SRRM2	23524	GO:0030529	0.706097	0.821212	2.38944	2	362
CD177_02-UNTREATED	nuclear part	GO_CC	Q9UQ35	SRRM2_HUMAN	Serine/arginine repetitive matrix protein 2	SRRM2	23524	GO:0044428	0.862514	0.689233	11.1551	9	1690
CD177_02-UNTREATED	cell	GO_CC	Q9UQ35	SRRM2_HUMAN	Serine/arginine repetitive matrix protein 2	SRRM2	23524	GO:0005623	0.585281	Inf	23.4719	24	3556
CD177_02-UNTREATED	nucleoplasm	GO_CC	Q9UQ35	SRRM2_HUMAN	Serine/arginine repetitive matrix protein 2	SRRM2	23524	GO:0005654	0.756788	0.806802	9.17492	8	1390
CD177_02-UNTREATED	nuclear lumen	GO_CC	Q9UQ35	SRRM2_HUMAN	Serine/arginine repetitive matrix protein 2	SRRM2	23524	GO:0031981	0.890128	0.645939	10.4554	8	1584
CD177_02-UNTREATED	spliceosomal complex	GO_CC	Q9UQ35	SRRM2_HUMAN	Serine/arginine repetitive matrix protein 2	SRRM2	23524	GO:0005681	0.482038	1.57553	0.646865	1	98
CD177_02-UNTREATED	organelle	GO_CC	Q9UQ35	SRRM2_HUMAN	Serine/arginine repetitive matrix protein 2	SRRM2	23524	GO:0043226	0.49338	1.37372	21.3399	22	3233
CD177_02-UNTREATED	cell part	GO_CC	Q9UQ35	SRRM2_HUMAN	Serine/arginine repetitive matrix protein 2	SRRM2	23524	GO:0044464	0.581331	Inf	23.4653	24	3555
CD177_02-UNTREATED	intracellular organelle lumen	GO_CC	Q9UQ35	SRRM2_HUMAN	Serine/arginine repetitive matrix protein 2	SRRM2	23524	GO:0070013	0.943687	0.556758	11.3333	8	1717
CD177_02-UNTREATED	Cajal body	GO_CC	Q9UQ35	SRRM2_HUMAN	Serine/arginine repetitive matrix protein 2	SRRM2	23524	GO:0015030	0.164273	5.99666	0.178218	1	27
CD177_02-UNTREATED	ribonucleoprotein complex	GO_CC	Q9UQ35	SRRM2_HUMAN	Serine/arginine repetitive matrix protein 2	SRRM2	23524	GO:1990904	0.436734	1.28651	2.40264	3	364
CD177_02-UNTREATED	macromolecular complex	GO_CC	Q9UQ35	SRRM2_HUMAN	Serine/arginine repetitive matrix protein 2	SRRM2	23524	GO:0032991	0.979683	0.439949	10.3168	6	1563
CD177_02-UNTREATED	nucleus	GO_CC	Q9UQ35	SRRM2_HUMAN	Serine/arginine repetitive matrix protein 2	SRRM2	23524	GO:0005634	0.842885	0.722164	14.8845	13	2255
CD177_02-UNTREATED	nuclear speck	GO_CC	Q9UQ35	SRRM2_HUMAN	Serine/arginine repetitive matrix protein 2	SRRM2	23524	GO:0016607	0.0360669	3.60211	1.28053	4	194
CD177_02-UNTREATED	intracellular organelle	GO_CC	Q9UQ35	SRRM2_HUMAN	Serine/arginine repetitive matrix protein 2	SRRM2	23524	GO:0043229	0.33077	1.78378	20.6601	22	3130
CD177_02-UNTREATED	organelle part	GO_CC	Q9UQ35	SRRM2_HUMAN	Serine/arginine repetitive matrix protein 2	SRRM2	23524	GO:0044422	0.832262	0.732696	16.6601	15	2524
CD177_02-UNTREATED	membrane-enclosed lumen	GO_CC	Q9UQ35	SRRM2_HUMAN	Serine/arginine repetitive matrix protein 2	SRRM2	23524	GO:0031974	0.943687	0.556758	11.3333	8	1717
CD177_02-UNTREATED	nuclear body	GO_CC	Q9UQ35	SRRM2_HUMAN	Serine/arginine repetitive matrix protein 2	SRRM2	23524	GO:0016604	0.190557	1.90612	2.29043	4	347
CD177_02-UNTREATED	intracellular membrane-bounded organelle	GO_CC	Q9UQ35	SRRM2_HUMAN	Serine/arginine repetitive matrix protein 2	SRRM2	23524	GO:0043231	0.886549	0.653931	18.0726	16	2738
CD177_02-UNTREATED	membrane-bounded organelle	GO_CC	Q9UQ35	SRRM2_HUMAN	Serine/arginine repetitive matrix protein 2	SRRM2	23524	GO:0043227	0.955932	0.509138	19.8218	17	3003
CD177_02-UNTREATED	catalytic step 2 spliceosome	GO_CC	Q9UQ35	SRRM2_HUMAN	Serine/arginine repetitive matrix protein 2	SRRM2	23524	GO:0071013	0.288302	3.09739	0.336634	1	51
CD177_02-UNTREATED	intracellular part	GO_CC	Q9UQ35	SRRM2_HUMAN	Serine/arginine repetitive matrix protein 2	SRRM2	23524	GO:0044424	0.294491	Inf	22.8119	24	3456
CD177_02-UNTREATED	organelle lumen	GO_CC	Q9UQ35	SRRM2_HUMAN	Serine/arginine repetitive matrix protein 2	SRRM2	23524	GO:0043233	0.943687	0.556758	11.3333	8	1717
CD177_02-UNTREATED	intracellular organelle part	GO_CC	Q9UQ35	SRRM2_HUMAN	Serine/arginine repetitive matrix protein 2	SRRM2	23524	GO:0044446	0.901497	0.639855	16.4554	14	2493
CD177_02-UNTREATED	nucleoplasm part	GO_CC	Q9UQ35	SRRM2_HUMAN	Serine/arginine repetitive matrix protein 2	SRRM2	23524	GO:0044451	0.446663	1.21647	3.39274	4	514
CD177_02-UNTREATED	clathrin-coated vesicle	GO_CC	Q9P0V3	SH3B4_HUMAN	SH3 domain-binding protein 4	SH3BP4	23677	GO:0030136	0.273823	3.29787	0.316832	1	48
CD177_02-UNTREATED	extracellular region	GO_CC	Q9P0V3	SH3B4_HUMAN	SH3 domain-binding protein 4	SH3BP4	23677	GO:0005576	0.972452	0.346909	4.9637	2	752
CD177_02-UNTREATED	organelle	GO_CC	Q9P0V3	SH3B4_HUMAN	SH3 domain-binding protein 4	SH3BP4	23677	GO:0043226	0.49338	1.37372	21.3399	22	3233
CD177_02-UNTREATED	cytoplasm	GO_CC	Q9P0V3	SH3B4_HUMAN	SH3 domain-binding protein 4	SH3BP4	23677	GO:0005737	0.630778	0.972141	18.1254	18	2746
CD177_02-UNTREATED	intracellular membrane-bounded organelle	GO_CC	Q9P0V3	SH3B4_HUMAN	SH3 domain-binding protein 4	SH3BP4	23677	GO:0043231	0.886549	0.653931	18.0726	16	2738
CD177_02-UNTREATED	intracellular part	GO_CC	Q9P0V3	SH3B4_HUMAN	SH3 domain-binding protein 4	SH3BP4	23677	GO:0044424	0.294491	Inf	22.8119	24	3456
CD177_02-UNTREATED	intracellular	GO_CC	Q9P0V3	SH3B4_HUMAN	SH3 domain-binding protein 4	SH3BP4	23677	GO:0005622	0.343109	Inf	22.9571	24	3478
CD177_02-UNTREATED	membrane-bounded organelle	GO_CC	Q9P0V3	SH3B4_HUMAN	SH3 domain-binding protein 4	SH3BP4	23677	GO:0043227	0.955932	0.509138	19.8218	17	3003
CD177_02-UNTREATED	cell	GO_CC	Q9P0V3	SH3B4_HUMAN	SH3 domain-binding protein 4	SH3BP4	23677	GO:0005623	0.585281	Inf	23.4719	24	3556
CD177_02-UNTREATED	vesicle	GO_CC	Q9P0V3	SH3B4_HUMAN	SH3 domain-binding protein 4	SH3BP4	23677	GO:0031982	0.905109	0.567694	6.23762	4	945
CD177_02-UNTREATED	extracellular region part	GO_CC	Q9P0V3	SH3B4_HUMAN	SH3 domain-binding protein 4	SH3BP4	23677	GO:0044421	0.964047	0.370924	4.70627	2	713
CD177_02-UNTREATED	extracellular vesicle	GO_CC	Q9P0V3	SH3B4_HUMAN	SH3 domain-binding protein 4	SH3BP4	23677	GO:1903561	0.935496	0.437007	4.11881	2	624
CD177_02-UNTREATED	membrane	GO_CC	Q9P0V3	SH3B4_HUMAN	SH3 domain-binding protein 4	SH3BP4	23677	GO:0016020	0.274882	1.38816	11.0495	13	1674
CD177_02-UNTREATED	extracellular exosome	GO_CC	Q9P0V3	SH3B4_HUMAN	SH3 domain-binding protein 4	SH3BP4	23677	GO:0070062	0.935496	0.437007	4.11881	2	624
CD177_02-UNTREATED	cytoplasmic part	GO_CC	Q9P0V3	SH3B4_HUMAN	SH3 domain-binding protein 4	SH3BP4	23677	GO:0044444	0.931676	0.592593	15.0495	12	2280
CD177_02-UNTREATED	whole membrane	GO_CC	Q9P0V3	SH3B4_HUMAN	SH3 domain-binding protein 4	SH3BP4	23677	GO:0098805	0.220059	1.78462	2.42904	4	368
CD177_02-UNTREATED	intracellular organelle	GO_CC	Q9P0V3	SH3B4_HUMAN	SH3 domain-binding protein 4	SH3BP4	23677	GO:0043229	0.33077	1.78378	20.6601	22	3130
CD177_02-UNTREATED	clathrin-coated pit	GO_CC	Q9P0V3	SH3B4_HUMAN	SH3 domain-binding protein 4	SH3BP4	23677	GO:0005905	0.191709	5.02244	0.211221	1	32
CD177_02-UNTREATED	cell part	GO_CC	Q9P0V3	SH3B4_HUMAN	SH3 domain-binding protein 4	SH3BP4	23677	GO:0044464	0.581331	Inf	23.4653	24	3555
CD177_02-UNTREATED	extracellular organelle	GO_CC	Q9P0V3	SH3B4_HUMAN	SH3 domain-binding protein 4	SH3BP4	23677	GO:0043230	0.935496	0.437007	4.11881	2	624
CD177_02-UNTREATED	coated vesicle	GO_CC	Q9P0V3	SH3B4_HUMAN	SH3 domain-binding protein 4	SH3BP4	23677	GO:0030135	0.390473	2.1078	0.488449	1	74
CD177_02-UNTREATED	extracellular space	GO_CC	Q9P0V3	SH3B4_HUMAN	SH3 domain-binding protein 4	SH3BP4	23677	GO:0005615	0.95428	0.395556	4.46865	2	677
CD177_02-UNTREATED	cytoplasmic vesicle	GO_CC	Q9P0V3	SH3B4_HUMAN	SH3 domain-binding protein 4	SH3BP4	23677	GO:0031410	0.66923	0.882988	3.33993	3	506
CD177_02-UNTREATED	membrane region	GO_CC	Q9P0V3	SH3B4_HUMAN	SH3 domain-binding protein 4	SH3BP4	23677	GO:0098589	0.545024	1.31034	0.772277	1	117
CD177_02-UNTREATED	intracellular vesicle	GO_CC	Q9P0V3	SH3B4_HUMAN	SH3 domain-binding protein 4	SH3BP4	23677	GO:0097708	0.66923	0.882988	3.33993	3	506
CD177_02-UNTREATED	nucleus	GO_CC	Q9P0V3	SH3B4_HUMAN	SH3 domain-binding protein 4	SH3BP4	23677	GO:0005634	0.842885	0.722164	14.8845	13	2255
CD177_02-UNTREATED	membrane part	GO_CC	Q9P0V3	SH3B4_HUMAN	SH3 domain-binding protein 4	SH3BP4	23677	GO:0044425	0.635745	0.930971	5.28713	5	801
CD177_02-UNTREATED	endomembrane system	GO_CC	Q9P0V3	SH3B4_HUMAN	SH3 domain-binding protein 4	SH3BP4	23677	GO:0012505	0.788241	0.746966	6.24422	5	946
CD177_02-UNTREATED	nuclear part	GO_CC	Q14966	ZN638_HUMAN	Zinc finger protein 638	ZNF638	27332	GO:0044428	0.862514	0.689233	11.1551	9	1690
CD177_02-UNTREATED	intracellular membrane-bounded organelle	GO_CC	Q14966	ZN638_HUMAN	Zinc finger protein 638	ZNF638	27332	GO:0043231	0.886549	0.653931	18.0726	16	2738
CD177_02-UNTREATED	cell part	GO_CC	Q14966	ZN638_HUMAN	Zinc finger protein 638	ZNF638	27332	GO:0044464	0.581331	Inf	23.4653	24	3555
CD177_02-UNTREATED	intracellular organelle part	GO_CC	Q14966	ZN638_HUMAN	Zinc finger protein 638	ZNF638	27332	GO:0044446	0.901497	0.639855	16.4554	14	2493
CD177_02-UNTREATED	organelle	GO_CC	Q14966	ZN638_HUMAN	Zinc finger protein 638	ZNF638	27332	GO:0043226	0.49338	1.37372	21.3399	22	3233
CD177_02-UNTREATED	nuclear speck	GO_CC	Q14966	ZN638_HUMAN	Zinc finger protein 638	ZNF638	27332	GO:0016607	0.0360669	3.60211	1.28053	4	194
CD177_02-UNTREATED	intracellular organelle	GO_CC	Q14966	ZN638_HUMAN	Zinc finger protein 638	ZNF638	27332	GO:0043229	0.33077	1.78378	20.6601	22	3130
CD177_02-UNTREATED	cell	GO_CC	Q14966	ZN638_HUMAN	Zinc finger protein 638	ZNF638	27332	GO:0005623	0.585281	Inf	23.4719	24	3556
CD177_02-UNTREATED	cytoplasm	GO_CC	Q14966	ZN638_HUMAN	Zinc finger protein 638	ZNF638	27332	GO:0005737	0.630778	0.972141	18.1254	18	2746
CD177_02-UNTREATED	organelle lumen	GO_CC	Q14966	ZN638_HUMAN	Zinc finger protein 638	ZNF638	27332	GO:0043233	0.943687	0.556758	11.3333	8	1717
CD177_02-UNTREATED	membrane-bounded organelle	GO_CC	Q14966	ZN638_HUMAN	Zinc finger protein 638	ZNF638	27332	GO:0043227	0.955932	0.509138	19.8218	17	3003
CD177_02-UNTREATED	membrane-enclosed lumen	GO_CC	Q14966	ZN638_HUMAN	Zinc finger protein 638	ZNF638	27332	GO:0031974	0.943687	0.556758	11.3333	8	1717
CD177_02-UNTREATED	nuclear body	GO_CC	Q14966	ZN638_HUMAN	Zinc finger protein 638	ZNF638	27332	GO:0016604	0.190557	1.90612	2.29043	4	347
CD177_02-UNTREATED	intracellular	GO_CC	Q14966	ZN638_HUMAN	Zinc finger protein 638	ZNF638	27332	GO:0005622	0.343109	Inf	22.9571	24	3478
CD177_02-UNTREATED	organelle part	GO_CC	Q14966	ZN638_HUMAN	Zinc finger protein 638	ZNF638	27332	GO:0044422	0.832262	0.732696	16.6601	15	2524
CD177_02-UNTREATED	nucleus	GO_CC	Q14966	ZN638_HUMAN	Zinc finger protein 638	ZNF638	27332	GO:0005634	0.842885	0.722164	14.8845	13	2255
CD177_02-UNTREATED	nucleoplasm part	GO_CC	Q14966	ZN638_HUMAN	Zinc finger protein 638	ZNF638	27332	GO:0044451	0.446663	1.21647	3.39274	4	514
CD177_02-UNTREATED	nucleoplasm	GO_CC	Q14966	ZN638_HUMAN	Zinc finger protein 638	ZNF638	27332	GO:0005654	0.756788	0.806802	9.17492	8	1390
CD177_02-UNTREATED	nuclear lumen	GO_CC	Q14966	ZN638_HUMAN	Zinc finger protein 638	ZNF638	27332	GO:0031981	0.890128	0.645939	10.4554	8	1584
CD177_02-UNTREATED	intracellular part	GO_CC	Q14966	ZN638_HUMAN	Zinc finger protein 638	ZNF638	27332	GO:0044424	0.294491	Inf	22.8119	24	3456
CD177_02-UNTREATED	intracellular organelle lumen	GO_CC	Q14966	ZN638_HUMAN	Zinc finger protein 638	ZNF638	27332	GO:0070013	0.943687	0.556758	11.3333	8	1717
CD177_02-UNTREATED	outer membrane	GO_CC	Q9C0C7	AMRA1_HUMAN	Activating molecule in BECN1-regulated autophagy protein 1	AMBRA1	55626	GO:0019867	0.00359774	11.3238	0.316832	3	48
CD177_02-UNTREATED	membrane-bounded organelle	GO_CC	Q9C0C7	AMRA1_HUMAN	Activating molecule in BECN1-regulated autophagy protein 1	AMBRA1	55626	GO:0043227	0.955932	0.509138	19.8218	17	3003
CD177_02-UNTREATED	mitochondrion	GO_CC	Q9C0C7	AMRA1_HUMAN	Activating molecule in BECN1-regulated autophagy protein 1	AMBRA1	55626	GO:0005739	0.597208	1.01843	1.967	2	298
CD177_02-UNTREATED	axoneme	GO_CC	Q9C0C7	AMRA1_HUMAN	Activating molecule in BECN1-regulated autophagy protein 1	AMBRA1	55626	GO:0005930	0.0947377	11.1739	0.0990099	1	15
CD177_02-UNTREATED	cytoskeleton	GO_CC	Q9C0C7	AMRA1_HUMAN	Activating molecule in BECN1-regulated autophagy protein 1	AMBRA1	55626	GO:0005856	0.00342396	3.4585	4.75908	11	721
CD177_02-UNTREATED	organelle outer membrane	GO_CC	Q9C0C7	AMRA1_HUMAN	Activating molecule in BECN1-regulated autophagy protein 1	AMBRA1	55626	GO:0031968	0.00359774	11.3238	0.316832	3	48
CD177_02-UNTREATED	mitochondrial envelope	GO_CC	Q9C0C7	AMRA1_HUMAN	Activating molecule in BECN1-regulated autophagy protein 1	AMBRA1	55626	GO:0005740	0.113454	3.72727	0.580858	2	88
CD177_02-UNTREATED	intracellular membrane-bounded organelle	GO_CC	Q9C0C7	AMRA1_HUMAN	Activating molecule in BECN1-regulated autophagy protein 1	AMBRA1	55626	GO:0043231	0.886549	0.653931	18.0726	16	2738
CD177_02-UNTREATED	ciliary plasm	GO_CC	Q9C0C7	AMRA1_HUMAN	Activating molecule in BECN1-regulated autophagy protein 1	AMBRA1	55626	GO:0097014	0.100738	10.4261	0.105611	1	16
CD177_02-UNTREATED	intracellular part	GO_CC	Q9C0C7	AMRA1_HUMAN	Activating molecule in BECN1-regulated autophagy protein 1	AMBRA1	55626	GO:0044424	0.294491	Inf	22.8119	24	3456
CD177_02-UNTREATED	intracellular vesicle	GO_CC	Q9C0C7	AMRA1_HUMAN	Activating molecule in BECN1-regulated autophagy protein 1	AMBRA1	55626	GO:0097708	0.66923	0.882988	3.33993	3	506
CD177_02-UNTREATED	intracellular	GO_CC	Q9C0C7	AMRA1_HUMAN	Activating molecule in BECN1-regulated autophagy protein 1	AMBRA1	55626	GO:0005622	0.343109	Inf	22.9571	24	3478
CD177_02-UNTREATED	intracellular organelle part	GO_CC	Q9C0C7	AMRA1_HUMAN	Activating molecule in BECN1-regulated autophagy protein 1	AMBRA1	55626	GO:0044446	0.901497	0.639855	16.4554	14	2493
CD177_02-UNTREATED	cytoskeletal part	GO_CC	Q9C0C7	AMRA1_HUMAN	Activating molecule in BECN1-regulated autophagy protein 1	AMBRA1	55626	GO:0044430	0.133003	1.92558	3.55776	6	539
CD177_02-UNTREATED	cytoplasmic vesicle	GO_CC	Q9C0C7	AMRA1_HUMAN	Activating molecule in BECN1-regulated autophagy protein 1	AMBRA1	55626	GO:0031410	0.66923	0.882988	3.33993	3	506
CD177_02-UNTREATED	perinuclear region of cytoplasm	GO_CC	Q9C0C7	AMRA1_HUMAN	Activating molecule in BECN1-regulated autophagy protein 1	AMBRA1	55626	GO:0048471	0.449788	1.36203	1.50495	2	228
CD177_02-UNTREATED	plasma membrane bounded cell projection part	GO_CC	Q9C0C7	AMRA1_HUMAN	Activating molecule in BECN1-regulated autophagy protein 1	AMBRA1	55626	GO:0120038	0.529109	1.16239	1.74257	2	264
CD177_02-UNTREATED	vesicle	GO_CC	Q9C0C7	AMRA1_HUMAN	Activating molecule in BECN1-regulated autophagy protein 1	AMBRA1	55626	GO:0031982	0.905109	0.567694	6.23762	4	945
CD177_02-UNTREATED	non-membrane-bounded organelle	GO_CC	Q9C0C7	AMRA1_HUMAN	Activating molecule in BECN1-regulated autophagy protein 1	AMBRA1	55626	GO:0043228	0.132726	1.71223	9.82178	13	1488
CD177_02-UNTREATED	bounding membrane of organelle	GO_CC	Q9C0C7	AMRA1_HUMAN	Activating molecule in BECN1-regulated autophagy protein 1	AMBRA1	55626	GO:0098588	0.481932	1.19393	2.56766	3	389
CD177_02-UNTREATED	endocytic vesicle	GO_CC	Q9C0C7	AMRA1_HUMAN	Activating molecule in BECN1-regulated autophagy protein 1	AMBRA1	55626	GO:0030139	0.369535	2.26598	0.455446	1	69
CD177_02-UNTREATED	intracellular non-membrane-bounded organelle	GO_CC	Q9C0C7	AMRA1_HUMAN	Activating molecule in BECN1-regulated autophagy protein 1	AMBRA1	55626	GO:0043232	0.132726	1.71223	9.82178	13	1488
CD177_02-UNTREATED	cilium	GO_CC	Q9C0C7	AMRA1_HUMAN	Activating molecule in BECN1-regulated autophagy protein 1	AMBRA1	55626	GO:0005929	0.467752	1.64516	0.620462	1	94
CD177_02-UNTREATED	whole membrane	GO_CC	Q9C0C7	AMRA1_HUMAN	Activating molecule in BECN1-regulated autophagy protein 1	AMBRA1	55626	GO:0098805	0.220059	1.78462	2.42904	4	368
CD177_02-UNTREATED	cytosol	GO_CC	Q9C0C7	AMRA1_HUMAN	Activating molecule in BECN1-regulated autophagy protein 1	AMBRA1	55626	GO:0005829	0.936977	0.569905	11.1947	8	1696
CD177_02-UNTREATED	envelope	GO_CC	Q9C0C7	AMRA1_HUMAN	Activating molecule in BECN1-regulated autophagy protein 1	AMBRA1	55626	GO:0031975	0.0791015	2.7247	1.65677	4	251
CD177_02-UNTREATED	organelle envelope	GO_CC	Q9C0C7	AMRA1_HUMAN	Activating molecule in BECN1-regulated autophagy protein 1	AMBRA1	55626	GO:0031967	0.0791015	2.7247	1.65677	4	251
CD177_02-UNTREATED	organelle	GO_CC	Q9C0C7	AMRA1_HUMAN	Activating molecule in BECN1-regulated autophagy protein 1	AMBRA1	55626	GO:0043226	0.49338	1.37372	21.3399	22	3233
CD177_02-UNTREATED	cytoplasm	GO_CC	Q9C0C7	AMRA1_HUMAN	Activating molecule in BECN1-regulated autophagy protein 1	AMBRA1	55626	GO:0005737	0.630778	0.972141	18.1254	18	2746
CD177_02-UNTREATED	organelle membrane	GO_CC	Q9C0C7	AMRA1_HUMAN	Activating molecule in BECN1-regulated autophagy protein 1	AMBRA1	55626	GO:0031090	0.507078	1.11585	3.65017	4	553
CD177_02-UNTREATED	vacuole	GO_CC	Q9C0C7	AMRA1_HUMAN	Activating molecule in BECN1-regulated autophagy protein 1	AMBRA1	55626	GO:0005773	0.649693	0.976285	1.0231	1	155
CD177_02-UNTREATED	cell projection	GO_CC	Q9C0C7	AMRA1_HUMAN	Activating molecule in BECN1-regulated autophagy protein 1	AMBRA1	55626	GO:0042995	0.865481	0.563202	3.32673	2	504
CD177_02-UNTREATED	ciliary part	GO_CC	Q9C0C7	AMRA1_HUMAN	Activating molecule in BECN1-regulated autophagy protein 1	AMBRA1	55626	GO:0044441	0.39866	2.05043	0.50165	1	76
CD177_02-UNTREATED	mitochondrial outer membrane	GO_CC	Q9C0C7	AMRA1_HUMAN	Activating molecule in BECN1-regulated autophagy protein 1	AMBRA1	55626	GO:0005741	0.0306187	8.11818	0.277228	2	42
CD177_02-UNTREATED	membrane	GO_CC	Q9C0C7	AMRA1_HUMAN	Activating molecule in BECN1-regulated autophagy protein 1	AMBRA1	55626	GO:0016020	0.274882	1.38816	11.0495	13	1674
CD177_02-UNTREATED	organelle part	GO_CC	Q9C0C7	AMRA1_HUMAN	Activating molecule in BECN1-regulated autophagy protein 1	AMBRA1	55626	GO:0044422	0.832262	0.732696	16.6601	15	2524
CD177_02-UNTREATED	plasma membrane bounded cell projection	GO_CC	Q9C0C7	AMRA1_HUMAN	Activating molecule in BECN1-regulated autophagy protein 1	AMBRA1	55626	GO:0120025	0.846274	0.59461	3.17492	2	481
CD177_02-UNTREATED	cell	GO_CC	Q9C0C7	AMRA1_HUMAN	Activating molecule in BECN1-regulated autophagy protein 1	AMBRA1	55626	GO:0005623	0.585281	Inf	23.4719	24	3556
CD177_02-UNTREATED	cell part	GO_CC	Q9C0C7	AMRA1_HUMAN	Activating molecule in BECN1-regulated autophagy protein 1	AMBRA1	55626	GO:0044464	0.581331	Inf	23.4653	24	3555
CD177_02-UNTREATED	phagocytic vesicle	GO_CC	Q9C0C7	AMRA1_HUMAN	Activating molecule in BECN1-regulated autophagy protein 1	AMBRA1	55626	GO:0045335	0.15868	6.23826	0.171617	1	26
CD177_02-UNTREATED	intracellular organelle	GO_CC	Q9C0C7	AMRA1_HUMAN	Activating molecule in BECN1-regulated autophagy protein 1	AMBRA1	55626	GO:0043229	0.33077	1.78378	20.6601	22	3130
CD177_02-UNTREATED	mitochondrial part	GO_CC	Q9C0C7	AMRA1_HUMAN	Activating molecule in BECN1-regulated autophagy protein 1	AMBRA1	55626	GO:0044429	0.206127	2.51515	0.844884	2	128
CD177_02-UNTREATED	cytoplasmic part	GO_CC	Q9C0C7	AMRA1_HUMAN	Activating molecule in BECN1-regulated autophagy protein 1	AMBRA1	55626	GO:0044444	0.931676	0.592593	15.0495	12	2280
CD177_02-UNTREATED	cell projection part	GO_CC	Q9C0C7	AMRA1_HUMAN	Activating molecule in BECN1-regulated autophagy protein 1	AMBRA1	55626	GO:0044463	0.529109	1.16239	1.74257	2	264
CD177_02-UNTREATED	mitochondrial membrane	GO_CC	Q9C0C7	AMRA1_HUMAN	Activating molecule in BECN1-regulated autophagy protein 1	AMBRA1	55626	GO:0031966	0.10286	3.96296	0.547855	2	83
CD177_02-UNTREATED	autophagosome	GO_CC	Q9C0C7	AMRA1_HUMAN	Activating molecule in BECN1-regulated autophagy protein 1	AMBRA1	55626	GO:0005776	0.15868	6.23826	0.171617	1	26
CD177_02-UNTREATED	membrane	GO_CC	Q8IZD2	KMT2E_HUMAN	Histone-lysine N-methyltransferase 2E	KMT2E	55904	GO:0016020	0.274882	1.38816	11.0495	13	1674
CD177_02-UNTREATED	intracellular part	GO_CC	Q8IZD2	KMT2E_HUMAN	Histone-lysine N-methyltransferase 2E	KMT2E	55904	GO:0044424	0.294491	Inf	22.8119	24	3456
CD177_02-UNTREATED	plasma membrane	GO_CC	Q8IZD2	KMT2E_HUMAN	Histone-lysine N-methyltransferase 2E	KMT2E	55904	GO:0005886	0.83236	0.674576	5.47855	4	830
CD177_02-UNTREATED	nuclear speck	GO_CC	Q8IZD2	KMT2E_HUMAN	Histone-lysine N-methyltransferase 2E	KMT2E	55904	GO:0016607	0.0360669	3.60211	1.28053	4	194
CD177_02-UNTREATED	cell periphery	GO_CC	Q8IZD2	KMT2E_HUMAN	Histone-lysine N-methyltransferase 2E	KMT2E	55904	GO:0071944	0.699518	0.853794	5.65017	5	856
CD177_02-UNTREATED	membrane-bounded organelle	GO_CC	Q8IZD2	KMT2E_HUMAN	Histone-lysine N-methyltransferase 2E	KMT2E	55904	GO:0043227	0.955932	0.509138	19.8218	17	3003
CD177_02-UNTREATED	membrane-enclosed lumen	GO_CC	Q8IZD2	KMT2E_HUMAN	Histone-lysine N-methyltransferase 2E	KMT2E	55904	GO:0031974	0.943687	0.556758	11.3333	8	1717
CD177_02-UNTREATED	organelle	GO_CC	Q8IZD2	KMT2E_HUMAN	Histone-lysine N-methyltransferase 2E	KMT2E	55904	GO:0043226	0.49338	1.37372	21.3399	22	3233
CD177_02-UNTREATED	nucleus	GO_CC	Q8IZD2	KMT2E_HUMAN	Histone-lysine N-methyltransferase 2E	KMT2E	55904	GO:0005634	0.842885	0.722164	14.8845	13	2255
CD177_02-UNTREATED	intracellular organelle lumen	GO_CC	Q8IZD2	KMT2E_HUMAN	Histone-lysine N-methyltransferase 2E	KMT2E	55904	GO:0070013	0.943687	0.556758	11.3333	8	1717
CD177_02-UNTREATED	intracellular organelle	GO_CC	Q8IZD2	KMT2E_HUMAN	Histone-lysine N-methyltransferase 2E	KMT2E	55904	GO:0043229	0.33077	1.78378	20.6601	22	3130
CD177_02-UNTREATED	nucleoplasm	GO_CC	Q8IZD2	KMT2E_HUMAN	Histone-lysine N-methyltransferase 2E	KMT2E	55904	GO:0005654	0.756788	0.806802	9.17492	8	1390
CD177_02-UNTREATED	cell part	GO_CC	Q8IZD2	KMT2E_HUMAN	Histone-lysine N-methyltransferase 2E	KMT2E	55904	GO:0044464	0.581331	Inf	23.4653	24	3555
CD177_02-UNTREATED	nuclear part	GO_CC	Q8IZD2	KMT2E_HUMAN	Histone-lysine N-methyltransferase 2E	KMT2E	55904	GO:0044428	0.862514	0.689233	11.1551	9	1690
CD177_02-UNTREATED	intracellular organelle part	GO_CC	Q8IZD2	KMT2E_HUMAN	Histone-lysine N-methyltransferase 2E	KMT2E	55904	GO:0044446	0.901497	0.639855	16.4554	14	2493
CD177_02-UNTREATED	nucleoplasm part	GO_CC	Q8IZD2	KMT2E_HUMAN	Histone-lysine N-methyltransferase 2E	KMT2E	55904	GO:0044451	0.446663	1.21647	3.39274	4	514
CD177_02-UNTREATED	organelle part	GO_CC	Q8IZD2	KMT2E_HUMAN	Histone-lysine N-methyltransferase 2E	KMT2E	55904	GO:0044422	0.832262	0.732696	16.6601	15	2524
CD177_02-UNTREATED	nuclear lumen	GO_CC	Q8IZD2	KMT2E_HUMAN	Histone-lysine N-methyltransferase 2E	KMT2E	55904	GO:0031981	0.890128	0.645939	10.4554	8	1584
CD177_02-UNTREATED	intracellular membrane-bounded organelle	GO_CC	Q8IZD2	KMT2E_HUMAN	Histone-lysine N-methyltransferase 2E	KMT2E	55904	GO:0043231	0.886549	0.653931	18.0726	16	2738
CD177_02-UNTREATED	organelle lumen	GO_CC	Q8IZD2	KMT2E_HUMAN	Histone-lysine N-methyltransferase 2E	KMT2E	55904	GO:0043233	0.943687	0.556758	11.3333	8	1717
CD177_02-UNTREATED	intracellular	GO_CC	Q8IZD2	KMT2E_HUMAN	Histone-lysine N-methyltransferase 2E	KMT2E	55904	GO:0005622	0.343109	Inf	22.9571	24	3478
CD177_02-UNTREATED	nuclear body	GO_CC	Q8IZD2	KMT2E_HUMAN	Histone-lysine N-methyltransferase 2E	KMT2E	55904	GO:0016604	0.190557	1.90612	2.29043	4	347
CD177_02-UNTREATED	cytoplasm	GO_CC	Q8IZD2	KMT2E_HUMAN	Histone-lysine N-methyltransferase 2E	KMT2E	55904	GO:0005737	0.630778	0.972141	18.1254	18	2746
CD177_02-UNTREATED	cell	GO_CC	Q8IZD2	KMT2E_HUMAN	Histone-lysine N-methyltransferase 2E	KMT2E	55904	GO:0005623	0.585281	Inf	23.4719	24	3556
CD177_02-UNTREATED	cytoskeletal part	GO_CC	Q8IWC1	MA7D3_HUMAN	MAP7 domain-containing protein 3	MAP7D3	79649	GO:0044430	0.133003	1.92558	3.55776	6	539
CD177_02-UNTREATED	spindle	GO_CC	Q8IWC1	MA7D3_HUMAN	MAP7 domain-containing protein 3	MAP7D3	79649	GO:0005819	0.632331	1.02484	0.976898	1	148
CD177_02-UNTREATED	intracellular	GO_CC	Q8IWC1	MA7D3_HUMAN	MAP7 domain-containing protein 3	MAP7D3	79649	GO:0005622	0.343109	Inf	22.9571	24	3478
CD177_02-UNTREATED	intracellular non-membrane-bounded organelle	GO_CC	Q8IWC1	MA7D3_HUMAN	MAP7 domain-containing protein 3	MAP7D3	79649	GO:0043232	0.132726	1.71223	9.82178	13	1488
CD177_02-UNTREATED	membrane	GO_CC	Q8IWC1	MA7D3_HUMAN	MAP7 domain-containing protein 3	MAP7D3	79649	GO:0016020	0.274882	1.38816	11.0495	13	1674
CD177_02-UNTREATED	cell	GO_CC	Q8IWC1	MA7D3_HUMAN	MAP7 domain-containing protein 3	MAP7D3	79649	GO:0005623	0.585281	Inf	23.4719	24	3556
CD177_02-UNTREATED	organelle	GO_CC	Q8IWC1	MA7D3_HUMAN	MAP7 domain-containing protein 3	MAP7D3	79649	GO:0043226	0.49338	1.37372	21.3399	22	3233
CD177_02-UNTREATED	cytoskeleton	GO_CC	Q8IWC1	MA7D3_HUMAN	MAP7 domain-containing protein 3	MAP7D3	79649	GO:0005856	0.00342396	3.4585	4.75908	11	721
CD177_02-UNTREATED	cytoplasm	GO_CC	Q8IWC1	MA7D3_HUMAN	MAP7 domain-containing protein 3	MAP7D3	79649	GO:0005737	0.630778	0.972141	18.1254	18	2746
CD177_02-UNTREATED	non-membrane-bounded organelle	GO_CC	Q8IWC1	MA7D3_HUMAN	MAP7 domain-containing protein 3	MAP7D3	79649	GO:0043228	0.132726	1.71223	9.82178	13	1488
CD177_02-UNTREATED	microtubule cytoskeleton	GO_CC	Q8IWC1	MA7D3_HUMAN	MAP7 domain-containing protein 3	MAP7D3	79649	GO:0015630	0.327842	1.46069	2.89769	4	439
CD177_02-UNTREATED	cell part	GO_CC	Q8IWC1	MA7D3_HUMAN	MAP7 domain-containing protein 3	MAP7D3	79649	GO:0044464	0.581331	Inf	23.4653	24	3555
CD177_02-UNTREATED	intracellular organelle	GO_CC	Q8IWC1	MA7D3_HUMAN	MAP7 domain-containing protein 3	MAP7D3	79649	GO:0043229	0.33077	1.78378	20.6601	22	3130
CD177_02-UNTREATED	intracellular part	GO_CC	Q8IWC1	MA7D3_HUMAN	MAP7 domain-containing protein 3	MAP7D3	79649	GO:0044424	0.294491	Inf	22.8119	24	3456
CD177_02-UNTREATED	intracellular organelle part	GO_CC	Q8IWC1	MA7D3_HUMAN	MAP7 domain-containing protein 3	MAP7D3	79649	GO:0044446	0.901497	0.639855	16.4554	14	2493
CD177_02-UNTREATED	organelle part	GO_CC	Q8IWC1	MA7D3_HUMAN	MAP7 domain-containing protein 3	MAP7D3	79649	GO:0044422	0.832262	0.732696	16.6601	15	2524
CD177_02-UNTREATED	intracellular membrane-bounded organelle	GO_CC	Q9C0H5	RHG39_HUMAN	Rho GTPase-activating protein 39	ARHGAP39	80728	GO:0043231	0.886549	0.653931	18.0726	16	2738
CD177_02-UNTREATED	non-membrane-bounded organelle	GO_CC	Q9C0H5	RHG39_HUMAN	Rho GTPase-activating protein 39	ARHGAP39	80728	GO:0043228	0.132726	1.71223	9.82178	13	1488
CD177_02-UNTREATED	nucleus	GO_CC	Q9C0H5	RHG39_HUMAN	Rho GTPase-activating protein 39	ARHGAP39	80728	GO:0005634	0.842885	0.722164	14.8845	13	2255
CD177_02-UNTREATED	cytoplasm	GO_CC	Q9C0H5	RHG39_HUMAN	Rho GTPase-activating protein 39	ARHGAP39	80728	GO:0005737	0.630778	0.972141	18.1254	18	2746
CD177_02-UNTREATED	cell part	GO_CC	Q9C0H5	RHG39_HUMAN	Rho GTPase-activating protein 39	ARHGAP39	80728	GO:0044464	0.581331	Inf	23.4653	24	3555
CD177_02-UNTREATED	intracellular organelle	GO_CC	Q9C0H5	RHG39_HUMAN	Rho GTPase-activating protein 39	ARHGAP39	80728	GO:0043229	0.33077	1.78378	20.6601	22	3130
CD177_02-UNTREATED	organelle	GO_CC	Q9C0H5	RHG39_HUMAN	Rho GTPase-activating protein 39	ARHGAP39	80728	GO:0043226	0.49338	1.37372	21.3399	22	3233
CD177_02-UNTREATED	intracellular part	GO_CC	Q9C0H5	RHG39_HUMAN	Rho GTPase-activating protein 39	ARHGAP39	80728	GO:0044424	0.294491	Inf	22.8119	24	3456
CD177_02-UNTREATED	intracellular non-membrane-bounded organelle	GO_CC	Q9C0H5	RHG39_HUMAN	Rho GTPase-activating protein 39	ARHGAP39	80728	GO:0043232	0.132726	1.71223	9.82178	13	1488
CD177_02-UNTREATED	cytoplasmic part	GO_CC	Q9C0H5	RHG39_HUMAN	Rho GTPase-activating protein 39	ARHGAP39	80728	GO:0044444	0.931676	0.592593	15.0495	12	2280
CD177_02-UNTREATED	cell	GO_CC	Q9C0H5	RHG39_HUMAN	Rho GTPase-activating protein 39	ARHGAP39	80728	GO:0005623	0.585281	Inf	23.4719	24	3556
CD177_02-UNTREATED	membrane-bounded organelle	GO_CC	Q9C0H5	RHG39_HUMAN	Rho GTPase-activating protein 39	ARHGAP39	80728	GO:0043227	0.955932	0.509138	19.8218	17	3003
CD177_02-UNTREATED	cytoskeleton	GO_CC	Q9C0H5	RHG39_HUMAN	Rho GTPase-activating protein 39	ARHGAP39	80728	GO:0005856	0.00342396	3.4585	4.75908	11	721
CD177_02-UNTREATED	intracellular	GO_CC	Q9C0H5	RHG39_HUMAN	Rho GTPase-activating protein 39	ARHGAP39	80728	GO:0005622	0.343109	Inf	22.9571	24	3478
CD177_02-UNTREATED	cytosol	GO_CC	Q9C0H5	RHG39_HUMAN	Rho GTPase-activating protein 39	ARHGAP39	80728	GO:0005829	0.936977	0.569905	11.1947	8	1696
CD177_02-UNTREATED	organelle outer membrane	GO_CC	Q8IVL0	NAV3_HUMAN	Neuron navigator 3	NAV3	89795	GO:0031968	0.00359774	11.3238	0.316832	3	48
CD177_02-UNTREATED	microtubule cytoskeleton	GO_CC	Q8IVL0	NAV3_HUMAN	Neuron navigator 3	NAV3	89795	GO:0015630	0.327842	1.46069	2.89769	4	439
CD177_02-UNTREATED	outer membrane	GO_CC	Q8IVL0	NAV3_HUMAN	Neuron navigator 3	NAV3	89795	GO:0019867	0.00359774	11.3238	0.316832	3	48
CD177_02-UNTREATED	microtubule end	GO_CC	Q8IVL0	NAV3_HUMAN	Neuron navigator 3	NAV3	89795	GO:1990752	0.135946	7.43478	0.145215	1	22
CD177_02-UNTREATED	nuclear part	GO_CC	Q8IVL0	NAV3_HUMAN	Neuron navigator 3	NAV3	89795	GO:0044428	0.862514	0.689233	11.1551	9	1690
CD177_02-UNTREATED	intracellular organelle	GO_CC	Q8IVL0	NAV3_HUMAN	Neuron navigator 3	NAV3	89795	GO:0043229	0.33077	1.78378	20.6601	22	3130
CD177_02-UNTREATED	organelle part	GO_CC	Q8IVL0	NAV3_HUMAN	Neuron navigator 3	NAV3	89795	GO:0044422	0.832262	0.732696	16.6601	15	2524
CD177_02-UNTREATED	cell part	GO_CC	Q8IVL0	NAV3_HUMAN	Neuron navigator 3	NAV3	89795	GO:0044464	0.581331	Inf	23.4653	24	3555
CD177_02-UNTREATED	envelope	GO_CC	Q8IVL0	NAV3_HUMAN	Neuron navigator 3	NAV3	89795	GO:0031975	0.0791015	2.7247	1.65677	4	251
CD177_02-UNTREATED	membrane	GO_CC	Q8IVL0	NAV3_HUMAN	Neuron navigator 3	NAV3	89795	GO:0016020	0.274882	1.38816	11.0495	13	1674
CD177_02-UNTREATED	whole membrane	GO_CC	Q8IVL0	NAV3_HUMAN	Neuron navigator 3	NAV3	89795	GO:0098805	0.220059	1.78462	2.42904	4	368
CD177_02-UNTREATED	intracellular part	GO_CC	Q8IVL0	NAV3_HUMAN	Neuron navigator 3	NAV3	89795	GO:0044424	0.294491	Inf	22.8119	24	3456
CD177_02-UNTREATED	non-membrane-bounded organelle	GO_CC	Q8IVL0	NAV3_HUMAN	Neuron navigator 3	NAV3	89795	GO:0043228	0.132726	1.71223	9.82178	13	1488
CD177_02-UNTREATED	intracellular membrane-bounded organelle	GO_CC	Q8IVL0	NAV3_HUMAN	Neuron navigator 3	NAV3	89795	GO:0043231	0.886549	0.653931	18.0726	16	2738
CD177_02-UNTREATED	intracellular	GO_CC	Q8IVL0	NAV3_HUMAN	Neuron navigator 3	NAV3	89795	GO:0005622	0.343109	Inf	22.9571	24	3478
CD177_02-UNTREATED	organelle membrane	GO_CC	Q8IVL0	NAV3_HUMAN	Neuron navigator 3	NAV3	89795	GO:0031090	0.507078	1.11585	3.65017	4	553
CD177_02-UNTREATED	organelle	GO_CC	Q8IVL0	NAV3_HUMAN	Neuron navigator 3	NAV3	89795	GO:0043226	0.49338	1.37372	21.3399	22	3233
CD177_02-UNTREATED	supramolecular fiber	GO_CC	Q8IVL0	NAV3_HUMAN	Neuron navigator 3	NAV3	89795	GO:0099512	0.110204	2.39856	1.86139	4	282
CD177_02-UNTREATED	nucleus	GO_CC	Q8IVL0	NAV3_HUMAN	Neuron navigator 3	NAV3	89795	GO:0005634	0.842885	0.722164	14.8845	13	2255
CD177_02-UNTREATED	microtubule	GO_CC	Q8IVL0	NAV3_HUMAN	Neuron navigator 3	NAV3	89795	GO:0005874	0.300228	1.91131	1.09571	2	166
CD177_02-UNTREATED	supramolecular complex	GO_CC	Q8IVL0	NAV3_HUMAN	Neuron navigator 3	NAV3	89795	GO:0099080	0.110204	2.39856	1.86139	4	282
CD177_02-UNTREATED	cell	GO_CC	Q8IVL0	NAV3_HUMAN	Neuron navigator 3	NAV3	89795	GO:0005623	0.585281	Inf	23.4719	24	3556
CD177_02-UNTREATED	organelle envelope	GO_CC	Q8IVL0	NAV3_HUMAN	Neuron navigator 3	NAV3	89795	GO:0031967	0.0791015	2.7247	1.65677	4	251
CD177_02-UNTREATED	nuclear outer membrane-endoplasmic reticulum membrane network	GO_CC	Q8IVL0	NAV3_HUMAN	Neuron navigator 3	NAV3	89795	GO:0042175	0.121376	2.67681	1.22772	3	186
CD177_02-UNTREATED	cytoskeletal part	GO_CC	Q8IVL0	NAV3_HUMAN	Neuron navigator 3	NAV3	89795	GO:0044430	0.133003	1.92558	3.55776	6	539
CD177_02-UNTREATED	nuclear outer membrane	GO_CC	Q8IVL0	NAV3_HUMAN	Neuron navigator 3	NAV3	89795	GO:0005640	0.0389825	31.3652	0.039604	1	6
CD177_02-UNTREATED	nuclear membrane	GO_CC	Q8IVL0	NAV3_HUMAN	Neuron navigator 3	NAV3	89795	GO:0031965	0.177203	2.78947	0.765677	2	116
CD177_02-UNTREATED	supramolecular polymer	GO_CC	Q8IVL0	NAV3_HUMAN	Neuron navigator 3	NAV3	89795	GO:0099081	0.110204	2.39856	1.86139	4	282
CD177_02-UNTREATED	bounding membrane of organelle	GO_CC	Q8IVL0	NAV3_HUMAN	Neuron navigator 3	NAV3	89795	GO:0098588	0.481932	1.19393	2.56766	3	389
CD177_02-UNTREATED	intracellular non-membrane-bounded organelle	GO_CC	Q8IVL0	NAV3_HUMAN	Neuron navigator 3	NAV3	89795	GO:0043232	0.132726	1.71223	9.82178	13	1488
CD177_02-UNTREATED	cytoskeleton	GO_CC	Q8IVL0	NAV3_HUMAN	Neuron navigator 3	NAV3	89795	GO:0005856	0.00342396	3.4585	4.75908	11	721
CD177_02-UNTREATED	membrane-bounded organelle	GO_CC	Q8IVL0	NAV3_HUMAN	Neuron navigator 3	NAV3	89795	GO:0043227	0.955932	0.509138	19.8218	17	3003
CD177_02-UNTREATED	membrane part	GO_CC	Q8IVL0	NAV3_HUMAN	Neuron navigator 3	NAV3	89795	GO:0044425	0.635745	0.930971	5.28713	5	801
CD177_02-UNTREATED	polymeric cytoskeletal fiber	GO_CC	Q8IVL0	NAV3_HUMAN	Neuron navigator 3	NAV3	89795	GO:0099513	0.187713	2.15048	1.50495	3	228
CD177_02-UNTREATED	nuclear envelope	GO_CC	Q8IVL0	NAV3_HUMAN	Neuron navigator 3	NAV3	89795	GO:0005635	0.302715	1.89917	1.10231	2	167
CD177_02-UNTREATED	endomembrane system	GO_CC	Q8IVL0	NAV3_HUMAN	Neuron navigator 3	NAV3	89795	GO:0012505	0.788241	0.746966	6.24422	5	946
CD177_02-UNTREATED	intracellular organelle part	GO_CC	Q8IVL0	NAV3_HUMAN	Neuron navigator 3	NAV3	89795	GO:0044446	0.901497	0.639855	16.4554	14	2493
CD177_02-UNTREATED	cell-substrate junction	GO_CC	Q86SQ0	PHLB2_HUMAN	Pleckstrin homology-like domain family B member 2	PHLDB2	90102	GO:0030055	0.145453	2.45011	1.33333	3	202
CD177_02-UNTREATED	intracellular	GO_CC	Q86SQ0	PHLB2_HUMAN	Pleckstrin homology-like domain family B member 2	PHLDB2	90102	GO:0005622	0.343109	Inf	22.9571	24	3478
CD177_02-UNTREATED	basal part of cell	GO_CC	Q86SQ0	PHLB2_HUMAN	Pleckstrin homology-like domain family B member 2	PHLDB2	90102	GO:0045178	0.00473644	23.3636	0.105611	2	16
CD177_02-UNTREATED	cytoplasmic part	GO_CC	Q86SQ0	PHLB2_HUMAN	Pleckstrin homology-like domain family B member 2	PHLDB2	90102	GO:0044444	0.931676	0.592593	15.0495	12	2280
CD177_02-UNTREATED	basal cortex	GO_CC	Q86SQ0	PHLB2_HUMAN	Pleckstrin homology-like domain family B member 2	PHLDB2	90102	GO:0045180	0.000412613	109.364	0.0330033	2	5
CD177_02-UNTREATED	intermediate filament cytoskeleton	GO_CC	Q86SQ0	PHLB2_HUMAN	Pleckstrin homology-like domain family B member 2	PHLDB2	90102	GO:0045111	0.00228563	13.4361	0.270627	3	41
CD177_02-UNTREATED	non-membrane-bounded organelle	GO_CC	Q86SQ0	PHLB2_HUMAN	Pleckstrin homology-like domain family B member 2	PHLDB2	90102	GO:0043228	0.132726	1.71223	9.82178	13	1488
CD177_02-UNTREATED	cell cortex part	GO_CC	Q86SQ0	PHLB2_HUMAN	Pleckstrin homology-like domain family B member 2	PHLDB2	90102	GO:0044448	0.045312	6.47636	0.343234	2	52
CD177_02-UNTREATED	membrane	GO_CC	Q86SQ0	PHLB2_HUMAN	Pleckstrin homology-like domain family B member 2	PHLDB2	90102	GO:0016020	0.274882	1.38816	11.0495	13	1674
CD177_02-UNTREATED	cell leading edge	GO_CC	Q86SQ0	PHLB2_HUMAN	Pleckstrin homology-like domain family B member 2	PHLDB2	90102	GO:0031252	0.305201	1.88719	1.10891	2	168
CD177_02-UNTREATED	cell-substrate adherens junction	GO_CC	Q86SQ0	PHLB2_HUMAN	Pleckstrin homology-like domain family B member 2	PHLDB2	90102	GO:0005924	0.142356	2.47643	1.32013	3	200
CD177_02-UNTREATED	organelle	GO_CC	Q86SQ0	PHLB2_HUMAN	Pleckstrin homology-like domain family B member 2	PHLDB2	90102	GO:0043226	0.49338	1.37372	21.3399	22	3233
CD177_02-UNTREATED	intracellular organelle	GO_CC	Q86SQ0	PHLB2_HUMAN	Pleckstrin homology-like domain family B member 2	PHLDB2	90102	GO:0043229	0.33077	1.78378	20.6601	22	3130
CD177_02-UNTREATED	plasma membrane	GO_CC	Q86SQ0	PHLB2_HUMAN	Pleckstrin homology-like domain family B member 2	PHLDB2	90102	GO:0005886	0.83236	0.674576	5.47855	4	830
CD177_02-UNTREATED	cytoplasm	GO_CC	Q86SQ0	PHLB2_HUMAN	Pleckstrin homology-like domain family B member 2	PHLDB2	90102	GO:0005737	0.630778	0.972141	18.1254	18	2746
CD177_02-UNTREATED	intracellular non-membrane-bounded organelle	GO_CC	Q86SQ0	PHLB2_HUMAN	Pleckstrin homology-like domain family B member 2	PHLDB2	90102	GO:0043232	0.132726	1.71223	9.82178	13	1488
CD177_02-UNTREATED	cell cortex	GO_CC	Q86SQ0	PHLB2_HUMAN	Pleckstrin homology-like domain family B member 2	PHLDB2	90102	GO:0005938	0.124327	3.51748	0.613861	2	93
CD177_02-UNTREATED	cell junction	GO_CC	Q86SQ0	PHLB2_HUMAN	Pleckstrin homology-like domain family B member 2	PHLDB2	90102	GO:0030054	0.504874	1.15038	2.65347	3	402
CD177_02-UNTREATED	cell periphery	GO_CC	Q86SQ0	PHLB2_HUMAN	Pleckstrin homology-like domain family B member 2	PHLDB2	90102	GO:0071944	0.699518	0.853794	5.65017	5	856
CD177_02-UNTREATED	cytoskeleton	GO_CC	Q86SQ0	PHLB2_HUMAN	Pleckstrin homology-like domain family B member 2	PHLDB2	90102	GO:0005856	0.00342396	3.4585	4.75908	11	721
CD177_02-UNTREATED	cell cortex region	GO_CC	Q86SQ0	PHLB2_HUMAN	Pleckstrin homology-like domain family B member 2	PHLDB2	90102	GO:0099738	0.00221506	36.3939	0.0726073	2	11
CD177_02-UNTREATED	focal adhesion	GO_CC	Q86SQ0	PHLB2_HUMAN	Pleckstrin homology-like domain family B member 2	PHLDB2	90102	GO:0005925	0.142356	2.47643	1.32013	3	200
CD177_02-UNTREATED	cell	GO_CC	Q86SQ0	PHLB2_HUMAN	Pleckstrin homology-like domain family B member 2	PHLDB2	90102	GO:0005623	0.585281	Inf	23.4719	24	3556
CD177_02-UNTREATED	intracellular part	GO_CC	Q86SQ0	PHLB2_HUMAN	Pleckstrin homology-like domain family B member 2	PHLDB2	90102	GO:0044424	0.294491	Inf	22.8119	24	3456
CD177_02-UNTREATED	cytoplasmic region	GO_CC	Q86SQ0	PHLB2_HUMAN	Pleckstrin homology-like domain family B member 2	PHLDB2	90102	GO:0099568	0.165376	2.9216	0.732673	2	111
CD177_02-UNTREATED	adherens junction	GO_CC	Q86SQ0	PHLB2_HUMAN	Pleckstrin homology-like domain family B member 2	PHLDB2	90102	GO:0005912	0.208292	2.03436	1.58416	3	240
CD177_02-UNTREATED	cytosol	GO_CC	Q86SQ0	PHLB2_HUMAN	Pleckstrin homology-like domain family B member 2	PHLDB2	90102	GO:0005829	0.936977	0.569905	11.1947	8	1696
CD177_02-UNTREATED	cell part	GO_CC	Q86SQ0	PHLB2_HUMAN	Pleckstrin homology-like domain family B member 2	PHLDB2	90102	GO:0044464	0.581331	Inf	23.4653	24	3555
CD177_02-UNTREATED	anchoring junction	GO_CC	Q86SQ0	PHLB2_HUMAN	Pleckstrin homology-like domain family B member 2	PHLDB2	90102	GO:0070161	0.220553	1.9719	1.63036	3	247
CD177_02-UNTREATED	intracellular	GO_CC	Q6R327	RICTR_HUMAN	Rapamycin-insensitive companion of mTOR	RICTOR	253260	GO:0005622	0.343109	Inf	22.9571	24	3478
CD177_02-UNTREATED	intracellular part	GO_CC	Q6R327	RICTR_HUMAN	Rapamycin-insensitive companion of mTOR	RICTOR	253260	GO:0044424	0.294491	Inf	22.8119	24	3456
CD177_02-UNTREATED	cell	GO_CC	Q6R327	RICTR_HUMAN	Rapamycin-insensitive companion of mTOR	RICTOR	253260	GO:0005623	0.585281	Inf	23.4719	24	3556
CD177_02-UNTREATED	TOR complex	GO_CC	Q6R327	RICTR_HUMAN	Rapamycin-insensitive companion of mTOR	RICTOR	253260	GO:0038201	0.00146161	46.8182	0.0594059	2	9
CD177_02-UNTREATED	cytoplasm	GO_CC	Q6R327	RICTR_HUMAN	Rapamycin-insensitive companion of mTOR	RICTOR	253260	GO:0005737	0.630778	0.972141	18.1254	18	2746
CD177_02-UNTREATED	protein complex	GO_CC	Q6R327	RICTR_HUMAN	Rapamycin-insensitive companion of mTOR	RICTOR	253260	GO:0043234	0.9386	0.507542	6.76568	4	1025
CD177_02-UNTREATED	macromolecular complex	GO_CC	Q6R327	RICTR_HUMAN	Rapamycin-insensitive companion of mTOR	RICTOR	253260	GO:0032991	0.979683	0.439949	10.3168	6	1563
CD177_02-UNTREATED	cytoplasmic part	GO_CC	Q6R327	RICTR_HUMAN	Rapamycin-insensitive companion of mTOR	RICTOR	253260	GO:0044444	0.931676	0.592593	15.0495	12	2280
CD177_02-UNTREATED	cell part	GO_CC	Q6R327	RICTR_HUMAN	Rapamycin-insensitive companion of mTOR	RICTOR	253260	GO:0044464	0.581331	Inf	23.4653	24	3555
CD177_02-UNTREATED	TORC2 complex	GO_CC	Q6R327	RICTR_HUMAN	Rapamycin-insensitive companion of mTOR	RICTOR	253260	GO:0031932	0.0389825	31.3652	0.039604	1	6
CD177_02-UNTREATED	cytosol	GO_CC	Q6R327	RICTR_HUMAN	Rapamycin-insensitive companion of mTOR	RICTOR	253260	GO:0005829	0.936977	0.569905	11.1947	8	1696
CD177_02-UNTREATED	polymeric cytoskeletal fiber	GO_CC	Q32P44	EMAL3_HUMAN	Echinoderm microtubule-associated protein-like 3	EML3	256364	GO:0099513	0.187713	2.15048	1.50495	3	228
CD177_02-UNTREATED	supramolecular complex	GO_CC	Q32P44	EMAL3_HUMAN	Echinoderm microtubule-associated protein-like 3	EML3	256364	GO:0099080	0.110204	2.39856	1.86139	4	282
CD177_02-UNTREATED	cytoskeleton	GO_CC	Q32P44	EMAL3_HUMAN	Echinoderm microtubule-associated protein-like 3	EML3	256364	GO:0005856	0.00342396	3.4585	4.75908	11	721
CD177_02-UNTREATED	cytoplasm	GO_CC	Q32P44	EMAL3_HUMAN	Echinoderm microtubule-associated protein-like 3	EML3	256364	GO:0005737	0.630778	0.972141	18.1254	18	2746
CD177_02-UNTREATED	cell part	GO_CC	Q32P44	EMAL3_HUMAN	Echinoderm microtubule-associated protein-like 3	EML3	256364	GO:0044464	0.581331	Inf	23.4653	24	3555
CD177_02-UNTREATED	non-membrane-bounded organelle	GO_CC	Q32P44	EMAL3_HUMAN	Echinoderm microtubule-associated protein-like 3	EML3	256364	GO:0043228	0.132726	1.71223	9.82178	13	1488
CD177_02-UNTREATED	supramolecular fiber	GO_CC	Q32P44	EMAL3_HUMAN	Echinoderm microtubule-associated protein-like 3	EML3	256364	GO:0099512	0.110204	2.39856	1.86139	4	282
CD177_02-UNTREATED	microtubule	GO_CC	Q32P44	EMAL3_HUMAN	Echinoderm microtubule-associated protein-like 3	EML3	256364	GO:0005874	0.300228	1.91131	1.09571	2	166
CD177_02-UNTREATED	organelle	GO_CC	Q32P44	EMAL3_HUMAN	Echinoderm microtubule-associated protein-like 3	EML3	256364	GO:0043226	0.49338	1.37372	21.3399	22	3233
CD177_02-UNTREATED	microtubule cytoskeleton	GO_CC	Q32P44	EMAL3_HUMAN	Echinoderm microtubule-associated protein-like 3	EML3	256364	GO:0015630	0.327842	1.46069	2.89769	4	439
CD177_02-UNTREATED	intracellular part	GO_CC	Q32P44	EMAL3_HUMAN	Echinoderm microtubule-associated protein-like 3	EML3	256364	GO:0044424	0.294491	Inf	22.8119	24	3456
CD177_02-UNTREATED	intracellular organelle part	GO_CC	Q32P44	EMAL3_HUMAN	Echinoderm microtubule-associated protein-like 3	EML3	256364	GO:0044446	0.901497	0.639855	16.4554	14	2493
CD177_02-UNTREATED	organelle part	GO_CC	Q32P44	EMAL3_HUMAN	Echinoderm microtubule-associated protein-like 3	EML3	256364	GO:0044422	0.832262	0.732696	16.6601	15	2524
CD177_02-UNTREATED	intracellular non-membrane-bounded organelle	GO_CC	Q32P44	EMAL3_HUMAN	Echinoderm microtubule-associated protein-like 3	EML3	256364	GO:0043232	0.132726	1.71223	9.82178	13	1488
CD177_02-UNTREATED	intracellular organelle	GO_CC	Q32P44	EMAL3_HUMAN	Echinoderm microtubule-associated protein-like 3	EML3	256364	GO:0043229	0.33077	1.78378	20.6601	22	3130
CD177_02-UNTREATED	supramolecular polymer	GO_CC	Q32P44	EMAL3_HUMAN	Echinoderm microtubule-associated protein-like 3	EML3	256364	GO:0099081	0.110204	2.39856	1.86139	4	282
CD177_02-UNTREATED	intracellular	GO_CC	Q32P44	EMAL3_HUMAN	Echinoderm microtubule-associated protein-like 3	EML3	256364	GO:0005622	0.343109	Inf	22.9571	24	3478
CD177_02-UNTREATED	cytoskeletal part	GO_CC	Q32P44	EMAL3_HUMAN	Echinoderm microtubule-associated protein-like 3	EML3	256364	GO:0044430	0.133003	1.92558	3.55776	6	539
CD177_02-UNTREATED	cell	GO_CC	Q32P44	EMAL3_HUMAN	Echinoderm microtubule-associated protein-like 3	EML3	256364	GO:0005623	0.585281	Inf	23.4719	24	3556
CD177_02-UNTREATED	macromolecule metabolic process	GO_BP	Q15717	ELAV1_HUMAN	ELAV-like protein 1	ELAVL1	1994	GO:0043170	0.975362	0.472758	14.9135	11	2397
CD177_02-UNTREATED	cellular macromolecule biosynthetic process	GO_BP	Q15717	ELAV1_HUMAN	ELAV-like protein 1	ELAVL1	1994	GO:0034645	0.629438	0.947025	9.28903	9	1493
CD177_02-UNTREATED	heterocycle metabolic process	GO_BP	Q15717	ELAV1_HUMAN	ELAV-like protein 1	ELAVL1	1994	GO:0046483	0.762785	0.806271	11.1742	10	1796
CD177_02-UNTREATED	amide biosynthetic process	GO_BP	Q15717	ELAV1_HUMAN	ELAV-like protein 1	ELAVL1	1994	GO:0043604	0.517677	1.19191	1.70475	2	274
CD177_02-UNTREATED	regulation of gene silencing by RNA	GO_BP	Q15717	ELAV1_HUMAN	ELAV-like protein 1	ELAVL1	1994	GO:0060966	0.222007	4.24298	0.248869	1	40
CD177_02-UNTREATED	nucleobase-containing compound metabolic process	GO_BP	Q15717	ELAV1_HUMAN	ELAV-like protein 1	ELAVL1	1994	GO:0006139	0.751004	0.819225	11.0871	10	1782
CD177_02-UNTREATED	multicellular organism development	GO_BP	Q15717	ELAV1_HUMAN	ELAV-like protein 1	ELAVL1	1994	GO:0007275	0.280014	1.41035	7.25452	9	1166
CD177_02-UNTREATED	regulation of catabolic process	GO_BP	Q15717	ELAV1_HUMAN	ELAV-like protein 1	ELAVL1	1994	GO:0009894	0.150038	2.12985	2.0905	4	336
CD177_02-UNTREATED	negative regulation of gene silencing by RNA	GO_BP	Q15717	ELAV1_HUMAN	ELAV-like protein 1	ELAVL1	1994	GO:0060967	0.0246659	55.7302	0.0248869	1	4
CD177_02-UNTREATED	organic substance biosynthetic process	GO_BP	Q15717	ELAV1_HUMAN	ELAV-like protein 1	ELAVL1	1994	GO:1901576	0.63875	0.939266	10.3405	10	1662
CD177_02-UNTREATED	mRNA splicing, via spliceosome	GO_BP	Q15717	ELAV1_HUMAN	ELAV-like protein 1	ELAVL1	1994	GO:0000398	0.316453	1.84144	1.13857	2	183
CD177_02-UNTREATED	regulation of RNA stability	GO_BP	Q15717	ELAV1_HUMAN	ELAV-like protein 1	ELAVL1	1994	GO:0043487	0.0691939	5.06765	0.43552	2	70
CD177_02-UNTREATED	3'-UTR-mediated mRNA stabilization	GO_BP	Q15717	ELAV1_HUMAN	ELAV-like protein 1	ELAVL1	1994	GO:0070935	0.0246659	55.7302	0.0248869	1	4
CD177_02-UNTREATED	RNA catabolic process	GO_BP	Q15717	ELAV1_HUMAN	ELAV-like protein 1	ELAVL1	1994	GO:0006401	0.285922	1.99167	1.05769	2	170
CD177_02-UNTREATED	regulation of translation	GO_BP	Q15717	ELAV1_HUMAN	ELAV-like protein 1	ELAVL1	1994	GO:0006417	0.323476	1.80978	1.15724	2	186
CD177_02-UNTREATED	positive regulation of gene expression	GO_BP	Q15717	ELAV1_HUMAN	ELAV-like protein 1	ELAVL1	1994	GO:0010628	0.736424	0.787322	3.67081	3	590
CD177_02-UNTREATED	regulation of biological process	GO_BP	Q15717	ELAV1_HUMAN	ELAV-like protein 1	ELAVL1	1994	GO:0050789	0.165985	2.09991	16.5373	19	2658
CD177_02-UNTREATED	negative regulation of posttranscriptional gene silencing	GO_BP	Q15717	ELAV1_HUMAN	ELAV-like protein 1	ELAVL1	1994	GO:0060149	0.0246659	55.7302	0.0248869	1	4
CD177_02-UNTREATED	negative regulation of cellular macromolecule biosynthetic process	GO_BP	Q15717	ELAV1_HUMAN	ELAV-like protein 1	ELAVL1	1994	GO:2000113	0.663401	0.892943	3.30373	3	531
CD177_02-UNTREATED	regulation of mRNA metabolic process	GO_BP	Q15717	ELAV1_HUMAN	ELAV-like protein 1	ELAVL1	1994	GO:1903311	0.220358	2.41	0.883484	2	142
CD177_02-UNTREATED	regulation of cellular biosynthetic process	GO_BP	Q15717	ELAV1_HUMAN	ELAV-like protein 1	ELAVL1	1994	GO:0031326	0.419269	1.19356	8.08201	9	1299
CD177_02-UNTREATED	regulation of primary metabolic process	GO_BP	Q15717	ELAV1_HUMAN	ELAV-like protein 1	ELAVL1	1994	GO:0080090	0.50661	1.0867	10.5458	11	1695
CD177_02-UNTREATED	mRNA catabolic process	GO_BP	Q15717	ELAV1_HUMAN	ELAV-like protein 1	ELAVL1	1994	GO:0006402	0.260064	2.13822	0.989253	2	159
CD177_02-UNTREATED	RNA splicing, via transesterification reactions	GO_BP	Q15717	ELAV1_HUMAN	ELAV-like protein 1	ELAVL1	1994	GO:0000375	0.321137	1.82022	1.15102	2	185
CD177_02-UNTREATED	negative regulation of protein metabolic process	GO_BP	Q15717	ELAV1_HUMAN	ELAV-like protein 1	ELAVL1	1994	GO:0051248	0.697385	0.837067	2.34559	2	377
CD177_02-UNTREATED	negative regulation of catabolic process	GO_BP	Q15717	ELAV1_HUMAN	ELAV-like protein 1	ELAVL1	1994	GO:0009895	0.122814	3.56042	0.609729	2	98
CD177_02-UNTREATED	multicellular organismal process	GO_BP	Q15717	ELAV1_HUMAN	ELAV-like protein 1	ELAVL1	1994	GO:0032501	0.418353	1.19319	9.0526	10	1455
CD177_02-UNTREATED	regulation of cellular metabolic process	GO_BP	Q15717	ELAV1_HUMAN	ELAV-like protein 1	ELAVL1	1994	GO:0031323	0.404137	1.2165	10.9316	12	1757
CD177_02-UNTREATED	cellular amide metabolic process	GO_BP	Q15717	ELAV1_HUMAN	ELAV-like protein 1	ELAVL1	1994	GO:0043603	0.566607	1.08316	1.86029	2	299
CD177_02-UNTREATED	negative regulation of RNA metabolic process	GO_BP	Q15717	ELAV1_HUMAN	ELAV-like protein 1	ELAVL1	1994	GO:0051253	0.563013	1.05091	2.87443	3	462
CD177_02-UNTREATED	gene silencing by RNA	GO_BP	Q15717	ELAV1_HUMAN	ELAV-like protein 1	ELAVL1	1994	GO:0031047	0.327459	2.65131	0.391968	1	63
CD177_02-UNTREATED	biological regulation	GO_BP	Q15717	ELAV1_HUMAN	ELAV-like protein 1	ELAVL1	1994	GO:0065007	0.260441	1.7713	17.2031	19	2765
CD177_02-UNTREATED	regulation of cellular macromolecule biosynthetic process	GO_BP	Q15717	ELAV1_HUMAN	ELAV-like protein 1	ELAVL1	1994	GO:2000112	0.379074	1.24925	7.85181	9	1262
CD177_02-UNTREATED	mRNA processing	GO_BP	Q15717	ELAV1_HUMAN	ELAV-like protein 1	ELAVL1	1994	GO:0006397	0.210201	2.03516	1.59276	3	256
CD177_02-UNTREATED	organic substance metabolic process	GO_BP	Q15717	ELAV1_HUMAN	ELAV-like protein 1	ELAVL1	1994	GO:0071704	0.944918	0.548401	15.9276	13	2560
CD177_02-UNTREATED	macromolecule catabolic process	GO_BP	Q15717	ELAV1_HUMAN	ELAV-like protein 1	ELAVL1	1994	GO:0009057	0.763909	0.726824	2.65667	2	427
CD177_02-UNTREATED	positive regulation of nitrogen compound metabolic process	GO_BP	Q15717	ELAV1_HUMAN	ELAV-like protein 1	ELAVL1	1994	GO:0051173	0.830267	0.676384	5.43156	4	873
CD177_02-UNTREATED	regulation of posttranscriptional gene silencing	GO_BP	Q15717	ELAV1_HUMAN	ELAV-like protein 1	ELAVL1	1994	GO:0060147	0.222007	4.24298	0.248869	1	40
CD177_02-UNTREATED	RNA processing	GO_BP	Q15717	ELAV1_HUMAN	ELAV-like protein 1	ELAVL1	1994	GO:0006396	0.304261	1.52865	2.79977	4	450
CD177_02-UNTREATED	positive regulation of protein metabolic process	GO_BP	Q15717	ELAV1_HUMAN	ELAV-like protein 1	ELAVL1	1994	GO:0051247	0.564575	1.04828	2.88066	3	463
CD177_02-UNTREATED	organonitrogen compound biosynthetic process	GO_BP	Q15717	ELAV1_HUMAN	ELAV-like protein 1	ELAVL1	1994	GO:1901566	0.776842	0.705963	2.72511	2	438
CD177_02-UNTREATED	regulation of cellular amide metabolic process	GO_BP	Q15717	ELAV1_HUMAN	ELAV-like protein 1	ELAVL1	1994	GO:0034248	0.342139	1.73021	1.20701	2	194
CD177_02-UNTREATED	peptide biosynthetic process	GO_BP	Q15717	ELAV1_HUMAN	ELAV-like protein 1	ELAVL1	1994	GO:0043043	0.503401	1.22604	1.6612	2	267
CD177_02-UNTREATED	cellular catabolic process	GO_BP	Q15717	ELAV1_HUMAN	ELAV-like protein 1	ELAVL1	1994	GO:0044248	0.505743	1.12182	3.63971	4	585
CD177_02-UNTREATED	regulation of macromolecule biosynthetic process	GO_BP	Q15717	ELAV1_HUMAN	ELAV-like protein 1	ELAVL1	1994	GO:0010556	0.397451	1.22326	7.95758	9	1279
CD177_02-UNTREATED	regulation of macromolecule metabolic process	GO_BP	Q15717	ELAV1_HUMAN	ELAV-like protein 1	ELAVL1	1994	GO:0060255	0.739796	0.831438	11.0062	10	1769
CD177_02-UNTREATED	negative regulation of nucleobase-containing compound metabolic process	GO_BP	Q15717	ELAV1_HUMAN	ELAV-like protein 1	ELAVL1	1994	GO:0045934	0.641516	0.925781	3.20419	3	515
CD177_02-UNTREATED	catabolic process	GO_BP	Q15717	ELAV1_HUMAN	ELAV-like protein 1	ELAVL1	1994	GO:0009056	0.593687	0.990338	4.03167	4	648
CD177_02-UNTREATED	organonitrogen compound metabolic process	GO_BP	Q15717	ELAV1_HUMAN	ELAV-like protein 1	ELAVL1	1994	GO:1901564	0.98954	0.372246	9.681	5	1556
CD177_02-UNTREATED	negative regulation of gene silencing by miRNA	GO_BP	Q15717	ELAV1_HUMAN	ELAV-like protein 1	ELAVL1	1994	GO:0060965	0.0185545	83.619	0.0186652	1	3
CD177_02-UNTREATED	regulation of gene silencing by miRNA	GO_BP	Q15717	ELAV1_HUMAN	ELAV-like protein 1	ELAVL1	1994	GO:0060964	0.217081	4.35589	0.242647	1	39
CD177_02-UNTREATED	negative regulation of cellular metabolic process	GO_BP	Q15717	ELAV1_HUMAN	ELAV-like protein 1	ELAVL1	1994	GO:0031324	0.924745	0.501846	5.25113	3	844
CD177_02-UNTREATED	mRNA stabilization	GO_BP	Q15717	ELAV1_HUMAN	ELAV-like protein 1	ELAVL1	1994	GO:0048255	0.00321448	29.1833	0.0871041	2	14
CD177_02-UNTREATED	regulation of metabolic process	GO_BP	Q15717	ELAV1_HUMAN	ELAV-like protein 1	ELAVL1	1994	GO:0019222	0.515959	1.07935	11.5848	12	1862
CD177_02-UNTREATED	RNA metabolic process	GO_BP	Q15717	ELAV1_HUMAN	ELAV-like protein 1	ELAVL1	1994	GO:0016070	0.470132	1.12804	9.35124	10	1503
CD177_02-UNTREATED	stem cell population maintenance	GO_BP	Q15717	ELAV1_HUMAN	ELAV-like protein 1	ELAVL1	1994	GO:0019827	0.269662	3.36735	0.311086	1	50
CD177_02-UNTREATED	negative regulation of nitrogen compound metabolic process	GO_BP	Q15717	ELAV1_HUMAN	ELAV-like protein 1	ELAVL1	1994	GO:0051172	0.900792	0.544437	4.93382	3	793
CD177_02-UNTREATED	cellular metabolic process	GO_BP	Q15717	ELAV1_HUMAN	ELAV-like protein 1	ELAVL1	1994	GO:0044237	0.889212	0.644665	16.0645	14	2582
CD177_02-UNTREATED	mRNA metabolic process	GO_BP	Q15717	ELAV1_HUMAN	ELAV-like protein 1	ELAVL1	1994	GO:0016071	0.235297	1.73981	2.50113	4	402
CD177_02-UNTREATED	positive regulation of cellular metabolic process	GO_BP	Q15717	ELAV1_HUMAN	ELAV-like protein 1	ELAVL1	1994	GO:0031325	0.510567	1.08917	5.63688	6	906
CD177_02-UNTREATED	macromolecule biosynthetic process	GO_BP	Q15717	ELAV1_HUMAN	ELAV-like protein 1	ELAVL1	1994	GO:0009059	0.647717	0.927379	9.40102	9	1511
CD177_02-UNTREATED	positive regulation of macromolecule biosynthetic process	GO_BP	Q15717	ELAV1_HUMAN	ELAV-like protein 1	ELAVL1	1994	GO:0010557	0.690787	0.852747	3.43439	3	552
CD177_02-UNTREATED	gene silencing	GO_BP	Q15717	ELAV1_HUMAN	ELAV-like protein 1	ELAVL1	1994	GO:0016458	0.475808	1.60915	0.634615	1	102
CD177_02-UNTREATED	positive regulation of cellular process	GO_BP	Q15717	ELAV1_HUMAN	ELAV-like protein 1	ELAVL1	1994	GO:0048522	0.186567	1.59911	8.4802	11	1363
CD177_02-UNTREATED	metabolic process	GO_BP	Q15717	ELAV1_HUMAN	ELAV-like protein 1	ELAVL1	1994	GO:0008152	0.921371	0.589992	16.4378	14	2642
CD177_02-UNTREATED	regulation of RNA metabolic process	GO_BP	Q15717	ELAV1_HUMAN	ELAV-like protein 1	ELAVL1	1994	GO:0051252	0.294821	1.38343	7.34785	9	1181
CD177_02-UNTREATED	RNA splicing	GO_BP	Q15717	ELAV1_HUMAN	ELAV-like protein 1	ELAVL1	1994	GO:0008380	0.0491738	3.26389	1.41855	4	228
CD177_02-UNTREATED	regulation of protein metabolic process	GO_BP	Q15717	ELAV1_HUMAN	ELAV-like protein 1	ELAVL1	1994	GO:0051246	0.902877	0.540899	4.95871	3	797
CD177_02-UNTREATED	negative regulation of gene silencing	GO_BP	Q15717	ELAV1_HUMAN	ELAV-like protein 1	ELAVL1	1994	GO:0060969	0.0546823	20.869	0.0559955	1	9
CD177_02-UNTREATED	regulation of gene silencing	GO_BP	Q15717	ELAV1_HUMAN	ELAV-like protein 1	ELAVL1	1994	GO:0060968	0.292431	3.05115	0.342195	1	55
CD177_02-UNTREATED	negative regulation of cellular amide metabolic process	GO_BP	Q15717	ELAV1_HUMAN	ELAV-like protein 1	ELAVL1	1994	GO:0034249	0.139638	3.27885	0.659502	2	106
CD177_02-UNTREATED	regulation of nucleobase-containing compound metabolic process	GO_BP	Q15717	ELAV1_HUMAN	ELAV-like protein 1	ELAVL1	1994	GO:0019219	0.411612	1.20385	8.03846	9	1292
CD177_02-UNTREATED	negative regulation of translation	GO_BP	Q15717	ELAV1_HUMAN	ELAV-like protein 1	ELAVL1	1994	GO:0017148	0.135382	3.3451	0.647059	2	104
CD177_02-UNTREATED	negative regulation of cellular protein metabolic process	GO_BP	Q15717	ELAV1_HUMAN	ELAV-like protein 1	ELAVL1	1994	GO:0032269	0.684005	0.860109	2.28959	2	368
CD177_02-UNTREATED	negative regulation of RNA catabolic process	GO_BP	Q15717	ELAV1_HUMAN	ELAV-like protein 1	ELAVL1	1994	GO:1902369	0.00791777	17.47	0.136878	2	22
CD177_02-UNTREATED	negative regulation of cellular process	GO_BP	Q15717	ELAV1_HUMAN	ELAV-like protein 1	ELAVL1	1994	GO:0048523	0.28651	1.39184	8.25	10	1326
CD177_02-UNTREATED	RNA splicing, via transesterification reactions with bulged adenosine as nucleophile	GO_BP	Q15717	ELAV1_HUMAN	ELAV-like protein 1	ELAVL1	1994	GO:0000377	0.316453	1.84144	1.13857	2	183
CD177_02-UNTREATED	cellular biosynthetic process	GO_BP	Q15717	ELAV1_HUMAN	ELAV-like protein 1	ELAVL1	1994	GO:0044249	0.629639	0.948975	10.2845	10	1653
CD177_02-UNTREATED	regulation of cellular catabolic process	GO_BP	Q15717	ELAV1_HUMAN	ELAV-like protein 1	ELAVL1	1994	GO:0031329	0.0983461	2.52739	1.79186	4	288
CD177_02-UNTREATED	nucleobase-containing compound catabolic process	GO_BP	Q15717	ELAV1_HUMAN	ELAV-like protein 1	ELAVL1	1994	GO:0034655	0.344464	1.72073	1.21324	2	195
CD177_02-UNTREATED	regulation of mRNA catabolic process	GO_BP	Q15717	ELAV1_HUMAN	ELAV-like protein 1	ELAVL1	1994	GO:0061013	0.0744644	4.8493	0.454186	2	73
CD177_02-UNTREATED	organic cyclic compound catabolic process	GO_BP	Q15717	ELAV1_HUMAN	ELAV-like protein 1	ELAVL1	1994	GO:1901361	0.360678	1.657	1.25679	2	202
CD177_02-UNTREATED	negative regulation of biological process	GO_BP	Q15717	ELAV1_HUMAN	ELAV-like protein 1	ELAVL1	1994	GO:0048519	0.418353	1.19319	9.0526	10	1455
CD177_02-UNTREATED	negative regulation of cellular catabolic process	GO_BP	Q15717	ELAV1_HUMAN	ELAV-like protein 1	ELAVL1	1994	GO:0031330	0.0929241	4.23827	0.516403	2	83
CD177_02-UNTREATED	cellular aromatic compound metabolic process	GO_BP	Q15717	ELAV1_HUMAN	ELAV-like protein 1	ELAVL1	1994	GO:0006725	0.763615	0.805353	11.1804	10	1797
CD177_02-UNTREATED	negative regulation of macromolecule metabolic process	GO_BP	Q15717	ELAV1_HUMAN	ELAV-like protein 1	ELAVL1	1994	GO:0010605	0.942276	0.466927	5.54355	3	891
CD177_02-UNTREATED	cellular macromolecule metabolic process	GO_BP	Q15717	ELAV1_HUMAN	ELAV-like protein 1	ELAVL1	1994	GO:0044260	0.963394	0.510099	14.5464	11	2338
CD177_02-UNTREATED	regulation of biosynthetic process	GO_BP	Q15717	ELAV1_HUMAN	ELAV-like protein 1	ELAVL1	1994	GO:0009889	0.428042	1.18194	8.13179	9	1307
CD177_02-UNTREATED	nucleic acid metabolic process	GO_BP	Q15717	ELAV1_HUMAN	ELAV-like protein 1	ELAVL1	1994	GO:0090304	0.643777	0.933917	10.3716	10	1667
CD177_02-UNTREATED	negative regulation of mRNA catabolic process	GO_BP	Q15717	ELAV1_HUMAN	ELAV-like protein 1	ELAVL1	1994	GO:1902373	0.00475007	23.3267	0.105769	2	17
CD177_02-UNTREATED	posttranscriptional gene silencing	GO_BP	Q15717	ELAV1_HUMAN	ELAV-like protein 1	ELAVL1	1994	GO:0016441	0.310157	2.83744	0.367081	1	59
CD177_02-UNTREATED	negative regulation of gene expression	GO_BP	Q15717	ELAV1_HUMAN	ELAV-like protein 1	ELAVL1	1994	GO:0010629	0.813656	0.677711	4.14989	3	667
CD177_02-UNTREATED	cellular nitrogen compound metabolic process	GO_BP	Q15717	ELAV1_HUMAN	ELAV-like protein 1	ELAVL1	1994	GO:0034641	0.829533	0.729278	11.7217	10	1884
CD177_02-UNTREATED	peptide metabolic process	GO_BP	Q15717	ELAV1_HUMAN	ELAV-like protein 1	ELAVL1	1994	GO:0006518	0.525724	1.17319	1.72964	2	278
CD177_02-UNTREATED	positive regulation of metabolic process	GO_BP	Q15717	ELAV1_HUMAN	ELAV-like protein 1	ELAVL1	1994	GO:0009893	0.59093	0.98772	6.05373	6	973
CD177_02-UNTREATED	biosynthetic process	GO_BP	Q15717	ELAV1_HUMAN	ELAV-like protein 1	ELAVL1	1994	GO:0009058	0.645781	0.931786	10.384	10	1669
CD177_02-UNTREATED	developmental process	GO_BP	Q15717	ELAV1_HUMAN	ELAV-like protein 1	ELAVL1	1994	GO:0032502	0.523904	1.0642	8.67308	9	1394
CD177_02-UNTREATED	translation	GO_BP	Q15717	ELAV1_HUMAN	ELAV-like protein 1	ELAVL1	1994	GO:0006412	0.490974	1.25676	1.62387	2	261
CD177_02-UNTREATED	organic substance catabolic process	GO_BP	Q15717	ELAV1_HUMAN	ELAV-like protein 1	ELAVL1	1994	GO:1901575	0.864548	0.564272	3.30373	2	531
CD177_02-UNTREATED	positive regulation of biological process	GO_BP	Q15717	ELAV1_HUMAN	ELAV-like protein 1	ELAVL1	1994	GO:0048518	0.298638	1.36952	9.29525	11	1494
CD177_02-UNTREATED	posttranscriptional gene silencing by RNA	GO_BP	Q15717	ELAV1_HUMAN	ELAV-like protein 1	ELAVL1	1994	GO:0035194	0.305766	2.88805	0.36086	1	58
CD177_02-UNTREATED	positive regulation of cellular amide metabolic process	GO_BP	Q15717	ELAV1_HUMAN	ELAV-like protein 1	ELAVL1	1994	GO:0034250	0.0479904	6.28909	0.354638	2	57
CD177_02-UNTREATED	negative regulation of cellular biosynthetic process	GO_BP	Q15717	ELAV1_HUMAN	ELAV-like protein 1	ELAVL1	1994	GO:0031327	0.694574	0.847254	3.45305	3	555
CD177_02-UNTREATED	regulation of gene expression	GO_BP	Q15717	ELAV1_HUMAN	ELAV-like protein 1	ELAVL1	1994	GO:0010468	0.363455	1.26884	8.72907	10	1403
CD177_02-UNTREATED	regulation of nitrogen compound metabolic process	GO_BP	Q15717	ELAV1_HUMAN	ELAV-like protein 1	ELAVL1	1994	GO:0051171	0.646781	0.930723	10.3903	10	1670
CD177_02-UNTREATED	positive regulation of translation	GO_BP	Q15717	ELAV1_HUMAN	ELAV-like protein 1	ELAVL1	1994	GO:0045727	0.0420572	6.7902	0.329751	2	53
CD177_02-UNTREATED	nitrogen compound metabolic process	GO_BP	Q15717	ELAV1_HUMAN	ELAV-like protein 1	ELAVL1	1994	GO:0006807	0.984729	0.433701	15.3179	11	2462
CD177_02-UNTREATED	maintenance of cell number	GO_BP	Q15717	ELAV1_HUMAN	ELAV-like protein 1	ELAVL1	1994	GO:0098727	0.274271	3.29905	0.317308	1	51
CD177_02-UNTREATED	cellular process	GO_BP	Q15717	ELAV1_HUMAN	ELAV-like protein 1	ELAVL1	1994	GO:0009987	0.359943	Inf	21.0045	22	3376
CD177_02-UNTREATED	aromatic compound catabolic process	GO_BP	Q15717	ELAV1_HUMAN	ELAV-like protein 1	ELAVL1	1994	GO:0019439	0.353743	1.68376	1.23812	2	199
CD177_02-UNTREATED	positive regulation of macromolecule metabolic process	GO_BP	Q15717	ELAV1_HUMAN	ELAV-like protein 1	ELAVL1	1994	GO:0010604	0.867503	0.623811	5.76753	4	927
CD177_02-UNTREATED	cellular nitrogen compound biosynthetic process	GO_BP	Q15717	ELAV1_HUMAN	ELAV-like protein 1	ELAVL1	1994	GO:0044271	0.601403	0.977404	9.12104	9	1466
CD177_02-UNTREATED	regulation of mRNA stability	GO_BP	Q15717	ELAV1_HUMAN	ELAV-like protein 1	ELAVL1	1994	GO:0043488	0.0607113	5.47778	0.404412	2	65
CD177_02-UNTREATED	regulation of biological quality	GO_BP	Q15717	ELAV1_HUMAN	ELAV-like protein 1	ELAVL1	1994	GO:0065008	0.537697	1.06044	4.77828	5	768
CD177_02-UNTREATED	negative regulation of mRNA metabolic process	GO_BP	Q15717	ELAV1_HUMAN	ELAV-like protein 1	ELAVL1	1994	GO:1903312	0.0261734	8.91026	0.25509	2	41
CD177_02-UNTREATED	regulation of multicellular organismal process	GO_BP	Q15717	ELAV1_HUMAN	ELAV-like protein 1	ELAVL1	1994	GO:0051239	0.221318	1.62159	4.14367	6	666
CD177_02-UNTREATED	RNA stabilization	GO_BP	Q15717	ELAV1_HUMAN	ELAV-like protein 1	ELAVL1	1994	GO:0043489	0.00532375	21.8625	0.111991	2	18
CD177_02-UNTREATED	negative regulation of macromolecule biosynthetic process	GO_BP	Q15717	ELAV1_HUMAN	ELAV-like protein 1	ELAVL1	1994	GO:0010558	0.685689	0.860164	3.4095	3	548
CD177_02-UNTREATED	regulation of stem cell population maintenance	GO_BP	Q15717	ELAV1_HUMAN	ELAV-like protein 1	ELAVL1	1994	GO:2000036	0.0427831	27.8413	0.043552	1	7
CD177_02-UNTREATED	positive regulation of cellular protein metabolic process	GO_BP	Q15717	ELAV1_HUMAN	ELAV-like protein 1	ELAVL1	1994	GO:0032270	0.51979	1.12646	2.70645	3	435
CD177_02-UNTREATED	cellular nitrogen compound catabolic process	GO_BP	Q15717	ELAV1_HUMAN	ELAV-like protein 1	ELAVL1	1994	GO:0044270	0.353743	1.68376	1.23812	2	199
CD177_02-UNTREATED	regulation of cellular protein metabolic process	GO_BP	Q15717	ELAV1_HUMAN	ELAV-like protein 1	ELAVL1	1994	GO:0032268	0.883334	0.573123	4.74095	3	762
CD177_02-UNTREATED	posttranscriptional regulation of gene expression	GO_BP	Q15717	ELAV1_HUMAN	ELAV-like protein 1	ELAVL1	1994	GO:0010608	0.441794	1.38898	1.48077	2	238
CD177_02-UNTREATED	regulation of cellular process	GO_BP	Q15717	ELAV1_HUMAN	ELAV-like protein 1	ELAVL1	1994	GO:0050794	0.0940915	2.49815	15.7969	19	2539
CD177_02-UNTREATED	regulation of developmental process	GO_BP	Q15717	ELAV1_HUMAN	ELAV-like protein 1	ELAVL1	1994	GO:0050793	0.187307	1.72667	3.93835	6	633
CD177_02-UNTREATED	heterocycle catabolic process	GO_BP	Q15717	ELAV1_HUMAN	ELAV-like protein 1	ELAVL1	1994	GO:0046700	0.353743	1.68376	1.23812	2	199
CD177_02-UNTREATED	positive regulation of cellular biosynthetic process	GO_BP	Q15717	ELAV1_HUMAN	ELAV-like protein 1	ELAVL1	1994	GO:0031328	0.710619	0.824127	3.53394	3	568
CD177_02-UNTREATED	primary metabolic process	GO_BP	Q15717	ELAV1_HUMAN	ELAV-like protein 1	ELAVL1	1994	GO:0044238	0.92702	0.585055	15.6414	13	2514
CD177_02-UNTREATED	organic cyclic compound metabolic process	GO_BP	Q15717	ELAV1_HUMAN	ELAV-like protein 1	ELAVL1	1994	GO:1901360	0.776674	0.790812	11.28	10	1813
CD177_02-UNTREATED	cellular protein metabolic process	GO_BP	Q15717	ELAV1_HUMAN	ELAV-like protein 1	ELAVL1	1994	GO:0044267	0.967175	0.459184	8.56731	5	1377
CD177_02-UNTREATED	gene silencing by miRNA	GO_BP	Q15717	ELAV1_HUMAN	ELAV-like protein 1	ELAVL1	1994	GO:0035195	0.296903	2.99481	0.348416	1	56
CD177_02-UNTREATED	regulation of gene expression, epigenetic	GO_BP	Q15717	ELAV1_HUMAN	ELAV-like protein 1	ELAVL1	1994	GO:0040029	0.573653	1.21053	0.83371	1	134
CD177_02-UNTREATED	anatomical structure development	GO_BP	Q15717	ELAV1_HUMAN	ELAV-like protein 1	ELAVL1	1994	GO:0048856	0.405066	1.21276	8.00113	9	1286
CD177_02-UNTREATED	cellular macromolecule catabolic process	GO_BP	Q15717	ELAV1_HUMAN	ELAV-like protein 1	ELAVL1	1994	GO:0044265	0.69592	0.839572	2.33937	2	376
CD177_02-UNTREATED	positive regulation of biosynthetic process	GO_BP	Q15717	ELAV1_HUMAN	ELAV-like protein 1	ELAVL1	1994	GO:0009891	0.717825	0.813808	3.57127	3	574
CD177_02-UNTREATED	gene expression	GO_BP	Q15717	ELAV1_HUMAN	ELAV-like protein 1	ELAVL1	1994	GO:0010467	0.470081	1.1297	10.3343	11	1661
CD177_02-UNTREATED	negative regulation of biosynthetic process	GO_BP	Q15717	ELAV1_HUMAN	ELAV-like protein 1	ELAVL1	1994	GO:0009890	0.698329	0.841821	3.47172	3	558
CD177_02-UNTREATED	negative regulation of metabolic process	GO_BP	Q15717	ELAV1_HUMAN	ELAV-like protein 1	ELAVL1	1994	GO:0009892	0.959202	0.428	5.91063	3	950
CD177_02-UNTREATED	protein metabolic process	GO_BP	Q15717	ELAV1_HUMAN	ELAV-like protein 1	ELAVL1	1994	GO:0019538	0.976753	0.429136	8.92195	5	1434
CD177_02-UNTREATED	anatomical structure development	GO_BP	Q12946	FOXF1_HUMAN	Forkhead box protein F1	FOXF1	2294	GO:0048856	0.405066	1.21276	8.00113	9	1286
CD177_02-UNTREATED	mast cell mediated immunity	GO_BP	Q12946	FOXF1_HUMAN	Forkhead box protein F1	FOXF1	2294	GO:0002448	0.0546823	20.869	0.0559955	1	9
CD177_02-UNTREATED	biological regulation	GO_BP	Q12946	FOXF1_HUMAN	Forkhead box protein F1	FOXF1	2294	GO:0065007	0.260441	1.7713	17.2031	19	2765
CD177_02-UNTREATED	macromolecule metabolic process	GO_BP	Q12946	FOXF1_HUMAN	Forkhead box protein F1	FOXF1	2294	GO:0043170	0.975362	0.472758	14.9135	11	2397
CD177_02-UNTREATED	morphogenesis of a polarized epithelium	GO_BP	Q12946	FOXF1_HUMAN	Forkhead box protein F1	FOXF1	2294	GO:0001738	0.241414	3.84385	0.273756	1	44
CD177_02-UNTREATED	positive regulation of cellular process	GO_BP	Q12946	FOXF1_HUMAN	Forkhead box protein F1	FOXF1	2294	GO:0048522	0.186567	1.59911	8.4802	11	1363
CD177_02-UNTREATED	response to organic substance	GO_BP	Q12946	FOXF1_HUMAN	Forkhead box protein F1	FOXF1	2294	GO:0010033	0.301639	1.42767	4.58541	6	737
CD177_02-UNTREATED	renal system development	GO_BP	Q12946	FOXF1_HUMAN	Forkhead box protein F1	FOXF1	2294	GO:0072001	0.287932	3.10961	0.335973	1	54
CD177_02-UNTREATED	establishment of cell polarity	GO_BP	Q12946	FOXF1_HUMAN	Forkhead box protein F1	FOXF1	2294	GO:0030010	0.00516941	9.93014	0.36086	3	58
CD177_02-UNTREATED	negative regulation of leukocyte activation	GO_BP	Q12946	FOXF1_HUMAN	Forkhead box protein F1	FOXF1	2294	GO:0002695	0.15028	6.64571	0.161765	1	26
CD177_02-UNTREATED	urogenital system development	GO_BP	Q12946	FOXF1_HUMAN	Forkhead box protein F1	FOXF1	2294	GO:0001655	0.331719	2.60847	0.39819	1	64
CD177_02-UNTREATED	regulation of transcription, DNA-templated	GO_BP	Q12946	FOXF1_HUMAN	Forkhead box protein F1	FOXF1	2294	GO:0006355	0.52724	1.06306	6.71324	7	1079
CD177_02-UNTREATED	blood vessel development	GO_BP	Q12946	FOXF1_HUMAN	Forkhead box protein F1	FOXF1	2294	GO:0001568	0.60047	1.12254	0.895928	1	144
CD177_02-UNTREATED	cellular component organization or biogenesis	GO_BP	Q12946	FOXF1_HUMAN	Forkhead box protein F1	FOXF1	2294	GO:0071840	0.69571	0.881156	11.6906	11	1879
CD177_02-UNTREATED	venous blood vessel development	GO_BP	Q12946	FOXF1_HUMAN	Forkhead box protein F1	FOXF1	2294	GO:0060841	0.0307411	41.7857	0.0311086	1	5
CD177_02-UNTREATED	leukocyte mediated immunity	GO_BP	Q12946	FOXF1_HUMAN	Forkhead box protein F1	FOXF1	2294	GO:0002443	0.241316	2.25839	0.93948	2	151
CD177_02-UNTREATED	positive regulation of mesenchymal cell proliferation	GO_BP	Q12946	FOXF1_HUMAN	Forkhead box protein F1	FOXF1	2294	GO:0002053	0.0367801	33.419	0.0373303	1	6
CD177_02-UNTREATED	regulation of cell activation	GO_BP	Q12946	FOXF1_HUMAN	Forkhead box protein F1	FOXF1	2294	GO:0050865	0.465609	1.65986	0.61595	1	99
CD177_02-UNTREATED	regulation of immune system process	GO_BP	Q12946	FOXF1_HUMAN	Forkhead box protein F1	FOXF1	2294	GO:0002682	0.60512	1.00503	1.99095	2	320
CD177_02-UNTREATED	regulation of mesenchymal cell proliferation	GO_BP	Q12946	FOXF1_HUMAN	Forkhead box protein F1	FOXF1	2294	GO:0010464	0.0546823	20.869	0.0559955	1	9
CD177_02-UNTREATED	gene expression	GO_BP	Q12946	FOXF1_HUMAN	Forkhead box protein F1	FOXF1	2294	GO:0010467	0.470081	1.1297	10.3343	11	1661
CD177_02-UNTREATED	regulation of cell differentiation	GO_BP	Q12946	FOXF1_HUMAN	Forkhead box protein F1	FOXF1	2294	GO:0045595	0.130689	2.07094	2.75	5	442
CD177_02-UNTREATED	cardiac ventricle morphogenesis	GO_BP	Q12946	FOXF1_HUMAN	Forkhead box protein F1	FOXF1	2294	GO:0003208	0.0722667	15.1645	0.0746606	1	12
CD177_02-UNTREATED	response to stimulus	GO_BP	Q12946	FOXF1_HUMAN	Forkhead box protein F1	FOXF1	2294	GO:0050896	0.522405	1.07198	11.6222	12	1868
CD177_02-UNTREATED	RNA metabolic process	GO_BP	Q12946	FOXF1_HUMAN	Forkhead box protein F1	FOXF1	2294	GO:0016070	0.470132	1.12804	9.35124	10	1503
CD177_02-UNTREATED	in utero embryonic development	GO_BP	Q12946	FOXF1_HUMAN	Forkhead box protein F1	FOXF1	2294	GO:0001701	0.482504	1.57698	0.647059	1	104
CD177_02-UNTREATED	ureter development	GO_BP	Q12946	FOXF1_HUMAN	Forkhead box protein F1	FOXF1	2294	GO:0072189	0.0185545	83.619	0.0186652	1	3
CD177_02-UNTREATED	mesoderm formation	GO_BP	Q12946	FOXF1_HUMAN	Forkhead box protein F1	FOXF1	2294	GO:0001707	0.100882	10.4107	0.105769	1	17
CD177_02-UNTREATED	regulation of gene expression	GO_BP	Q12946	FOXF1_HUMAN	Forkhead box protein F1	FOXF1	2294	GO:0010468	0.363455	1.26884	8.72907	10	1403
CD177_02-UNTREATED	regulation of myeloid leukocyte mediated immunity	GO_BP	Q12946	FOXF1_HUMAN	Forkhead box protein F1	FOXF1	2294	GO:0002886	0.0427831	27.8413	0.043552	1	7
CD177_02-UNTREATED	negative regulation of myeloid leukocyte mediated immunity	GO_BP	Q12946	FOXF1_HUMAN	Forkhead box protein F1	FOXF1	2294	GO:0002887	0.0185545	83.619	0.0186652	1	3
CD177_02-UNTREATED	heart morphogenesis	GO_BP	Q12946	FOXF1_HUMAN	Forkhead box protein F1	FOXF1	2294	GO:0003007	0.301348	2.94048	0.354638	1	57
CD177_02-UNTREATED	cell activation	GO_BP	Q12946	FOXF1_HUMAN	Forkhead box protein F1	FOXF1	2294	GO:0001775	0.541572	1.13732	1.77941	2	286
CD177_02-UNTREATED	cardiac chamber development	GO_BP	Q12946	FOXF1_HUMAN	Forkhead box protein F1	FOXF1	2294	GO:0003205	0.212126	4.4749	0.236425	1	38
CD177_02-UNTREATED	embryonic ectodermal digestive tract morphogenesis	GO_BP	Q12946	FOXF1_HUMAN	Forkhead box protein F1	FOXF1	2294	GO:0048613	0.00622172	Inf	0.00622172	1	1
CD177_02-UNTREATED	leukocyte activation involved in immune response	GO_BP	Q12946	FOXF1_HUMAN	Forkhead box protein F1	FOXF1	2294	GO:0002366	0.628107	1.03896	0.964367	1	155
CD177_02-UNTREATED	negative regulation of cellular metabolic process	GO_BP	Q12946	FOXF1_HUMAN	Forkhead box protein F1	FOXF1	2294	GO:0031324	0.924745	0.501846	5.25113	3	844
CD177_02-UNTREATED	morphogenesis of an epithelium	GO_BP	Q12946	FOXF1_HUMAN	Forkhead box protein F1	FOXF1	2294	GO:0002009	0.211108	2.48382	0.858597	2	138
CD177_02-UNTREATED	negative regulation of transport	GO_BP	Q12946	FOXF1_HUMAN	Forkhead box protein F1	FOXF1	2294	GO:0051051	0.472429	1.62571	0.628394	1	101
CD177_02-UNTREATED	mammary gland epithelial cell differentiation	GO_BP	Q12946	FOXF1_HUMAN	Forkhead box protein F1	FOXF1	2294	GO:0060644	0.0367801	33.419	0.0373303	1	6
CD177_02-UNTREATED	cellular aromatic compound metabolic process	GO_BP	Q12946	FOXF1_HUMAN	Forkhead box protein F1	FOXF1	2294	GO:0006725	0.763615	0.805353	11.1804	10	1797
CD177_02-UNTREATED	artery development	GO_BP	Q12946	FOXF1_HUMAN	Forkhead box protein F1	FOXF1	2294	GO:0060840	0.0952273	11.1079	0.0995475	1	16
CD177_02-UNTREATED	cell-substrate adhesion	GO_BP	Q12946	FOXF1_HUMAN	Forkhead box protein F1	FOXF1	2294	GO:0031589	0.0183486	6.07629	0.572398	3	92
CD177_02-UNTREATED	tissue morphogenesis	GO_BP	Q12946	FOXF1_HUMAN	Forkhead box protein F1	FOXF1	2294	GO:0048729	0.267111	2.09625	1.00792	2	162
CD177_02-UNTREATED	tube development	GO_BP	Q12946	FOXF1_HUMAN	Forkhead box protein F1	FOXF1	2294	GO:0035295	0.220358	2.41	0.883484	2	142
CD177_02-UNTREATED	anatomical structure morphogenesis	GO_BP	Q12946	FOXF1_HUMAN	Forkhead box protein F1	FOXF1	2294	GO:0009653	0.339688	1.38642	3.85747	5	620
CD177_02-UNTREATED	negative regulation of mast cell degranulation	GO_BP	Q12946	FOXF1_HUMAN	Forkhead box protein F1	FOXF1	2294	GO:0043305	0.0124065	167.286	0.0124434	1	2
CD177_02-UNTREATED	anterior/posterior pattern specification	GO_BP	Q12946	FOXF1_HUMAN	Forkhead box protein F1	FOXF1	2294	GO:0009952	0.192005	5.02309	0.211538	1	34
CD177_02-UNTREATED	negative regulation of immune response	GO_BP	Q12946	FOXF1_HUMAN	Forkhead box protein F1	FOXF1	2294	GO:0050777	0.106503	9.79552	0.111991	1	18
CD177_02-UNTREATED	regulation of immune response	GO_BP	Q12946	FOXF1_HUMAN	Forkhead box protein F1	FOXF1	2294	GO:0050776	0.715894	0.810501	1.21946	1	196
CD177_02-UNTREATED	vasculogenesis	GO_BP	Q12946	FOXF1_HUMAN	Forkhead box protein F1	FOXF1	2294	GO:0001570	0.106503	9.79552	0.111991	1	18
CD177_02-UNTREATED	secretion by cell	GO_BP	Q12946	FOXF1_HUMAN	Forkhead box protein F1	FOXF1	2294	GO:0032940	0.833618	0.560866	1.71719	1	276
CD177_02-UNTREATED	negative regulation of cellular biosynthetic process	GO_BP	Q12946	FOXF1_HUMAN	Forkhead box protein F1	FOXF1	2294	GO:0031327	0.694574	0.847254	3.45305	3	555
CD177_02-UNTREATED	cell differentiation	GO_BP	Q12946	FOXF1_HUMAN	Forkhead box protein F1	FOXF1	2294	GO:0030154	0.516708	1.08108	5.66799	6	911
CD177_02-UNTREATED	formation of primary germ layer	GO_BP	Q12946	FOXF1_HUMAN	Forkhead box protein F1	FOXF1	2294	GO:0001704	0.166162	5.92857	0.18043	1	29
CD177_02-UNTREATED	nitrogen compound metabolic process	GO_BP	Q12946	FOXF1_HUMAN	Forkhead box protein F1	FOXF1	2294	GO:0006807	0.984729	0.433701	15.3179	11	2462
CD177_02-UNTREATED	positive regulation of macromolecule biosynthetic process	GO_BP	Q12946	FOXF1_HUMAN	Forkhead box protein F1	FOXF1	2294	GO:0010557	0.690787	0.852747	3.43439	3	552
CD177_02-UNTREATED	artery morphogenesis	GO_BP	Q12946	FOXF1_HUMAN	Forkhead box protein F1	FOXF1	2294	GO:0048844	0.0722667	15.1645	0.0746606	1	12
CD177_02-UNTREATED	regulation of cellular biosynthetic process	GO_BP	Q12946	FOXF1_HUMAN	Forkhead box protein F1	FOXF1	2294	GO:0031326	0.419269	1.19356	8.08201	9	1299
CD177_02-UNTREATED	smooth muscle cell differentiation	GO_BP	Q12946	FOXF1_HUMAN	Forkhead box protein F1	FOXF1	2294	GO:0051145	0.0780584	13.8968	0.0808824	1	13
CD177_02-UNTREATED	regulation of locomotion	GO_BP	Q12946	FOXF1_HUMAN	Forkhead box protein F1	FOXF1	2294	GO:0040012	0.0465511	3.32727	1.39367	4	224
CD177_02-UNTREATED	establishment or maintenance of monopolar cell polarity	GO_BP	Q12946	FOXF1_HUMAN	Forkhead box protein F1	FOXF1	2294	GO:0061339	0.0546823	20.869	0.0559955	1	9
CD177_02-UNTREATED	detection of external stimulus	GO_BP	Q12946	FOXF1_HUMAN	Forkhead box protein F1	FOXF1	2294	GO:0009581	0.100882	10.4107	0.105769	1	17
CD177_02-UNTREATED	regulation of leukocyte activation	GO_BP	Q12946	FOXF1_HUMAN	Forkhead box protein F1	FOXF1	2294	GO:0002694	0.448188	1.75166	0.584842	1	94
CD177_02-UNTREATED	positive regulation of macromolecule metabolic process	GO_BP	Q12946	FOXF1_HUMAN	Forkhead box protein F1	FOXF1	2294	GO:0010604	0.867503	0.623811	5.76753	4	927
CD177_02-UNTREATED	negative regulation of immune effector process	GO_BP	Q12946	FOXF1_HUMAN	Forkhead box protein F1	FOXF1	2294	GO:0002698	0.106503	9.79552	0.111991	1	18
CD177_02-UNTREATED	negative regulation of macromolecule metabolic process	GO_BP	Q12946	FOXF1_HUMAN	Forkhead box protein F1	FOXF1	2294	GO:0010605	0.942276	0.466927	5.54355	3	891
CD177_02-UNTREATED	positive regulation of locomotion	GO_BP	Q12946	FOXF1_HUMAN	Forkhead box protein F1	FOXF1	2294	GO:0040017	0.559609	1.25967	0.802602	1	129
CD177_02-UNTREATED	open tracheal system development	GO_BP	Q12946	FOXF1_HUMAN	Forkhead box protein F1	FOXF1	2294	GO:0007424	0.00622172	Inf	0.00622172	1	1
CD177_02-UNTREATED	response to wounding	GO_BP	Q12946	FOXF1_HUMAN	Forkhead box protein F1	FOXF1	2294	GO:0009611	0.06079	3.69518	0.914593	3	147
CD177_02-UNTREATED	negative regulation of nucleobase-containing compound metabolic process	GO_BP	Q12946	FOXF1_HUMAN	Forkhead box protein F1	FOXF1	2294	GO:0045934	0.641516	0.925781	3.20419	3	515
CD177_02-UNTREATED	vasculature development	GO_BP	Q12946	FOXF1_HUMAN	Forkhead box protein F1	FOXF1	2294	GO:0001944	0.241316	2.25839	0.93948	2	151
CD177_02-UNTREATED	positive regulation of gene expression	GO_BP	Q12946	FOXF1_HUMAN	Forkhead box protein F1	FOXF1	2294	GO:0010628	0.736424	0.787322	3.67081	3	590
CD177_02-UNTREATED	negative regulation of secretion	GO_BP	Q12946	FOXF1_HUMAN	Forkhead box protein F1	FOXF1	2294	GO:0051048	0.181761	5.35023	0.199095	1	32
CD177_02-UNTREATED	endocardial cushion development	GO_BP	Q12946	FOXF1_HUMAN	Forkhead box protein F1	FOXF1	2294	GO:0003197	0.0367801	33.419	0.0373303	1	6
CD177_02-UNTREATED	negative regulation of gene expression	GO_BP	Q12946	FOXF1_HUMAN	Forkhead box protein F1	FOXF1	2294	GO:0010629	0.813656	0.677711	4.14989	3	667
CD177_02-UNTREATED	cardiac chamber morphogenesis	GO_BP	Q12946	FOXF1_HUMAN	Forkhead box protein F1	FOXF1	2294	GO:0003206	0.1609	6.14991	0.174208	1	28
CD177_02-UNTREATED	mesodermal cell differentiation	GO_BP	Q12946	FOXF1_HUMAN	Forkhead box protein F1	FOXF1	2294	GO:0048333	0.0367801	33.419	0.0373303	1	6
CD177_02-UNTREATED	negative regulation of nitrogen compound metabolic process	GO_BP	Q12946	FOXF1_HUMAN	Forkhead box protein F1	FOXF1	2294	GO:0051172	0.900792	0.544437	4.93382	3	793
CD177_02-UNTREATED	cellular metabolic process	GO_BP	Q12946	FOXF1_HUMAN	Forkhead box protein F1	FOXF1	2294	GO:0044237	0.889212	0.644665	16.0645	14	2582
CD177_02-UNTREATED	nucleobase-containing compound metabolic process	GO_BP	Q12946	FOXF1_HUMAN	Forkhead box protein F1	FOXF1	2294	GO:0006139	0.751004	0.819225	11.0871	10	1782
CD177_02-UNTREATED	immune effector process	GO_BP	Q12946	FOXF1_HUMAN	Forkhead box protein F1	FOXF1	2294	GO:0002252	0.467747	1.31694	1.55543	2	250
CD177_02-UNTREATED	negative regulation of inflammatory response	GO_BP	Q12946	FOXF1_HUMAN	Forkhead box protein F1	FOXF1	2294	GO:0050728	0.0895386	11.9048	0.0933258	1	15
CD177_02-UNTREATED	negative regulation of intracellular transport	GO_BP	Q12946	FOXF1_HUMAN	Forkhead box protein F1	FOXF1	2294	GO:0032387	0.197081	4.87395	0.21776	1	35
CD177_02-UNTREATED	positive regulation of cellular metabolic process	GO_BP	Q12946	FOXF1_HUMAN	Forkhead box protein F1	FOXF1	2294	GO:0031325	0.510567	1.08917	5.63688	6	906
CD177_02-UNTREATED	response to chemical	GO_BP	Q12946	FOXF1_HUMAN	Forkhead box protein F1	FOXF1	2294	GO:0042221	0.474647	1.13792	5.45645	6	877
CD177_02-UNTREATED	cellular component organization	GO_BP	Q12946	FOXF1_HUMAN	Forkhead box protein F1	FOXF1	2294	GO:0016043	0.607287	0.975267	11.1369	11	1790
CD177_02-UNTREATED	response to stress	GO_BP	Q12946	FOXF1_HUMAN	Forkhead box protein F1	FOXF1	2294	GO:0006950	0.201855	1.59938	5.80486	8	933
CD177_02-UNTREATED	mammary gland development	GO_BP	Q12946	FOXF1_HUMAN	Forkhead box protein F1	FOXF1	2294	GO:0030879	0.241414	3.84385	0.273756	1	44
CD177_02-UNTREATED	biosynthetic process	GO_BP	Q12946	FOXF1_HUMAN	Forkhead box protein F1	FOXF1	2294	GO:0009058	0.645781	0.931786	10.384	10	1669
CD177_02-UNTREATED	negative regulation of RNA metabolic process	GO_BP	Q12946	FOXF1_HUMAN	Forkhead box protein F1	FOXF1	2294	GO:0051253	0.563013	1.05091	2.87443	3	462
CD177_02-UNTREATED	regulation of macromolecule biosynthetic process	GO_BP	Q12946	FOXF1_HUMAN	Forkhead box protein F1	FOXF1	2294	GO:0010556	0.397451	1.22326	7.95758	9	1279
CD177_02-UNTREATED	primary metabolic process	GO_BP	Q12946	FOXF1_HUMAN	Forkhead box protein F1	FOXF1	2294	GO:0044238	0.92702	0.585055	15.6414	13	2514
CD177_02-UNTREATED	regulation of metabolic process	GO_BP	Q12946	FOXF1_HUMAN	Forkhead box protein F1	FOXF1	2294	GO:0019222	0.515959	1.07935	11.5848	12	1862
CD177_02-UNTREATED	multicellular organism development	GO_BP	Q12946	FOXF1_HUMAN	Forkhead box protein F1	FOXF1	2294	GO:0007275	0.280014	1.41035	7.25452	9	1166
CD177_02-UNTREATED	regulation of macromolecule metabolic process	GO_BP	Q12946	FOXF1_HUMAN	Forkhead box protein F1	FOXF1	2294	GO:0060255	0.739796	0.831438	11.0062	10	1769
CD177_02-UNTREATED	leukocyte degranulation	GO_BP	Q12946	FOXF1_HUMAN	Forkhead box protein F1	FOXF1	2294	GO:0043299	0.527141	1.38258	0.734163	1	118
CD177_02-UNTREATED	regulation of leukocyte degranulation	GO_BP	Q12946	FOXF1_HUMAN	Forkhead box protein F1	FOXF1	2294	GO:0043300	0.0427831	27.8413	0.043552	1	7
CD177_02-UNTREATED	morphogenesis of a branching structure	GO_BP	Q12946	FOXF1_HUMAN	Forkhead box protein F1	FOXF1	2294	GO:0001763	0.231769	4.03368	0.261312	1	42
CD177_02-UNTREATED	cellular process	GO_BP	Q12946	FOXF1_HUMAN	Forkhead box protein F1	FOXF1	2294	GO:0009987	0.359943	Inf	21.0045	22	3376
CD177_02-UNTREATED	negative regulation of response to external stimulus	GO_BP	Q12946	FOXF1_HUMAN	Forkhead box protein F1	FOXF1	2294	GO:0032102	0.02499	9.14737	0.248869	2	40
CD177_02-UNTREATED	lung morphogenesis	GO_BP	Q12946	FOXF1_HUMAN	Forkhead box protein F1	FOXF1	2294	GO:0060425	0.0722667	15.1645	0.0746606	1	12
CD177_02-UNTREATED	regulation of cellular metabolic process	GO_BP	Q12946	FOXF1_HUMAN	Forkhead box protein F1	FOXF1	2294	GO:0031323	0.404137	1.2165	10.9316	12	1757
CD177_02-UNTREATED	cell proliferation	GO_BP	Q12946	FOXF1_HUMAN	Forkhead box protein F1	FOXF1	2294	GO:0008283	0.0296932	2.8	3.16686	7	509
CD177_02-UNTREATED	regulation of regulated secretory pathway	GO_BP	Q12946	FOXF1_HUMAN	Forkhead box protein F1	FOXF1	2294	GO:1903305	0.112091	9.24868	0.118213	1	19
CD177_02-UNTREATED	regulation of immune effector process	GO_BP	Q12946	FOXF1_HUMAN	Forkhead box protein F1	FOXF1	2294	GO:0002697	0.335954	2.56696	0.404412	1	65
CD177_02-UNTREATED	establishment or maintenance of apical/basal cell polarity	GO_BP	Q12946	FOXF1_HUMAN	Forkhead box protein F1	FOXF1	2294	GO:0035088	0.0952273	11.1079	0.0995475	1	16
CD177_02-UNTREATED	cellular nitrogen compound biosynthetic process	GO_BP	Q12946	FOXF1_HUMAN	Forkhead box protein F1	FOXF1	2294	GO:0044271	0.601403	0.977404	9.12104	9	1466
CD177_02-UNTREATED	positive regulation of cell-substrate adhesion	GO_BP	Q12946	FOXF1_HUMAN	Forkhead box protein F1	FOXF1	2294	GO:0010811	0.197081	4.87395	0.21776	1	35
CD177_02-UNTREATED	epithelial tube branching involved in lung morphogenesis	GO_BP	Q12946	FOXF1_HUMAN	Forkhead box protein F1	FOXF1	2294	GO:0060441	0.0307411	41.7857	0.0311086	1	5
CD177_02-UNTREATED	foregut morphogenesis	GO_BP	Q12946	FOXF1_HUMAN	Forkhead box protein F1	FOXF1	2294	GO:0007440	0.0246659	55.7302	0.0248869	1	4
CD177_02-UNTREATED	nucleic acid metabolic process	GO_BP	Q12946	FOXF1_HUMAN	Forkhead box protein F1	FOXF1	2294	GO:0090304	0.643777	0.933917	10.3716	10	1667
CD177_02-UNTREATED	segmentation	GO_BP	Q12946	FOXF1_HUMAN	Forkhead box protein F1	FOXF1	2294	GO:0035282	0.123166	8.31905	0.130656	1	21
CD177_02-UNTREATED	exocytosis	GO_BP	Q12946	FOXF1_HUMAN	Forkhead box protein F1	FOXF1	2294	GO:0006887	0.692493	0.866771	1.1448	1	184
CD177_02-UNTREATED	negative regulation of transcription from RNA polymerase II promoter	GO_BP	Q12946	FOXF1_HUMAN	Forkhead box protein F1	FOXF1	2294	GO:0000122	0.846624	0.535424	1.79186	1	288
CD177_02-UNTREATED	regulated exocytosis	GO_BP	Q12946	FOXF1_HUMAN	Forkhead box protein F1	FOXF1	2294	GO:0045055	0.625672	1.04606	0.958145	1	154
CD177_02-UNTREATED	respiratory system development	GO_BP	Q12946	FOXF1_HUMAN	Forkhead box protein F1	FOXF1	2294	GO:0060541	0.250944	3.6709	0.286199	1	46
CD177_02-UNTREATED	response to organic cyclic compound	GO_BP	Q12946	FOXF1_HUMAN	Forkhead box protein F1	FOXF1	2294	GO:0014070	0.486793	1.26732	1.61143	2	259
CD177_02-UNTREATED	negative regulation of nucleic acid-templated transcription	GO_BP	Q12946	FOXF1_HUMAN	Forkhead box protein F1	FOXF1	2294	GO:1903507	0.939483	0.349847	2.62557	1	422
CD177_02-UNTREATED	cardiac ventricle development	GO_BP	Q12946	FOXF1_HUMAN	Forkhead box protein F1	FOXF1	2294	GO:0003231	0.15028	6.64571	0.161765	1	26
CD177_02-UNTREATED	regulation of vesicle-mediated transport	GO_BP	Q12946	FOXF1_HUMAN	Forkhead box protein F1	FOXF1	2294	GO:0060627	0.545124	1.31281	0.771493	1	124
CD177_02-UNTREATED	mammary gland alveolus development	GO_BP	Q12946	FOXF1_HUMAN	Forkhead box protein F1	FOXF1	2294	GO:0060749	0.0185545	83.619	0.0186652	1	3
CD177_02-UNTREATED	regulation of localization	GO_BP	Q12946	FOXF1_HUMAN	Forkhead box protein F1	FOXF1	2294	GO:0032879	0.337026	1.3919	3.84502	5	618
CD177_02-UNTREATED	establishment of epithelial cell apical/basal polarity	GO_BP	Q12946	FOXF1_HUMAN	Forkhead box protein F1	FOXF1	2294	GO:0045198	0.0307411	41.7857	0.0311086	1	5
CD177_02-UNTREATED	cell surface receptor signaling pathway	GO_BP	Q12946	FOXF1_HUMAN	Forkhead box protein F1	FOXF1	2294	GO:0007166	0.751965	0.765303	3.75792	3	604
CD177_02-UNTREATED	epithelial cell differentiation	GO_BP	Q12946	FOXF1_HUMAN	Forkhead box protein F1	FOXF1	2294	GO:0030855	0.587269	1.16494	0.864819	1	139
CD177_02-UNTREATED	movement of cell or subcellular component	GO_BP	Q12946	FOXF1_HUMAN	Forkhead box protein F1	FOXF1	2294	GO:0006928	0.326523	1.47168	2.8931	4	465
CD177_02-UNTREATED	leukocyte activation	GO_BP	Q12946	FOXF1_HUMAN	Forkhead box protein F1	FOXF1	2294	GO:0045321	0.482593	1.27804	1.59898	2	257
CD177_02-UNTREATED	regulation of RNA metabolic process	GO_BP	Q12946	FOXF1_HUMAN	Forkhead box protein F1	FOXF1	2294	GO:0051252	0.294821	1.38343	7.34785	9	1181
CD177_02-UNTREATED	response to cytokine	GO_BP	Q12946	FOXF1_HUMAN	Forkhead box protein F1	FOXF1	2294	GO:0034097	0.404033	1.50457	1.375	2	221
CD177_02-UNTREATED	detection of stimulus	GO_BP	Q12946	FOXF1_HUMAN	Forkhead box protein F1	FOXF1	2294	GO:0051606	0.197081	4.87395	0.21776	1	35
CD177_02-UNTREATED	immune system process	GO_BP	Q12946	FOXF1_HUMAN	Forkhead box protein F1	FOXF1	2294	GO:0002376	0.919432	0.46769	3.86369	2	621
CD177_02-UNTREATED	digestive tract morphogenesis	GO_BP	Q12946	FOXF1_HUMAN	Forkhead box protein F1	FOXF1	2294	GO:0048546	0.0605788	18.545	0.0622172	1	10
CD177_02-UNTREATED	positive regulation of RNA metabolic process	GO_BP	Q12946	FOXF1_HUMAN	Forkhead box protein F1	FOXF1	2294	GO:0051254	0.964412	0.290428	3.08597	1	496
CD177_02-UNTREATED	cell communication	GO_BP	Q12946	FOXF1_HUMAN	Forkhead box protein F1	FOXF1	2294	GO:0007154	0.183578	1.60682	8.45532	11	1359
CD177_02-UNTREATED	mesenchymal cell proliferation	GO_BP	Q12946	FOXF1_HUMAN	Forkhead box protein F1	FOXF1	2294	GO:0010463	0.0664402	16.6857	0.0684389	1	11
CD177_02-UNTREATED	embryonic digestive tract development	GO_BP	Q12946	FOXF1_HUMAN	Forkhead box protein F1	FOXF1	2294	GO:0048566	0.0427831	27.8413	0.043552	1	7
CD177_02-UNTREATED	macromolecule biosynthetic process	GO_BP	Q12946	FOXF1_HUMAN	Forkhead box protein F1	FOXF1	2294	GO:0009059	0.647717	0.927379	9.40102	9	1511
CD177_02-UNTREATED	embryonic organ development	GO_BP	Q12946	FOXF1_HUMAN	Forkhead box protein F1	FOXF1	2294	GO:0048568	0.444639	1.77122	0.57862	1	93
CD177_02-UNTREATED	regulation of cellular component movement	GO_BP	Q12946	FOXF1_HUMAN	Forkhead box protein F1	FOXF1	2294	GO:0051270	0.0459084	3.34348	1.38744	4	223
CD177_02-UNTREATED	locomotion	GO_BP	Q12946	FOXF1_HUMAN	Forkhead box protein F1	FOXF1	2294	GO:0040011	0.222902	1.7852	2.44514	4	393
CD177_02-UNTREATED	mammary gland epithelium development	GO_BP	Q12946	FOXF1_HUMAN	Forkhead box protein F1	FOXF1	2294	GO:0061180	0.139532	7.22774	0.149321	1	24
CD177_02-UNTREATED	establishment or maintenance of bipolar cell polarity	GO_BP	Q12946	FOXF1_HUMAN	Forkhead box protein F1	FOXF1	2294	GO:0061245	0.0952273	11.1079	0.0995475	1	16
CD177_02-UNTREATED	establishment of epithelial cell polarity	GO_BP	Q12946	FOXF1_HUMAN	Forkhead box protein F1	FOXF1	2294	GO:0090162	0.0722667	15.1645	0.0746606	1	12
CD177_02-UNTREATED	regulation of mast cell activation	GO_BP	Q12946	FOXF1_HUMAN	Forkhead box protein F1	FOXF1	2294	GO:0033003	0.0367801	33.419	0.0373303	1	6
CD177_02-UNTREATED	mammary gland lobule development	GO_BP	Q12946	FOXF1_HUMAN	Forkhead box protein F1	FOXF1	2294	GO:0061377	0.0185545	83.619	0.0186652	1	3
CD177_02-UNTREATED	regulation of mast cell activation involved in immune response	GO_BP	Q12946	FOXF1_HUMAN	Forkhead box protein F1	FOXF1	2294	GO:0033006	0.0307411	41.7857	0.0311086	1	5
CD177_02-UNTREATED	negative regulation of mast cell activation involved in immune response	GO_BP	Q12946	FOXF1_HUMAN	Forkhead box protein F1	FOXF1	2294	GO:0033007	0.0124065	167.286	0.0124434	1	2
CD177_02-UNTREATED	negative regulation of exocytosis	GO_BP	Q12946	FOXF1_HUMAN	Forkhead box protein F1	FOXF1	2294	GO:0045920	0.0546823	20.869	0.0559955	1	9
CD177_02-UNTREATED	establishment or maintenance of cell polarity	GO_BP	Q12946	FOXF1_HUMAN	Forkhead box protein F1	FOXF1	2294	GO:0007163	0.0139194	6.77763	0.516403	3	83
CD177_02-UNTREATED	transport	GO_BP	Q12946	FOXF1_HUMAN	Forkhead box protein F1	FOXF1	2294	GO:0006810	0.765918	0.782953	7.11765	6	1144
CD177_02-UNTREATED	cardiovascular system development	GO_BP	Q12946	FOXF1_HUMAN	Forkhead box protein F1	FOXF1	2294	GO:0072358	0.243655	2.24267	0.945701	2	152
CD177_02-UNTREATED	circulatory system development	GO_BP	Q12946	FOXF1_HUMAN	Forkhead box protein F1	FOXF1	2294	GO:0072359	0.457009	1.34609	1.52432	2	245
CD177_02-UNTREATED	positive regulation of nucleobase-containing compound metabolic process	GO_BP	Q12946	FOXF1_HUMAN	Forkhead box protein F1	FOXF1	2294	GO:0045935	0.979651	0.245434	3.55882	1	572
CD177_02-UNTREATED	vesicle-mediated transport	GO_BP	Q12946	FOXF1_HUMAN	Forkhead box protein F1	FOXF1	2294	GO:0016192	0.615864	0.965267	3.09219	3	497
CD177_02-UNTREATED	regulation of defense response	GO_BP	Q12946	FOXF1_HUMAN	Forkhead box protein F1	FOXF1	2294	GO:0031347	0.23198	2.32345	0.914593	2	147
CD177_02-UNTREATED	regulation of transport	GO_BP	Q12946	FOXF1_HUMAN	Forkhead box protein F1	FOXF1	2294	GO:0051049	0.469636	1.22231	2.5198	3	405
CD177_02-UNTREATED	regulation of cell proliferation	GO_BP	Q12946	FOXF1_HUMAN	Forkhead box protein F1	FOXF1	2294	GO:0042127	0.0242007	3.16734	2.35181	6	378
CD177_02-UNTREATED	regulation of primary metabolic process	GO_BP	Q12946	FOXF1_HUMAN	Forkhead box protein F1	FOXF1	2294	GO:0080090	0.50661	1.0867	10.5458	11	1695
CD177_02-UNTREATED	lateral mesoderm development	GO_BP	Q12946	FOXF1_HUMAN	Forkhead box protein F1	FOXF1	2294	GO:0048368	0.00622172	Inf	0.00622172	1	1
CD177_02-UNTREATED	heterocycle metabolic process	GO_BP	Q12946	FOXF1_HUMAN	Forkhead box protein F1	FOXF1	2294	GO:0046483	0.762785	0.806271	11.1742	10	1796
CD177_02-UNTREATED	organic substance biosynthetic process	GO_BP	Q12946	FOXF1_HUMAN	Forkhead box protein F1	FOXF1	2294	GO:1901576	0.63875	0.939266	10.3405	10	1662
CD177_02-UNTREATED	regulation of inflammatory response	GO_BP	Q12946	FOXF1_HUMAN	Forkhead box protein F1	FOXF1	2294	GO:0050727	0.0273795	8.685	0.261312	2	42
CD177_02-UNTREATED	embryo development	GO_BP	Q12946	FOXF1_HUMAN	Forkhead box protein F1	FOXF1	2294	GO:0009790	0.0175861	3.8566	1.58032	5	254
CD177_02-UNTREATED	cellular macromolecule metabolic process	GO_BP	Q12946	FOXF1_HUMAN	Forkhead box protein F1	FOXF1	2294	GO:0044260	0.963394	0.510099	14.5464	11	2338
CD177_02-UNTREATED	digestive system development	GO_BP	Q12946	FOXF1_HUMAN	Forkhead box protein F1	FOXF1	2294	GO:0055123	0.117645	8.7594	0.124434	1	20
CD177_02-UNTREATED	cell activation involved in immune response	GO_BP	Q12946	FOXF1_HUMAN	Forkhead box protein F1	FOXF1	2294	GO:0002263	0.635322	1.0182	0.983032	1	158
CD177_02-UNTREATED	metabolic process	GO_BP	Q12946	FOXF1_HUMAN	Forkhead box protein F1	FOXF1	2294	GO:0008152	0.921371	0.589992	16.4378	14	2642
CD177_02-UNTREATED	myeloid leukocyte activation	GO_BP	Q12946	FOXF1_HUMAN	Forkhead box protein F1	FOXF1	2294	GO:0002274	0.19733	2.60308	0.821267	2	132
CD177_02-UNTREATED	smoothened signaling pathway	GO_BP	Q12946	FOXF1_HUMAN	Forkhead box protein F1	FOXF1	2294	GO:0007224	0.117645	8.7594	0.124434	1	20
CD177_02-UNTREATED	mast cell activation	GO_BP	Q12946	FOXF1_HUMAN	Forkhead box protein F1	FOXF1	2294	GO:0045576	0.0605788	18.545	0.0622172	1	10
CD177_02-UNTREATED	mast cell activation involved in immune response	GO_BP	Q12946	FOXF1_HUMAN	Forkhead box protein F1	FOXF1	2294	GO:0002279	0.0546823	20.869	0.0559955	1	9
CD177_02-UNTREATED	cellular localization	GO_BP	Q12946	FOXF1_HUMAN	Forkhead box protein F1	FOXF1	2294	GO:0051641	0.688049	0.868458	5.56222	5	894
CD177_02-UNTREATED	tissue development	GO_BP	Q12946	FOXF1_HUMAN	Forkhead box protein F1	FOXF1	2294	GO:0009888	0.259228	1.65944	2.6069	4	419
CD177_02-UNTREATED	gland development	GO_BP	Q12946	FOXF1_HUMAN	Forkhead box protein F1	FOXF1	2294	GO:0048732	0.517896	1.42022	0.715498	1	115
CD177_02-UNTREATED	branching morphogenesis of an epithelial tube	GO_BP	Q12946	FOXF1_HUMAN	Forkhead box protein F1	FOXF1	2294	GO:0048754	0.202126	4.73333	0.223982	1	36
CD177_02-UNTREATED	myeloid leukocyte mediated immunity	GO_BP	Q12946	FOXF1_HUMAN	Forkhead box protein F1	FOXF1	2294	GO:0002444	0.174694	2.82833	0.75905	2	122
CD177_02-UNTREATED	regulation of exocytosis	GO_BP	Q12946	FOXF1_HUMAN	Forkhead box protein F1	FOXF1	2294	GO:0017157	0.176592	5.53016	0.192873	1	31
CD177_02-UNTREATED	nucleobase-containing compound biosynthetic process	GO_BP	Q12946	FOXF1_HUMAN	Forkhead box protein F1	FOXF1	2294	GO:0034654	0.728169	0.832752	7.89536	7	1269
CD177_02-UNTREATED	regulation of cell adhesion	GO_BP	Q12946	FOXF1_HUMAN	Forkhead box protein F1	FOXF1	2294	GO:0030155	0.0767793	3.33168	1.00792	3	162
CD177_02-UNTREATED	establishment of localization in cell	GO_BP	Q12946	FOXF1_HUMAN	Forkhead box protein F1	FOXF1	2294	GO:0051649	0.655139	0.90623	4.33032	4	696
CD177_02-UNTREATED	establishment of organelle localization	GO_BP	Q12946	FOXF1_HUMAN	Forkhead box protein F1	FOXF1	2294	GO:0051656	0.615779	1.07542	0.933258	1	150
CD177_02-UNTREATED	determination of left/right symmetry	GO_BP	Q12946	FOXF1_HUMAN	Forkhead box protein F1	FOXF1	2294	GO:0007368	0.0838157	12.8242	0.0871041	1	14
CD177_02-UNTREATED	lung vasculature development	GO_BP	Q12946	FOXF1_HUMAN	Forkhead box protein F1	FOXF1	2294	GO:0060426	0.0185545	83.619	0.0186652	1	3
CD177_02-UNTREATED	heterocycle biosynthetic process	GO_BP	Q12946	FOXF1_HUMAN	Forkhead box protein F1	FOXF1	2294	GO:0018130	0.735457	0.824567	7.94514	7	1277
CD177_02-UNTREATED	signaling	GO_BP	Q12946	FOXF1_HUMAN	Forkhead box protein F1	FOXF1	2294	GO:0023052	0.314727	1.34387	8.43043	10	1355
CD177_02-UNTREATED	pattern specification process	GO_BP	Q12946	FOXF1_HUMAN	Forkhead box protein F1	FOXF1	2294	GO:0007389	0.305766	2.88805	0.36086	1	58
CD177_02-UNTREATED	intracellular transport	GO_BP	Q12946	FOXF1_HUMAN	Forkhead box protein F1	FOXF1	2294	GO:0046907	0.572058	1.02123	3.93213	4	632
CD177_02-UNTREATED	negative regulation of biosynthetic process	GO_BP	Q12946	FOXF1_HUMAN	Forkhead box protein F1	FOXF1	2294	GO:0009890	0.698329	0.841821	3.47172	3	558
CD177_02-UNTREATED	positive regulation of immune effector process	GO_BP	Q12946	FOXF1_HUMAN	Forkhead box protein F1	FOXF1	2294	GO:0002699	0.217081	4.35589	0.242647	1	39
CD177_02-UNTREATED	negative regulation of response to stimulus	GO_BP	Q12946	FOXF1_HUMAN	Forkhead box protein F1	FOXF1	2294	GO:0048585	0.2014	1.87131	2.34559	4	377
CD177_02-UNTREATED	negative regulation of leukocyte mediated immunity	GO_BP	Q12946	FOXF1_HUMAN	Forkhead box protein F1	FOXF1	2294	GO:0002704	0.0367801	33.419	0.0373303	1	6
CD177_02-UNTREATED	midgut development	GO_BP	Q12946	FOXF1_HUMAN	Forkhead box protein F1	FOXF1	2294	GO:0007494	0.0185545	83.619	0.0186652	1	3
CD177_02-UNTREATED	mesoderm development	GO_BP	Q12946	FOXF1_HUMAN	Forkhead box protein F1	FOXF1	2294	GO:0007498	0.155606	6.38828	0.167986	1	27
CD177_02-UNTREATED	heart development	GO_BP	Q12946	FOXF1_HUMAN	Forkhead box protein F1	FOXF1	2294	GO:0007507	0.60047	1.12254	0.895928	1	144
CD177_02-UNTREATED	cell motility	GO_BP	Q12946	FOXF1_HUMAN	Forkhead box protein F1	FOXF1	2294	GO:0048870	0.162015	2.06108	2.15271	4	346
CD177_02-UNTREATED	regulation of nucleobase-containing compound metabolic process	GO_BP	Q12946	FOXF1_HUMAN	Forkhead box protein F1	FOXF1	2294	GO:0019219	0.411612	1.20385	8.03846	9	1292
CD177_02-UNTREATED	positive regulation of cell migration	GO_BP	Q12946	FOXF1_HUMAN	Forkhead box protein F1	FOXF1	2294	GO:0030335	0.527141	1.38258	0.734163	1	118
CD177_02-UNTREATED	mesoderm morphogenesis	GO_BP	Q12946	FOXF1_HUMAN	Forkhead box protein F1	FOXF1	2294	GO:0048332	0.112091	9.24868	0.118213	1	19
CD177_02-UNTREATED	negative regulation of defense response	GO_BP	Q12946	FOXF1_HUMAN	Forkhead box protein F1	FOXF1	2294	GO:0031348	0.176592	5.53016	0.192873	1	31
CD177_02-UNTREATED	lateral mesoderm morphogenesis	GO_BP	Q12946	FOXF1_HUMAN	Forkhead box protein F1	FOXF1	2294	GO:0048369	0.00622172	Inf	0.00622172	1	1
CD177_02-UNTREATED	lateral mesoderm formation	GO_BP	Q12946	FOXF1_HUMAN	Forkhead box protein F1	FOXF1	2294	GO:0048370	0.00622172	Inf	0.00622172	1	1
CD177_02-UNTREATED	negative regulation of secretion by cell	GO_BP	Q12946	FOXF1_HUMAN	Forkhead box protein F1	FOXF1	2294	GO:1903531	0.155606	6.38828	0.167986	1	27
CD177_02-UNTREATED	positive regulation of RNA biosynthetic process	GO_BP	Q12946	FOXF1_HUMAN	Forkhead box protein F1	FOXF1	2294	GO:1902680	0.955478	0.313013	2.8931	1	465
CD177_02-UNTREATED	establishment or maintenance of epithelial cell apical/basal polarity	GO_BP	Q12946	FOXF1_HUMAN	Forkhead box protein F1	FOXF1	2294	GO:0045197	0.0895386	11.9048	0.0933258	1	15
CD177_02-UNTREATED	negative regulation of cellular macromolecule biosynthetic process	GO_BP	Q12946	FOXF1_HUMAN	Forkhead box protein F1	FOXF1	2294	GO:2000113	0.663401	0.892943	3.30373	3	531
CD177_02-UNTREATED	lysosome localization	GO_BP	Q12946	FOXF1_HUMAN	Forkhead box protein F1	FOXF1	2294	GO:0032418	0.106503	9.79552	0.111991	1	18
CD177_02-UNTREATED	aromatic compound biosynthetic process	GO_BP	Q12946	FOXF1_HUMAN	Forkhead box protein F1	FOXF1	2294	GO:0019438	0.735457	0.824567	7.94514	7	1277
CD177_02-UNTREATED	blood vessel morphogenesis	GO_BP	Q12946	FOXF1_HUMAN	Forkhead box protein F1	FOXF1	2294	GO:0048514	0.530184	1.37046	0.740385	1	119
CD177_02-UNTREATED	polarized epithelial cell differentiation	GO_BP	Q12946	FOXF1_HUMAN	Forkhead box protein F1	FOXF1	2294	GO:0030859	0.0427831	27.8413	0.043552	1	7
CD177_02-UNTREATED	myeloid cell activation involved in immune response	GO_BP	Q12946	FOXF1_HUMAN	Forkhead box protein F1	FOXF1	2294	GO:0002275	0.533209	1.35854	0.746606	1	120
CD177_02-UNTREATED	embryo development ending in birth or egg hatching	GO_BP	Q12946	FOXF1_HUMAN	Forkhead box protein F1	FOXF1	2294	GO:0009792	0.269461	2.08261	1.01414	2	163
CD177_02-UNTREATED	pancreas development	GO_BP	Q12946	FOXF1_HUMAN	Forkhead box protein F1	FOXF1	2294	GO:0031016	0.0546823	20.869	0.0559955	1	9
CD177_02-UNTREATED	organic cyclic compound metabolic process	GO_BP	Q12946	FOXF1_HUMAN	Forkhead box protein F1	FOXF1	2294	GO:1901360	0.776674	0.790812	11.28	10	1813
CD177_02-UNTREATED	multicellular organismal process	GO_BP	Q12946	FOXF1_HUMAN	Forkhead box protein F1	FOXF1	2294	GO:0032501	0.418353	1.19319	9.0526	10	1455
CD177_02-UNTREATED	regulation of biological process	GO_BP	Q12946	FOXF1_HUMAN	Forkhead box protein F1	FOXF1	2294	GO:0050789	0.165985	2.09991	16.5373	19	2658
CD177_02-UNTREATED	cellular response to organic substance	GO_BP	Q12946	FOXF1_HUMAN	Forkhead box protein F1	FOXF1	2294	GO:0071310	0.171731	1.78171	3.8388	6	617
CD177_02-UNTREATED	defense response	GO_BP	Q12946	FOXF1_HUMAN	Forkhead box protein F1	FOXF1	2294	GO:0006952	0.501342	1.23106	1.65498	2	266
CD177_02-UNTREATED	regulation of cellular process	GO_BP	Q12946	FOXF1_HUMAN	Forkhead box protein F1	FOXF1	2294	GO:0050794	0.0940915	2.49815	15.7969	19	2539
CD177_02-UNTREATED	transcription, DNA-templated	GO_BP	Q12946	FOXF1_HUMAN	Forkhead box protein F1	FOXF1	2294	GO:0006351	0.603241	0.973076	7.13009	7	1146
CD177_02-UNTREATED	negative regulation of metabolic process	GO_BP	Q12946	FOXF1_HUMAN	Forkhead box protein F1	FOXF1	2294	GO:0009892	0.959202	0.428	5.91063	3	950
CD177_02-UNTREATED	negative regulation of biological process	GO_BP	Q12946	FOXF1_HUMAN	Forkhead box protein F1	FOXF1	2294	GO:0048519	0.418353	1.19319	9.0526	10	1455
CD177_02-UNTREATED	regulation of mast cell degranulation	GO_BP	Q12946	FOXF1_HUMAN	Forkhead box protein F1	FOXF1	2294	GO:0043304	0.0307411	41.7857	0.0311086	1	5
CD177_02-UNTREATED	positive regulation of cell adhesion	GO_BP	Q12946	FOXF1_HUMAN	Forkhead box protein F1	FOXF1	2294	GO:0045785	0.45522	1.71378	0.597285	1	96
CD177_02-UNTREATED	gastrulation	GO_BP	Q12946	FOXF1_HUMAN	Forkhead box protein F1	FOXF1	2294	GO:0007369	0.00301684	12.1719	0.298643	3	48
CD177_02-UNTREATED	positive regulation of immune system process	GO_BP	Q12946	FOXF1_HUMAN	Forkhead box protein F1	FOXF1	2294	GO:0002684	0.744462	0.74543	1.319	1	212
CD177_02-UNTREATED	epithelium development	GO_BP	Q12946	FOXF1_HUMAN	Forkhead box protein F1	FOXF1	2294	GO:0060429	0.238636	1.89708	1.69853	3	273
CD177_02-UNTREATED	regulation of cell-substrate adhesion	GO_BP	Q12946	FOXF1_HUMAN	Forkhead box protein F1	FOXF1	2294	GO:0010810	0.00623483	9.24621	0.385747	3	62
CD177_02-UNTREATED	positive regulation of cell proliferation	GO_BP	Q12946	FOXF1_HUMAN	Forkhead box protein F1	FOXF1	2294	GO:0008284	0.117795	2.73191	1.21324	3	195
CD177_02-UNTREATED	branching involved in open tracheal system development	GO_BP	Q12946	FOXF1_HUMAN	Forkhead box protein F1	FOXF1	2294	GO:0060446	0.00622172	Inf	0.00622172	1	1
CD177_02-UNTREATED	establishment of apical/basal cell polarity	GO_BP	Q12946	FOXF1_HUMAN	Forkhead box protein F1	FOXF1	2294	GO:0035089	0.0427831	27.8413	0.043552	1	7
CD177_02-UNTREATED	tube morphogenesis	GO_BP	Q12946	FOXF1_HUMAN	Forkhead box protein F1	FOXF1	2294	GO:0035239	0.433862	1.83253	0.559955	1	90
CD177_02-UNTREATED	right lung morphogenesis	GO_BP	Q12946	FOXF1_HUMAN	Forkhead box protein F1	FOXF1	2294	GO:0060461	0.00622172	Inf	0.00622172	1	1
CD177_02-UNTREATED	positive regulation of cellular biosynthetic process	GO_BP	Q12946	FOXF1_HUMAN	Forkhead box protein F1	FOXF1	2294	GO:0031328	0.710619	0.824127	3.53394	3	568
CD177_02-UNTREATED	regulation of transcription from RNA polymerase II promoter	GO_BP	Q12946	FOXF1_HUMAN	Forkhead box protein F1	FOXF1	2294	GO:0006357	0.987717	0.214659	3.97568	1	639
CD177_02-UNTREATED	RNA biosynthetic process	GO_BP	Q12946	FOXF1_HUMAN	Forkhead box protein F1	FOXF1	2294	GO:0032774	0.612013	0.963034	7.17986	7	1154
CD177_02-UNTREATED	mesenchyme development	GO_BP	Q12946	FOXF1_HUMAN	Forkhead box protein F1	FOXF1	2294	GO:0060485	0.00623483	9.24621	0.385747	3	62
CD177_02-UNTREATED	regulation of nucleic acid-templated transcription	GO_BP	Q12946	FOXF1_HUMAN	Forkhead box protein F1	FOXF1	2294	GO:1903506	0.534199	1.05455	6.75057	7	1085
CD177_02-UNTREATED	embryonic foregut morphogenesis	GO_BP	Q12946	FOXF1_HUMAN	Forkhead box protein F1	FOXF1	2294	GO:0048617	0.0246659	55.7302	0.0248869	1	4
CD177_02-UNTREATED	lung alveolus development	GO_BP	Q12946	FOXF1_HUMAN	Forkhead box protein F1	FOXF1	2294	GO:0048286	0.0722667	15.1645	0.0746606	1	12
CD177_02-UNTREATED	detection of wounding	GO_BP	Q12946	FOXF1_HUMAN	Forkhead box protein F1	FOXF1	2294	GO:0014822	0.00622172	Inf	0.00622172	1	1
CD177_02-UNTREATED	positive regulation of nucleic acid-templated transcription	GO_BP	Q12946	FOXF1_HUMAN	Forkhead box protein F1	FOXF1	2294	GO:1903508	0.955157	0.313792	2.88688	1	464
CD177_02-UNTREATED	cellular response to chemical stimulus	GO_BP	Q12946	FOXF1_HUMAN	Forkhead box protein F1	FOXF1	2294	GO:0070887	0.262116	1.5156	4.37387	6	703
CD177_02-UNTREATED	regulation of intracellular transport	GO_BP	Q12946	FOXF1_HUMAN	Forkhead box protein F1	FOXF1	2294	GO:0032386	0.0994742	2.9592	1.12613	3	181
CD177_02-UNTREATED	lateral mesodermal cell differentiation	GO_BP	Q12946	FOXF1_HUMAN	Forkhead box protein F1	FOXF1	2294	GO:0048371	0.00622172	Inf	0.00622172	1	1
CD177_02-UNTREATED	negative regulation of RNA biosynthetic process	GO_BP	Q12946	FOXF1_HUMAN	Forkhead box protein F1	FOXF1	2294	GO:1902679	0.939483	0.349847	2.62557	1	422
CD177_02-UNTREATED	regulation of nitrogen compound metabolic process	GO_BP	Q12946	FOXF1_HUMAN	Forkhead box protein F1	FOXF1	2294	GO:0051171	0.646781	0.930723	10.3903	10	1670
CD177_02-UNTREATED	somitogenesis	GO_BP	Q12946	FOXF1_HUMAN	Forkhead box protein F1	FOXF1	2294	GO:0001756	0.0838157	12.8242	0.0871041	1	14
CD177_02-UNTREATED	negative regulation of cellular process	GO_BP	Q12946	FOXF1_HUMAN	Forkhead box protein F1	FOXF1	2294	GO:0048523	0.28651	1.39184	8.25	10	1326
CD177_02-UNTREATED	regulation of response to stimulus	GO_BP	Q12946	FOXF1_HUMAN	Forkhead box protein F1	FOXF1	2294	GO:0048583	0.397623	1.23798	6.02885	7	969
CD177_02-UNTREATED	localization	GO_BP	Q12946	FOXF1_HUMAN	Forkhead box protein F1	FOXF1	2294	GO:0051179	0.770864	0.789927	9.22681	8	1483
CD177_02-UNTREATED	animal organ development	GO_BP	Q12946	FOXF1_HUMAN	Forkhead box protein F1	FOXF1	2294	GO:0048513	0.718503	0.823144	4.67251	4	751
CD177_02-UNTREATED	organelle localization	GO_BP	Q12946	FOXF1_HUMAN	Forkhead box protein F1	FOXF1	2294	GO:0051640	0.751163	0.730676	1.34389	1	216
CD177_02-UNTREATED	animal organ morphogenesis	GO_BP	Q12946	FOXF1_HUMAN	Forkhead box protein F1	FOXF1	2294	GO:0009887	0.751163	0.730676	1.34389	1	216
CD177_02-UNTREATED	biological adhesion	GO_BP	Q12946	FOXF1_HUMAN	Forkhead box protein F1	FOXF1	2294	GO:0022610	0.254004	1.83079	1.75452	3	282
CD177_02-UNTREATED	embryonic organ morphogenesis	GO_BP	Q12946	FOXF1_HUMAN	Forkhead box protein F1	FOXF1	2294	GO:0048562	0.283406	3.17033	0.329751	1	53
CD177_02-UNTREATED	digestive tract development	GO_BP	Q12946	FOXF1_HUMAN	Forkhead box protein F1	FOXF1	2294	GO:0048565	0.117645	8.7594	0.124434	1	20
CD177_02-UNTREATED	positive regulation of cell motility	GO_BP	Q12946	FOXF1_HUMAN	Forkhead box protein F1	FOXF1	2294	GO:2000147	0.536215	1.34683	0.752828	1	121
CD177_02-UNTREATED	muscle cell differentiation	GO_BP	Q12946	FOXF1_HUMAN	Forkhead box protein F1	FOXF1	2294	GO:0042692	0.475808	1.60915	0.634615	1	102
CD177_02-UNTREATED	epithelial cell differentiation involved in mammary gland alveolus development	GO_BP	Q12946	FOXF1_HUMAN	Forkhead box protein F1	FOXF1	2294	GO:0061030	0.00622172	Inf	0.00622172	1	1
CD177_02-UNTREATED	regulation of leukocyte mediated immunity	GO_BP	Q12946	FOXF1_HUMAN	Forkhead box protein F1	FOXF1	2294	GO:0002703	0.1609	6.14991	0.174208	1	28
CD177_02-UNTREATED	negative regulation of cell activation	GO_BP	Q12946	FOXF1_HUMAN	Forkhead box protein F1	FOXF1	2294	GO:0050866	0.166162	5.92857	0.18043	1	29
CD177_02-UNTREATED	embryonic morphogenesis	GO_BP	Q12946	FOXF1_HUMAN	Forkhead box protein F1	FOXF1	2294	GO:0048598	0.0431708	4.28084	0.79638	3	128
CD177_02-UNTREATED	chordate embryonic development	GO_BP	Q12946	FOXF1_HUMAN	Forkhead box protein F1	FOXF1	2294	GO:0043009	0.267111	2.09625	1.00792	2	162
CD177_02-UNTREATED	cellular response to organic cyclic compound	GO_BP	Q12946	FOXF1_HUMAN	Forkhead box protein F1	FOXF1	2294	GO:0071407	0.321137	1.82022	1.15102	2	185
CD177_02-UNTREATED	regulation of smooth muscle cell differentiation	GO_BP	Q12946	FOXF1_HUMAN	Forkhead box protein F1	FOXF1	2294	GO:0051150	0.0487505	23.8571	0.0497738	1	8
CD177_02-UNTREATED	organic cyclic compound biosynthetic process	GO_BP	Q12946	FOXF1_HUMAN	Forkhead box protein F1	FOXF1	2294	GO:1901362	0.74794	0.810488	8.03224	7	1291
CD177_02-UNTREATED	negative regulation of mast cell activation	GO_BP	Q12946	FOXF1_HUMAN	Forkhead box protein F1	FOXF1	2294	GO:0033004	0.0124065	167.286	0.0124434	1	2
CD177_02-UNTREATED	response to external stimulus	GO_BP	Q12946	FOXF1_HUMAN	Forkhead box protein F1	FOXF1	2294	GO:0009605	0.101561	2.26412	2.54468	5	409
CD177_02-UNTREATED	positive regulation of transcription, DNA-templated	GO_BP	Q12946	FOXF1_HUMAN	Forkhead box protein F1	FOXF1	2294	GO:0045893	0.955157	0.313792	2.88688	1	464
CD177_02-UNTREATED	positive regulation of cellular component movement	GO_BP	Q12946	FOXF1_HUMAN	Forkhead box protein F1	FOXF1	2294	GO:0051272	0.545124	1.31281	0.771493	1	124
CD177_02-UNTREATED	ectodermal digestive tract development	GO_BP	Q12946	FOXF1_HUMAN	Forkhead box protein F1	FOXF1	2294	GO:0007439	0.00622172	Inf	0.00622172	1	1
CD177_02-UNTREATED	extracellular structure organization	GO_BP	Q12946	FOXF1_HUMAN	Forkhead box protein F1	FOXF1	2294	GO:0043062	0.00379311	11.1654	0.323529	3	52
CD177_02-UNTREATED	cellular response to cytokine stimulus	GO_BP	Q12946	FOXF1_HUMAN	Forkhead box protein F1	FOXF1	2294	GO:0071345	0.349108	1.70205	1.22568	2	197
CD177_02-UNTREATED	regulation of cellular macromolecule biosynthetic process	GO_BP	Q12946	FOXF1_HUMAN	Forkhead box protein F1	FOXF1	2294	GO:2000112	0.379074	1.24925	7.85181	9	1262
CD177_02-UNTREATED	cellular macromolecule biosynthetic process	GO_BP	Q12946	FOXF1_HUMAN	Forkhead box protein F1	FOXF1	2294	GO:0034645	0.629438	0.947025	9.28903	9	1493
CD177_02-UNTREATED	embryonic ectodermal digestive tract development	GO_BP	Q12946	FOXF1_HUMAN	Forkhead box protein F1	FOXF1	2294	GO:0048611	0.00622172	Inf	0.00622172	1	1
CD177_02-UNTREATED	positive regulation of transcription from RNA polymerase II promoter	GO_BP	Q12946	FOXF1_HUMAN	Forkhead box protein F1	FOXF1	2294	GO:0045944	0.896238	0.438815	2.14649	1	345
CD177_02-UNTREATED	cellular biosynthetic process	GO_BP	Q12946	FOXF1_HUMAN	Forkhead box protein F1	FOXF1	2294	GO:0044249	0.629639	0.948975	10.2845	10	1653
CD177_02-UNTREATED	signal transduction	GO_BP	Q12946	FOXF1_HUMAN	Forkhead box protein F1	FOXF1	2294	GO:0007165	0.236983	1.48706	7.91403	10	1272
CD177_02-UNTREATED	nucleic acid-templated transcription	GO_BP	Q12946	FOXF1_HUMAN	Forkhead box protein F1	FOXF1	2294	GO:0097659	0.607637	0.968037	7.15498	7	1150
CD177_02-UNTREATED	anatomical structure formation involved in morphogenesis	GO_BP	Q12946	FOXF1_HUMAN	Forkhead box protein F1	FOXF1	2294	GO:0048646	0.0491738	3.26389	1.41855	4	228
CD177_02-UNTREATED	regulation of cell motility	GO_BP	Q12946	FOXF1_HUMAN	Forkhead box protein F1	FOXF1	2294	GO:2000145	0.0368881	3.60566	1.29412	4	208
CD177_02-UNTREATED	regulation of secretion by cell	GO_BP	Q12946	FOXF1_HUMAN	Forkhead box protein F1	FOXF1	2294	GO:1903530	0.505302	1.47359	0.690611	1	111
CD177_02-UNTREATED	ductus arteriosus closure	GO_BP	Q12946	FOXF1_HUMAN	Forkhead box protein F1	FOXF1	2294	GO:0097070	0.00622172	Inf	0.00622172	1	1
CD177_02-UNTREATED	tissue migration	GO_BP	Q12946	FOXF1_HUMAN	Forkhead box protein F1	FOXF1	2294	GO:0090130	0.376914	2.21364	0.466629	1	75
CD177_02-UNTREATED	right lung development	GO_BP	Q12946	FOXF1_HUMAN	Forkhead box protein F1	FOXF1	2294	GO:0060458	0.00622172	Inf	0.00622172	1	1
CD177_02-UNTREATED	regulation of biosynthetic process	GO_BP	Q12946	FOXF1_HUMAN	Forkhead box protein F1	FOXF1	2294	GO:0009889	0.428042	1.18194	8.13179	9	1307
CD177_02-UNTREATED	negative regulation of macromolecule biosynthetic process	GO_BP	Q12946	FOXF1_HUMAN	Forkhead box protein F1	FOXF1	2294	GO:0010558	0.685689	0.860164	3.4095	3	548
CD177_02-UNTREATED	cell adhesion	GO_BP	Q12946	FOXF1_HUMAN	Forkhead box protein F1	FOXF1	2294	GO:0007155	0.252288	1.83794	1.7483	3	281
CD177_02-UNTREATED	regulation of response to external stimulus	GO_BP	Q12946	FOXF1_HUMAN	Forkhead box protein F1	FOXF1	2294	GO:0032101	0.0358989	4.62523	0.740385	3	119
CD177_02-UNTREATED	establishment of monopolar cell polarity	GO_BP	Q12946	FOXF1_HUMAN	Forkhead box protein F1	FOXF1	2294	GO:0061162	0.0546823	20.869	0.0559955	1	9
CD177_02-UNTREATED	cell migration	GO_BP	Q12946	FOXF1_HUMAN	Forkhead box protein F1	FOXF1	2294	GO:0016477	0.138454	2.2029	2.02828	4	326
CD177_02-UNTREATED	positive regulation of biological process	GO_BP	Q12946	FOXF1_HUMAN	Forkhead box protein F1	FOXF1	2294	GO:0048518	0.298638	1.36952	9.29525	11	1494
CD177_02-UNTREATED	regulation of response to stress	GO_BP	Q12946	FOXF1_HUMAN	Forkhead box protein F1	FOXF1	2294	GO:0080134	0.198765	1.8826	2.33314	4	375
CD177_02-UNTREATED	secretion	GO_BP	Q12946	FOXF1_HUMAN	Forkhead box protein F1	FOXF1	2294	GO:0046903	0.853757	0.521542	1.83541	1	295
CD177_02-UNTREATED	embryonic digestive tract morphogenesis	GO_BP	Q12946	FOXF1_HUMAN	Forkhead box protein F1	FOXF1	2294	GO:0048557	0.0307411	41.7857	0.0311086	1	5
CD177_02-UNTREATED	lung development	GO_BP	Q12946	FOXF1_HUMAN	Forkhead box protein F1	FOXF1	2294	GO:0030324	0.226903	4.13571	0.25509	1	41
CD177_02-UNTREATED	regionalization	GO_BP	Q12946	FOXF1_HUMAN	Forkhead box protein F1	FOXF1	2294	GO:0003002	0.241414	3.84385	0.273756	1	44
CD177_02-UNTREATED	regulation of cell migration	GO_BP	Q12946	FOXF1_HUMAN	Forkhead box protein F1	FOXF1	2294	GO:0030334	0.0305022	3.84491	1.21946	4	196
CD177_02-UNTREATED	positive regulation of metabolic process	GO_BP	Q12946	FOXF1_HUMAN	Forkhead box protein F1	FOXF1	2294	GO:0009893	0.59093	0.98772	6.05373	6	973
CD177_02-UNTREATED	organic substance metabolic process	GO_BP	Q12946	FOXF1_HUMAN	Forkhead box protein F1	FOXF1	2294	GO:0071704	0.944918	0.548401	15.9276	13	2560
CD177_02-UNTREATED	cellular nitrogen compound metabolic process	GO_BP	Q12946	FOXF1_HUMAN	Forkhead box protein F1	FOXF1	2294	GO:0034641	0.829533	0.729278	11.7217	10	1884
CD177_02-UNTREATED	extracellular matrix organization	GO_BP	Q12946	FOXF1_HUMAN	Forkhead box protein F1	FOXF1	2294	GO:0030198	0.00379311	11.1654	0.323529	3	52
CD177_02-UNTREATED	cardiac left ventricle morphogenesis	GO_BP	Q12946	FOXF1_HUMAN	Forkhead box protein F1	FOXF1	2294	GO:0003214	0.0124065	167.286	0.0124434	1	2
CD177_02-UNTREATED	trachea development	GO_BP	Q12946	FOXF1_HUMAN	Forkhead box protein F1	FOXF1	2294	GO:0060438	0.0367801	33.419	0.0373303	1	6
CD177_02-UNTREATED	negative regulation of transcription, DNA-templated	GO_BP	Q12946	FOXF1_HUMAN	Forkhead box protein F1	FOXF1	2294	GO:0045892	0.933654	0.362512	2.54468	1	409
CD177_02-UNTREATED	negative regulation of leukocyte degranulation	GO_BP	Q12946	FOXF1_HUMAN	Forkhead box protein F1	FOXF1	2294	GO:0043301	0.0185545	83.619	0.0186652	1	3
CD177_02-UNTREATED	mast cell degranulation	GO_BP	Q12946	FOXF1_HUMAN	Forkhead box protein F1	FOXF1	2294	GO:0043303	0.0546823	20.869	0.0559955	1	9
CD177_02-UNTREATED	immune response	GO_BP	Q12946	FOXF1_HUMAN	Forkhead box protein F1	FOXF1	2294	GO:0006955	0.918087	0.395062	2.35803	1	379
CD177_02-UNTREATED	inflammatory response	GO_BP	Q12946	FOXF1_HUMAN	Forkhead box protein F1	FOXF1	2294	GO:0006954	0.108571	3.84831	0.566176	2	91
CD177_02-UNTREATED	cellular developmental process	GO_BP	Q12946	FOXF1_HUMAN	Forkhead box protein F1	FOXF1	2294	GO:0048869	0.592092	0.986312	6.05995	6	974
CD177_02-UNTREATED	determination of bilateral symmetry	GO_BP	Q12946	FOXF1_HUMAN	Forkhead box protein F1	FOXF1	2294	GO:0009855	0.0952273	11.1079	0.0995475	1	16
CD177_02-UNTREATED	system development	GO_BP	Q12946	FOXF1_HUMAN	Forkhead box protein F1	FOXF1	2294	GO:0048731	0.482715	1.11928	6.47681	7	1041
CD177_02-UNTREATED	regulation of muscle cell differentiation	GO_BP	Q12946	FOXF1_HUMAN	Forkhead box protein F1	FOXF1	2294	GO:0051147	0.250944	3.6709	0.286199	1	46
CD177_02-UNTREATED	positive regulation of nitrogen compound metabolic process	GO_BP	Q12946	FOXF1_HUMAN	Forkhead box protein F1	FOXF1	2294	GO:0051173	0.830267	0.676384	5.43156	4	873
CD177_02-UNTREATED	cellular response to stimulus	GO_BP	Q12946	FOXF1_HUMAN	Forkhead box protein F1	FOXF1	2294	GO:0051716	0.447597	1.15715	10.2036	11	1640
CD177_02-UNTREATED	lung lobe morphogenesis	GO_BP	Q12946	FOXF1_HUMAN	Forkhead box protein F1	FOXF1	2294	GO:0060463	0.0124065	167.286	0.0124434	1	2
CD177_02-UNTREATED	negative regulation of regulated secretory pathway	GO_BP	Q12946	FOXF1_HUMAN	Forkhead box protein F1	FOXF1	2294	GO:1903306	0.0367801	33.419	0.0373303	1	6
CD177_02-UNTREATED	transcription from RNA polymerase II promoter	GO_BP	Q12946	FOXF1_HUMAN	Forkhead box protein F1	FOXF1	2294	GO:0006366	0.957317	0.386704	4.50452	2	724
CD177_02-UNTREATED	somite development	GO_BP	Q12946	FOXF1_HUMAN	Forkhead box protein F1	FOXF1	2294	GO:0061053	0.106503	9.79552	0.111991	1	18
CD177_02-UNTREATED	localization of cell	GO_BP	Q12946	FOXF1_HUMAN	Forkhead box protein F1	FOXF1	2294	GO:0051674	0.162015	2.06108	2.15271	4	346
CD177_02-UNTREATED	regulation of developmental process	GO_BP	Q12946	FOXF1_HUMAN	Forkhead box protein F1	FOXF1	2294	GO:0050793	0.187307	1.72667	3.93835	6	633
CD177_02-UNTREATED	epithelial tube morphogenesis	GO_BP	Q12946	FOXF1_HUMAN	Forkhead box protein F1	FOXF1	2294	GO:0060562	0.388724	2.12554	0.485294	1	78
CD177_02-UNTREATED	mesenchyme morphogenesis	GO_BP	Q12946	FOXF1_HUMAN	Forkhead box protein F1	FOXF1	2294	GO:0072132	0.0546823	20.869	0.0559955	1	9
CD177_02-UNTREATED	ectodermal digestive tract morphogenesis	GO_BP	Q12946	FOXF1_HUMAN	Forkhead box protein F1	FOXF1	2294	GO:0048567	0.00622172	Inf	0.00622172	1	1
CD177_02-UNTREATED	negative regulation of immune system process	GO_BP	Q12946	FOXF1_HUMAN	Forkhead box protein F1	FOXF1	2294	GO:0002683	0.419182	1.92101	0.535068	1	86
CD177_02-UNTREATED	morphogenesis of a branching epithelium	GO_BP	Q12946	FOXF1_HUMAN	Forkhead box protein F1	FOXF1	2294	GO:0061138	0.217081	4.35589	0.242647	1	39
CD177_02-UNTREATED	regulation of cellular localization	GO_BP	Q12946	FOXF1_HUMAN	Forkhead box protein F1	FOXF1	2294	GO:0060341	0.257445	1.81663	1.76697	3	284
CD177_02-UNTREATED	regulation of secretion	GO_BP	Q12946	FOXF1_HUMAN	Forkhead box protein F1	FOXF1	2294	GO:0051046	0.530184	1.37046	0.740385	1	119
CD177_02-UNTREATED	muscle structure development	GO_BP	Q12946	FOXF1_HUMAN	Forkhead box protein F1	FOXF1	2294	GO:0061061	0.640057	1.00479	0.995475	1	160
CD177_02-UNTREATED	mesenchyme migration	GO_BP	Q12946	FOXF1_HUMAN	Forkhead box protein F1	FOXF1	2294	GO:0090131	0.0124065	167.286	0.0124434	1	2
CD177_02-UNTREATED	specification of symmetry	GO_BP	Q12946	FOXF1_HUMAN	Forkhead box protein F1	FOXF1	2294	GO:0009799	0.0952273	11.1079	0.0995475	1	16
CD177_02-UNTREATED	regulation of RNA biosynthetic process	GO_BP	Q12946	FOXF1_HUMAN	Forkhead box protein F1	FOXF1	2294	GO:2001141	0.535356	1.05314	6.75679	7	1086
CD177_02-UNTREATED	lung lobe development	GO_BP	Q12946	FOXF1_HUMAN	Forkhead box protein F1	FOXF1	2294	GO:0060462	0.0124065	167.286	0.0124434	1	2
CD177_02-UNTREATED	establishment of localization	GO_BP	Q12946	FOXF1_HUMAN	Forkhead box protein F1	FOXF1	2294	GO:0051234	0.642086	0.928965	7.35407	7	1182
CD177_02-UNTREATED	respiratory tube development	GO_BP	Q12946	FOXF1_HUMAN	Forkhead box protein F1	FOXF1	2294	GO:0030323	0.226903	4.13571	0.25509	1	41
CD177_02-UNTREATED	developmental process	GO_BP	Q12946	FOXF1_HUMAN	Forkhead box protein F1	FOXF1	2294	GO:0032502	0.523904	1.0642	8.67308	9	1394
CD177_02-UNTREATED	positive regulation of biosynthetic process	GO_BP	Q12946	FOXF1_HUMAN	Forkhead box protein F1	FOXF1	2294	GO:0009891	0.717825	0.813808	3.57127	3	574
CD177_02-UNTREATED	cell-cell adhesion	GO_BP	Q12946	FOXF1_HUMAN	Forkhead box protein F1	FOXF1	2294	GO:0098609	0.628107	1.03896	0.964367	1	155
CD177_02-UNTREATED	cytokine-mediated signaling pathway	GO_BP	P20700	LMNB1_HUMAN	Lamin-B1	LMNB1	4001	GO:0019221	0.565279	1.23956	0.815045	1	131
CD177_02-UNTREATED	response to stimulus	GO_BP	P20700	LMNB1_HUMAN	Lamin-B1	LMNB1	4001	GO:0050896	0.522405	1.07198	11.6222	12	1868
CD177_02-UNTREATED	regulation of cellular process	GO_BP	P20700	LMNB1_HUMAN	Lamin-B1	LMNB1	4001	GO:0050794	0.0940915	2.49815	15.7969	19	2539
CD177_02-UNTREATED	interleukin-12-mediated signaling pathway	GO_BP	P20700	LMNB1_HUMAN	Lamin-B1	LMNB1	4001	GO:0035722	0.134109	7.55844	0.1431	1	23
CD177_02-UNTREATED	cellular response to chemical stimulus	GO_BP	P20700	LMNB1_HUMAN	Lamin-B1	LMNB1	4001	GO:0070887	0.262116	1.5156	4.37387	6	703
CD177_02-UNTREATED	response to chemical	GO_BP	P20700	LMNB1_HUMAN	Lamin-B1	LMNB1	4001	GO:0042221	0.474647	1.13792	5.45645	6	877
CD177_02-UNTREATED	cell surface receptor signaling pathway	GO_BP	P20700	LMNB1_HUMAN	Lamin-B1	LMNB1	4001	GO:0007166	0.751965	0.765303	3.75792	3	604
CD177_02-UNTREATED	cellular process	GO_BP	P20700	LMNB1_HUMAN	Lamin-B1	LMNB1	4001	GO:0009987	0.359943	Inf	21.0045	22	3376
CD177_02-UNTREATED	signaling	GO_BP	P20700	LMNB1_HUMAN	Lamin-B1	LMNB1	4001	GO:0023052	0.314727	1.34387	8.43043	10	1355
CD177_02-UNTREATED	response to interleukin-12	GO_BP	P20700	LMNB1_HUMAN	Lamin-B1	LMNB1	4001	GO:0070671	0.139532	7.22774	0.149321	1	24
CD177_02-UNTREATED	cellular response to stimulus	GO_BP	P20700	LMNB1_HUMAN	Lamin-B1	LMNB1	4001	GO:0051716	0.447597	1.15715	10.2036	11	1640
CD177_02-UNTREATED	cellular response to interleukin-12	GO_BP	P20700	LMNB1_HUMAN	Lamin-B1	LMNB1	4001	GO:0071349	0.134109	7.55844	0.1431	1	23
CD177_02-UNTREATED	response to organic substance	GO_BP	P20700	LMNB1_HUMAN	Lamin-B1	LMNB1	4001	GO:0010033	0.301639	1.42767	4.58541	6	737
CD177_02-UNTREATED	cellular response to cytokine stimulus	GO_BP	P20700	LMNB1_HUMAN	Lamin-B1	LMNB1	4001	GO:0071345	0.349108	1.70205	1.22568	2	197
CD177_02-UNTREATED	response to cytokine	GO_BP	P20700	LMNB1_HUMAN	Lamin-B1	LMNB1	4001	GO:0034097	0.404033	1.50457	1.375	2	221
CD177_02-UNTREATED	biological regulation	GO_BP	P20700	LMNB1_HUMAN	Lamin-B1	LMNB1	4001	GO:0065007	0.260441	1.7713	17.2031	19	2765
CD177_02-UNTREATED	regulation of biological process	GO_BP	P20700	LMNB1_HUMAN	Lamin-B1	LMNB1	4001	GO:0050789	0.165985	2.09991	16.5373	19	2658
CD177_02-UNTREATED	cell communication	GO_BP	P20700	LMNB1_HUMAN	Lamin-B1	LMNB1	4001	GO:0007154	0.183578	1.60682	8.45532	11	1359
CD177_02-UNTREATED	signal transduction	GO_BP	P20700	LMNB1_HUMAN	Lamin-B1	LMNB1	4001	GO:0007165	0.236983	1.48706	7.91403	10	1272
CD177_02-UNTREATED	cellular response to organic substance	GO_BP	P20700	LMNB1_HUMAN	Lamin-B1	LMNB1	4001	GO:0071310	0.171731	1.78171	3.8388	6	617
CD177_02-UNTREATED	receptor-mediated endocytosis	GO_BP	Q9UBF8	PI4KB_HUMAN	Phosphatidylinositol 4-kinase beta	PI4KB	5298	GO:0006898	0.344346	2.48773	0.416855	1	67
CD177_02-UNTREATED	signal transduction	GO_BP	Q9UBF8	PI4KB_HUMAN	Phosphatidylinositol 4-kinase beta	PI4KB	5298	GO:0007165	0.236983	1.48706	7.91403	10	1272
CD177_02-UNTREATED	organophosphate biosynthetic process	GO_BP	Q9UBF8	PI4KB_HUMAN	Phosphatidylinositol 4-kinase beta	PI4KB	5298	GO:0090407	0.548056	1.30184	0.777715	1	125
CD177_02-UNTREATED	phosphorus metabolic process	GO_BP	Q9UBF8	PI4KB_HUMAN	Phosphatidylinositol 4-kinase beta	PI4KB	5298	GO:0006793	0.802243	0.714095	5.2138	4	838
CD177_02-UNTREATED	inositol lipid-mediated signaling	GO_BP	Q9UBF8	PI4KB_HUMAN	Phosphatidylinositol 4-kinase beta	PI4KB	5298	GO:0048017	0.197081	4.87395	0.21776	1	35
CD177_02-UNTREATED	vesicle-mediated transport	GO_BP	Q9UBF8	PI4KB_HUMAN	Phosphatidylinositol 4-kinase beta	PI4KB	5298	GO:0016192	0.615864	0.965267	3.09219	3	497
CD177_02-UNTREATED	cellular response to stimulus	GO_BP	Q9UBF8	PI4KB_HUMAN	Phosphatidylinositol 4-kinase beta	PI4KB	5298	GO:0051716	0.447597	1.15715	10.2036	11	1640
CD177_02-UNTREATED	phospholipid metabolic process	GO_BP	Q9UBF8	PI4KB_HUMAN	Phosphatidylinositol 4-kinase beta	PI4KB	5298	GO:0006644	0.100658	4.03412	0.54129	2	87
CD177_02-UNTREATED	endocytosis	GO_BP	Q9UBF8	PI4KB_HUMAN	Phosphatidylinositol 4-kinase beta	PI4KB	5298	GO:0006897	0.311765	1.86313	1.12613	2	181
CD177_02-UNTREATED	glycerolipid biosynthetic process	GO_BP	Q9UBF8	PI4KB_HUMAN	Phosphatidylinositol 4-kinase beta	PI4KB	5298	GO:0045017	0.274271	3.29905	0.317308	1	51
CD177_02-UNTREATED	cellular process	GO_BP	Q9UBF8	PI4KB_HUMAN	Phosphatidylinositol 4-kinase beta	PI4KB	5298	GO:0009987	0.359943	Inf	21.0045	22	3376
CD177_02-UNTREATED	cell communication	GO_BP	Q9UBF8	PI4KB_HUMAN	Phosphatidylinositol 4-kinase beta	PI4KB	5298	GO:0007154	0.183578	1.60682	8.45532	11	1359
CD177_02-UNTREATED	phosphatidylinositol-mediated signaling	GO_BP	Q9UBF8	PI4KB_HUMAN	Phosphatidylinositol 4-kinase beta	PI4KB	5298	GO:0048015	0.197081	4.87395	0.21776	1	35
CD177_02-UNTREATED	cellular biosynthetic process	GO_BP	Q9UBF8	PI4KB_HUMAN	Phosphatidylinositol 4-kinase beta	PI4KB	5298	GO:0044249	0.629639	0.948975	10.2845	10	1653
CD177_02-UNTREATED	localization	GO_BP	Q9UBF8	PI4KB_HUMAN	Phosphatidylinositol 4-kinase beta	PI4KB	5298	GO:0051179	0.770864	0.789927	9.22681	8	1483
CD177_02-UNTREATED	biological regulation	GO_BP	Q9UBF8	PI4KB_HUMAN	Phosphatidylinositol 4-kinase beta	PI4KB	5298	GO:0065007	0.260441	1.7713	17.2031	19	2765
CD177_02-UNTREATED	organic substance biosynthetic process	GO_BP	Q9UBF8	PI4KB_HUMAN	Phosphatidylinositol 4-kinase beta	PI4KB	5298	GO:1901576	0.63875	0.939266	10.3405	10	1662
CD177_02-UNTREATED	establishment of localization	GO_BP	Q9UBF8	PI4KB_HUMAN	Phosphatidylinositol 4-kinase beta	PI4KB	5298	GO:0051234	0.642086	0.928965	7.35407	7	1182
CD177_02-UNTREATED	transport	GO_BP	Q9UBF8	PI4KB_HUMAN	Phosphatidylinositol 4-kinase beta	PI4KB	5298	GO:0006810	0.765918	0.782953	7.11765	6	1144
CD177_02-UNTREATED	intracellular signal transduction	GO_BP	Q9UBF8	PI4KB_HUMAN	Phosphatidylinositol 4-kinase beta	PI4KB	5298	GO:0035556	0.175718	1.71111	4.72851	7	760
CD177_02-UNTREATED	phosphorylation	GO_BP	Q9UBF8	PI4KB_HUMAN	Phosphatidylinositol 4-kinase beta	PI4KB	5298	GO:0016310	0.793615	0.706345	4.01301	3	645
CD177_02-UNTREATED	response to stimulus	GO_BP	Q9UBF8	PI4KB_HUMAN	Phosphatidylinositol 4-kinase beta	PI4KB	5298	GO:0050896	0.522405	1.07198	11.6222	12	1868
CD177_02-UNTREATED	primary metabolic process	GO_BP	Q9UBF8	PI4KB_HUMAN	Phosphatidylinositol 4-kinase beta	PI4KB	5298	GO:0044238	0.92702	0.585055	15.6414	13	2514
CD177_02-UNTREATED	organophosphate metabolic process	GO_BP	Q9UBF8	PI4KB_HUMAN	Phosphatidylinositol 4-kinase beta	PI4KB	5298	GO:0019637	0.463465	1.32846	1.54299	2	248
CD177_02-UNTREATED	lipid metabolic process	GO_BP	Q9UBF8	PI4KB_HUMAN	Phosphatidylinositol 4-kinase beta	PI4KB	5298	GO:0006629	0.358369	1.66583	1.25057	2	201
CD177_02-UNTREATED	import into cell	GO_BP	Q9UBF8	PI4KB_HUMAN	Phosphatidylinositol 4-kinase beta	PI4KB	5298	GO:0098657	0.337484	1.74947	1.19457	2	192
CD177_02-UNTREATED	biosynthetic process	GO_BP	Q9UBF8	PI4KB_HUMAN	Phosphatidylinositol 4-kinase beta	PI4KB	5298	GO:0009058	0.645781	0.931786	10.384	10	1669
CD177_02-UNTREATED	phospholipid biosynthetic process	GO_BP	Q9UBF8	PI4KB_HUMAN	Phosphatidylinositol 4-kinase beta	PI4KB	5298	GO:0008654	0.287932	3.10961	0.335973	1	54
CD177_02-UNTREATED	phosphatidylinositol biosynthetic process	GO_BP	Q9UBF8	PI4KB_HUMAN	Phosphatidylinositol 4-kinase beta	PI4KB	5298	GO:0006661	0.181761	5.35023	0.199095	1	32
CD177_02-UNTREATED	phosphate-containing compound metabolic process	GO_BP	Q9UBF8	PI4KB_HUMAN	Phosphatidylinositol 4-kinase beta	PI4KB	5298	GO:0006796	0.795389	0.723164	5.16403	4	830
CD177_02-UNTREATED	signaling	GO_BP	Q9UBF8	PI4KB_HUMAN	Phosphatidylinositol 4-kinase beta	PI4KB	5298	GO:0023052	0.314727	1.34387	8.43043	10	1355
CD177_02-UNTREATED	lipid biosynthetic process	GO_BP	Q9UBF8	PI4KB_HUMAN	Phosphatidylinositol 4-kinase beta	PI4KB	5298	GO:0008610	0.482504	1.57698	0.647059	1	104
CD177_02-UNTREATED	cellular lipid metabolic process	GO_BP	Q9UBF8	PI4KB_HUMAN	Phosphatidylinositol 4-kinase beta	PI4KB	5298	GO:0044255	0.229651	2.34028	0.908371	2	146
CD177_02-UNTREATED	regulation of cellular process	GO_BP	Q9UBF8	PI4KB_HUMAN	Phosphatidylinositol 4-kinase beta	PI4KB	5298	GO:0050794	0.0940915	2.49815	15.7969	19	2539
CD177_02-UNTREATED	glycerolipid metabolic process	GO_BP	Q9UBF8	PI4KB_HUMAN	Phosphatidylinositol 4-kinase beta	PI4KB	5298	GO:0046486	0.384811	2.15414	0.479072	1	77
CD177_02-UNTREATED	lipid modification	GO_BP	Q9UBF8	PI4KB_HUMAN	Phosphatidylinositol 4-kinase beta	PI4KB	5298	GO:0030258	0.222007	4.24298	0.248869	1	40
CD177_02-UNTREATED	metabolic process	GO_BP	Q9UBF8	PI4KB_HUMAN	Phosphatidylinositol 4-kinase beta	PI4KB	5298	GO:0008152	0.921371	0.589992	16.4378	14	2642
CD177_02-UNTREATED	organic substance metabolic process	GO_BP	Q9UBF8	PI4KB_HUMAN	Phosphatidylinositol 4-kinase beta	PI4KB	5298	GO:0071704	0.944918	0.548401	15.9276	13	2560
CD177_02-UNTREATED	phosphatidylinositol metabolic process	GO_BP	Q9UBF8	PI4KB_HUMAN	Phosphatidylinositol 4-kinase beta	PI4KB	5298	GO:0046488	0.231769	4.03368	0.261312	1	42
CD177_02-UNTREATED	glycerophospholipid metabolic process	GO_BP	Q9UBF8	PI4KB_HUMAN	Phosphatidylinositol 4-kinase beta	PI4KB	5298	GO:0006650	0.352637	2.41317	0.429299	1	69
CD177_02-UNTREATED	regulation of biological process	GO_BP	Q9UBF8	PI4KB_HUMAN	Phosphatidylinositol 4-kinase beta	PI4KB	5298	GO:0050789	0.165985	2.09991	16.5373	19	2658
CD177_02-UNTREATED	cellular metabolic process	GO_BP	Q9UBF8	PI4KB_HUMAN	Phosphatidylinositol 4-kinase beta	PI4KB	5298	GO:0044237	0.889212	0.644665	16.0645	14	2582
CD177_02-UNTREATED	glycerophospholipid biosynthetic process	GO_BP	Q9UBF8	PI4KB_HUMAN	Phosphatidylinositol 4-kinase beta	PI4KB	5298	GO:0046474	0.269662	3.36735	0.311086	1	50
CD177_02-UNTREATED	lipid phosphorylation	GO_BP	Q9UBF8	PI4KB_HUMAN	Phosphatidylinositol 4-kinase beta	PI4KB	5298	GO:0046834	0.123166	8.31905	0.130656	1	21
CD177_02-UNTREATED	phosphatidylinositol phosphorylation	GO_BP	Q9UBF8	PI4KB_HUMAN	Phosphatidylinositol 4-kinase beta	PI4KB	5298	GO:0046854	0.112091	9.24868	0.118213	1	19
CD177_02-UNTREATED	cellular component assembly	GO_BP	Q15149	PLEC_HUMAN	Plectin	PLEC	5339	GO:0022607	0.15154	1.75265	5.42534	8	872
CD177_02-UNTREATED	cellular process	GO_BP	Q15149	PLEC_HUMAN	Plectin	PLEC	5339	GO:0009987	0.359943	Inf	21.0045	22	3376
CD177_02-UNTREATED	cellular component biogenesis	GO_BP	Q15149	PLEC_HUMAN	Plectin	PLEC	5339	GO:0044085	0.249347	1.48595	6.12217	8	984
CD177_02-UNTREATED	cell junction assembly	GO_BP	Q15149	PLEC_HUMAN	Plectin	PLEC	5339	GO:0034329	0.10262	3.98605	0.547511	2	88
CD177_02-UNTREATED	hemidesmosome assembly	GO_BP	Q15149	PLEC_HUMAN	Plectin	PLEC	5339	GO:0031581	0.00622172	Inf	0.00622172	1	1
CD177_02-UNTREATED	cellular component organization or biogenesis	GO_BP	Q15149	PLEC_HUMAN	Plectin	PLEC	5339	GO:0071840	0.69571	0.881156	11.6906	11	1879
CD177_02-UNTREATED	cellular component organization	GO_BP	Q15149	PLEC_HUMAN	Plectin	PLEC	5339	GO:0016043	0.607287	0.975267	11.1369	11	1790
CD177_02-UNTREATED	cell-substrate junction assembly	GO_BP	Q15149	PLEC_HUMAN	Plectin	PLEC	5339	GO:0007044	0.0273795	8.685	0.261312	2	42
CD177_02-UNTREATED	cell junction organization	GO_BP	Q15149	PLEC_HUMAN	Plectin	PLEC	5339	GO:0034330	0.131159	3.414	0.634615	2	102
CD177_02-UNTREATED	regulation of macromolecule metabolic process	GO_BP	Q15678	PTN14_HUMAN	Tyrosine-protein phosphatase non-receptor type 14	PTPN14	5784	GO:0060255	0.739796	0.831438	11.0062	10	1769
CD177_02-UNTREATED	nitrogen compound transport	GO_BP	Q15678	PTN14_HUMAN	Tyrosine-protein phosphatase non-receptor type 14	PTPN14	5784	GO:0071705	0.799237	0.698343	4.05034	3	651
CD177_02-UNTREATED	RNA biosynthetic process	GO_BP	Q15678	PTN14_HUMAN	Tyrosine-protein phosphatase non-receptor type 14	PTPN14	5784	GO:0032774	0.612013	0.963034	7.17986	7	1154
CD177_02-UNTREATED	organic substance transport	GO_BP	Q15678	PTN14_HUMAN	Tyrosine-protein phosphatase non-receptor type 14	PTPN14	5784	GO:0071702	0.84694	0.629115	4.40498	3	708
CD177_02-UNTREATED	cellular biosynthetic process	GO_BP	Q15678	PTN14_HUMAN	Tyrosine-protein phosphatase non-receptor type 14	PTPN14	5784	GO:0044249	0.629639	0.948975	10.2845	10	1653
CD177_02-UNTREATED	regulation of nucleobase-containing compound metabolic process	GO_BP	Q15678	PTN14_HUMAN	Tyrosine-protein phosphatase non-receptor type 14	PTPN14	5784	GO:0019219	0.411612	1.20385	8.03846	9	1292
CD177_02-UNTREATED	protein modification process	GO_BP	Q15678	PTN14_HUMAN	Tyrosine-protein phosphatase non-receptor type 14	PTPN14	5784	GO:0036211	0.985971	0.340168	6.94966	3	1117
CD177_02-UNTREATED	cellular protein localization	GO_BP	Q15678	PTN14_HUMAN	Tyrosine-protein phosphatase non-receptor type 14	PTPN14	5784	GO:0034613	0.586985	0.999826	4.00057	4	643
CD177_02-UNTREATED	organic substance metabolic process	GO_BP	Q15678	PTN14_HUMAN	Tyrosine-protein phosphatase non-receptor type 14	PTPN14	5784	GO:0071704	0.944918	0.548401	15.9276	13	2560
CD177_02-UNTREATED	regulation of cellular biosynthetic process	GO_BP	Q15678	PTN14_HUMAN	Tyrosine-protein phosphatase non-receptor type 14	PTPN14	5784	GO:0031326	0.419269	1.19356	8.08201	9	1299
CD177_02-UNTREATED	regulation of localization	GO_BP	Q15678	PTN14_HUMAN	Tyrosine-protein phosphatase non-receptor type 14	PTPN14	5784	GO:0032879	0.337026	1.3919	3.84502	5	618
CD177_02-UNTREATED	cellular macromolecule localization	GO_BP	Q15678	PTN14_HUMAN	Tyrosine-protein phosphatase non-receptor type 14	PTPN14	5784	GO:0070727	0.592351	0.992224	4.02545	4	647
CD177_02-UNTREATED	lymph vessel morphogenesis	GO_BP	Q15678	PTN14_HUMAN	Tyrosine-protein phosphatase non-receptor type 14	PTPN14	5784	GO:0036303	0.0307411	41.7857	0.0311086	1	5
CD177_02-UNTREATED	negative regulation of cellular process	GO_BP	Q15678	PTN14_HUMAN	Tyrosine-protein phosphatase non-receptor type 14	PTPN14	5784	GO:0048523	0.28651	1.39184	8.25	10	1326
CD177_02-UNTREATED	cellular metabolic process	GO_BP	Q15678	PTN14_HUMAN	Tyrosine-protein phosphatase non-receptor type 14	PTPN14	5784	GO:0044237	0.889212	0.644665	16.0645	14	2582
CD177_02-UNTREATED	regulation of cellular process	GO_BP	Q15678	PTN14_HUMAN	Tyrosine-protein phosphatase non-receptor type 14	PTPN14	5784	GO:0050794	0.0940915	2.49815	15.7969	19	2539
CD177_02-UNTREATED	intracellular protein transport	GO_BP	Q15678	PTN14_HUMAN	Tyrosine-protein phosphatase non-receptor type 14	PTPN14	5784	GO:0006886	0.501637	1.16002	2.63801	3	424
CD177_02-UNTREATED	negative regulation of cell proliferation	GO_BP	Q15678	PTN14_HUMAN	Tyrosine-protein phosphatase non-receptor type 14	PTPN14	5784	GO:0008285	0.0848347	3.18453	1.05147	3	169
CD177_02-UNTREATED	circulatory system development	GO_BP	Q15678	PTN14_HUMAN	Tyrosine-protein phosphatase non-receptor type 14	PTPN14	5784	GO:0072359	0.457009	1.34609	1.52432	2	245
CD177_02-UNTREATED	nucleic acid metabolic process	GO_BP	Q15678	PTN14_HUMAN	Tyrosine-protein phosphatase non-receptor type 14	PTPN14	5784	GO:0090304	0.643777	0.933917	10.3716	10	1667
CD177_02-UNTREATED	anatomical structure formation involved in morphogenesis	GO_BP	Q15678	PTN14_HUMAN	Tyrosine-protein phosphatase non-receptor type 14	PTPN14	5784	GO:0048646	0.0491738	3.26389	1.41855	4	228
CD177_02-UNTREATED	regulation of establishment of protein localization	GO_BP	Q15678	PTN14_HUMAN	Tyrosine-protein phosphatase non-receptor type 14	PTPN14	5784	GO:0070201	0.410774	1.48288	1.39367	2	224
CD177_02-UNTREATED	nitrogen compound metabolic process	GO_BP	Q15678	PTN14_HUMAN	Tyrosine-protein phosphatase non-receptor type 14	PTPN14	5784	GO:0006807	0.984729	0.433701	15.3179	11	2462
CD177_02-UNTREATED	regulation of protein localization	GO_BP	Q15678	PTN14_HUMAN	Tyrosine-protein phosphatase non-receptor type 14	PTPN14	5784	GO:0032880	0.568495	1.07919	1.86652	2	300
CD177_02-UNTREATED	regulation of cell proliferation	GO_BP	Q15678	PTN14_HUMAN	Tyrosine-protein phosphatase non-receptor type 14	PTPN14	5784	GO:0042127	0.0242007	3.16734	2.35181	6	378
CD177_02-UNTREATED	establishment of protein localization	GO_BP	Q15678	PTN14_HUMAN	Tyrosine-protein phosphatase non-receptor type 14	PTPN14	5784	GO:0045184	0.578874	1.01141	3.96324	4	637
CD177_02-UNTREATED	cardiovascular system development	GO_BP	Q15678	PTN14_HUMAN	Tyrosine-protein phosphatase non-receptor type 14	PTPN14	5784	GO:0072358	0.243655	2.24267	0.945701	2	152
CD177_02-UNTREATED	multicellular organismal process	GO_BP	Q15678	PTN14_HUMAN	Tyrosine-protein phosphatase non-receptor type 14	PTPN14	5784	GO:0032501	0.418353	1.19319	9.0526	10	1455
CD177_02-UNTREATED	developmental process	GO_BP	Q15678	PTN14_HUMAN	Tyrosine-protein phosphatase non-receptor type 14	PTPN14	5784	GO:0032502	0.523904	1.0642	8.67308	9	1394
CD177_02-UNTREATED	regulation of protein export from nucleus	GO_BP	Q15678	PTN14_HUMAN	Tyrosine-protein phosphatase non-receptor type 14	PTPN14	5784	GO:0046825	0.144922	6.9246	0.155543	1	25
CD177_02-UNTREATED	regulation of transcription, DNA-templated	GO_BP	Q15678	PTN14_HUMAN	Tyrosine-protein phosphatase non-receptor type 14	PTPN14	5784	GO:0006355	0.52724	1.06306	6.71324	7	1079
CD177_02-UNTREATED	intracellular transport	GO_BP	Q15678	PTN14_HUMAN	Tyrosine-protein phosphatase non-receptor type 14	PTPN14	5784	GO:0046907	0.572058	1.02123	3.93213	4	632
CD177_02-UNTREATED	cellular nitrogen compound metabolic process	GO_BP	Q15678	PTN14_HUMAN	Tyrosine-protein phosphatase non-receptor type 14	PTPN14	5784	GO:0034641	0.829533	0.729278	11.7217	10	1884
CD177_02-UNTREATED	macromolecule metabolic process	GO_BP	Q15678	PTN14_HUMAN	Tyrosine-protein phosphatase non-receptor type 14	PTPN14	5784	GO:0043170	0.975362	0.472758	14.9135	11	2397
CD177_02-UNTREATED	lymph vessel development	GO_BP	Q15678	PTN14_HUMAN	Tyrosine-protein phosphatase non-receptor type 14	PTPN14	5784	GO:0001945	0.0367801	33.419	0.0373303	1	6
CD177_02-UNTREATED	protein localization	GO_BP	Q15678	PTN14_HUMAN	Tyrosine-protein phosphatase non-receptor type 14	PTPN14	5784	GO:0008104	0.622323	0.9496	5.20136	5	836
CD177_02-UNTREATED	regulation of cellular protein localization	GO_BP	Q15678	PTN14_HUMAN	Tyrosine-protein phosphatase non-receptor type 14	PTPN14	5784	GO:1903827	0.38363	1.57333	1.319	2	212
CD177_02-UNTREATED	regulation of macromolecule biosynthetic process	GO_BP	Q15678	PTN14_HUMAN	Tyrosine-protein phosphatase non-receptor type 14	PTPN14	5784	GO:0010556	0.397451	1.22326	7.95758	9	1279
CD177_02-UNTREATED	RNA metabolic process	GO_BP	Q15678	PTN14_HUMAN	Tyrosine-protein phosphatase non-receptor type 14	PTPN14	5784	GO:0016070	0.470132	1.12804	9.35124	10	1503
CD177_02-UNTREATED	cellular process	GO_BP	Q15678	PTN14_HUMAN	Tyrosine-protein phosphatase non-receptor type 14	PTPN14	5784	GO:0009987	0.359943	Inf	21.0045	22	3376
CD177_02-UNTREATED	regulation of nucleocytoplasmic transport	GO_BP	Q15678	PTN14_HUMAN	Tyrosine-protein phosphatase non-receptor type 14	PTPN14	5784	GO:0046822	0.0853837	4.46364	0.491516	2	79
CD177_02-UNTREATED	localization	GO_BP	Q15678	PTN14_HUMAN	Tyrosine-protein phosphatase non-receptor type 14	PTPN14	5784	GO:0051179	0.770864	0.789927	9.22681	8	1483
CD177_02-UNTREATED	cellular macromolecule metabolic process	GO_BP	Q15678	PTN14_HUMAN	Tyrosine-protein phosphatase non-receptor type 14	PTPN14	5784	GO:0044260	0.963394	0.510099	14.5464	11	2338
CD177_02-UNTREATED	cellular nitrogen compound biosynthetic process	GO_BP	Q15678	PTN14_HUMAN	Tyrosine-protein phosphatase non-receptor type 14	PTPN14	5784	GO:0044271	0.601403	0.977404	9.12104	9	1466
CD177_02-UNTREATED	system development	GO_BP	Q15678	PTN14_HUMAN	Tyrosine-protein phosphatase non-receptor type 14	PTPN14	5784	GO:0048731	0.482715	1.11928	6.47681	7	1041
CD177_02-UNTREATED	regulation of nitrogen compound metabolic process	GO_BP	Q15678	PTN14_HUMAN	Tyrosine-protein phosphatase non-receptor type 14	PTPN14	5784	GO:0051171	0.646781	0.930723	10.3903	10	1670
CD177_02-UNTREATED	regulation of biological process	GO_BP	Q15678	PTN14_HUMAN	Tyrosine-protein phosphatase non-receptor type 14	PTPN14	5784	GO:0050789	0.165985	2.09991	16.5373	19	2658
CD177_02-UNTREATED	protein transport	GO_BP	Q15678	PTN14_HUMAN	Tyrosine-protein phosphatase non-receptor type 14	PTPN14	5784	GO:0015031	0.75413	0.762241	3.77036	3	606
CD177_02-UNTREATED	metabolic process	GO_BP	Q15678	PTN14_HUMAN	Tyrosine-protein phosphatase non-receptor type 14	PTPN14	5784	GO:0008152	0.921371	0.589992	16.4378	14	2642
CD177_02-UNTREATED	macromolecule localization	GO_BP	Q15678	PTN14_HUMAN	Tyrosine-protein phosphatase non-receptor type 14	PTPN14	5784	GO:0033036	0.691263	0.864548	5.58088	5	897
CD177_02-UNTREATED	regulation of cellular metabolic process	GO_BP	Q15678	PTN14_HUMAN	Tyrosine-protein phosphatase non-receptor type 14	PTPN14	5784	GO:0031323	0.404137	1.2165	10.9316	12	1757
CD177_02-UNTREATED	primary metabolic process	GO_BP	Q15678	PTN14_HUMAN	Tyrosine-protein phosphatase non-receptor type 14	PTPN14	5784	GO:0044238	0.92702	0.585055	15.6414	13	2514
CD177_02-UNTREATED	cellular macromolecule biosynthetic process	GO_BP	Q15678	PTN14_HUMAN	Tyrosine-protein phosphatase non-receptor type 14	PTPN14	5784	GO:0034645	0.629438	0.947025	9.28903	9	1493
CD177_02-UNTREATED	regulation of transport	GO_BP	Q15678	PTN14_HUMAN	Tyrosine-protein phosphatase non-receptor type 14	PTPN14	5784	GO:0051049	0.469636	1.22231	2.5198	3	405
CD177_02-UNTREATED	transcription, DNA-templated	GO_BP	Q15678	PTN14_HUMAN	Tyrosine-protein phosphatase non-receptor type 14	PTPN14	5784	GO:0006351	0.603241	0.973076	7.13009	7	1146
CD177_02-UNTREATED	amide transport	GO_BP	Q15678	PTN14_HUMAN	Tyrosine-protein phosphatase non-receptor type 14	PTPN14	5784	GO:0042886	0.760541	0.753176	3.80769	3	612
CD177_02-UNTREATED	peptidyl-tyrosine dephosphorylation	GO_BP	Q15678	PTN14_HUMAN	Tyrosine-protein phosphatase non-receptor type 14	PTPN14	5784	GO:0035335	0.134109	7.55844	0.1431	1	23
CD177_02-UNTREATED	nuclear export	GO_BP	Q15678	PTN14_HUMAN	Tyrosine-protein phosphatase non-receptor type 14	PTPN14	5784	GO:0051168	0.514777	1.43321	0.709276	1	114
CD177_02-UNTREATED	heterocycle biosynthetic process	GO_BP	Q15678	PTN14_HUMAN	Tyrosine-protein phosphatase non-receptor type 14	PTPN14	5784	GO:0018130	0.735457	0.824567	7.94514	7	1277
CD177_02-UNTREATED	regulation of RNA metabolic process	GO_BP	Q15678	PTN14_HUMAN	Tyrosine-protein phosphatase non-receptor type 14	PTPN14	5784	GO:0051252	0.294821	1.38343	7.34785	9	1181
CD177_02-UNTREATED	gene expression	GO_BP	Q15678	PTN14_HUMAN	Tyrosine-protein phosphatase non-receptor type 14	PTPN14	5784	GO:0010467	0.470081	1.1297	10.3343	11	1661
CD177_02-UNTREATED	regulation of intracellular transport	GO_BP	Q15678	PTN14_HUMAN	Tyrosine-protein phosphatase non-receptor type 14	PTPN14	5784	GO:0032386	0.0994742	2.9592	1.12613	3	181
CD177_02-UNTREATED	protein metabolic process	GO_BP	Q15678	PTN14_HUMAN	Tyrosine-protein phosphatase non-receptor type 14	PTPN14	5784	GO:0019538	0.976753	0.429136	8.92195	5	1434
CD177_02-UNTREATED	organic cyclic compound biosynthetic process	GO_BP	Q15678	PTN14_HUMAN	Tyrosine-protein phosphatase non-receptor type 14	PTPN14	5784	GO:1901362	0.74794	0.810488	8.03224	7	1291
CD177_02-UNTREATED	macromolecule modification	GO_BP	Q15678	PTN14_HUMAN	Tyrosine-protein phosphatase non-receptor type 14	PTPN14	5784	GO:0043412	0.992727	0.301412	7.5345	3	1211
CD177_02-UNTREATED	biosynthetic process	GO_BP	Q15678	PTN14_HUMAN	Tyrosine-protein phosphatase non-receptor type 14	PTPN14	5784	GO:0009058	0.645781	0.931786	10.384	10	1669
CD177_02-UNTREATED	nucleobase-containing compound metabolic process	GO_BP	Q15678	PTN14_HUMAN	Tyrosine-protein phosphatase non-receptor type 14	PTPN14	5784	GO:0006139	0.751004	0.819225	11.0871	10	1782
CD177_02-UNTREATED	regulation of RNA biosynthetic process	GO_BP	Q15678	PTN14_HUMAN	Tyrosine-protein phosphatase non-receptor type 14	PTPN14	5784	GO:2001141	0.535356	1.05314	6.75679	7	1086
CD177_02-UNTREATED	regulation of nucleic acid-templated transcription	GO_BP	Q15678	PTN14_HUMAN	Tyrosine-protein phosphatase non-receptor type 14	PTPN14	5784	GO:1903506	0.534199	1.05455	6.75057	7	1085
CD177_02-UNTREATED	organonitrogen compound metabolic process	GO_BP	Q15678	PTN14_HUMAN	Tyrosine-protein phosphatase non-receptor type 14	PTPN14	5784	GO:1901564	0.98954	0.372246	9.681	5	1556
CD177_02-UNTREATED	vasculature development	GO_BP	Q15678	PTN14_HUMAN	Tyrosine-protein phosphatase non-receptor type 14	PTPN14	5784	GO:0001944	0.241316	2.25839	0.93948	2	151
CD177_02-UNTREATED	regulation of intracellular protein transport	GO_BP	Q15678	PTN14_HUMAN	Tyrosine-protein phosphatase non-receptor type 14	PTPN14	5784	GO:0033157	0.174694	2.82833	0.75905	2	122
CD177_02-UNTREATED	transport	GO_BP	Q15678	PTN14_HUMAN	Tyrosine-protein phosphatase non-receptor type 14	PTPN14	5784	GO:0006810	0.765918	0.782953	7.11765	6	1144
CD177_02-UNTREATED	dephosphorylation	GO_BP	Q15678	PTN14_HUMAN	Tyrosine-protein phosphatase non-receptor type 14	PTPN14	5784	GO:0016311	0.533209	1.35854	0.746606	1	120
CD177_02-UNTREATED	nucleocytoplasmic transport	GO_BP	Q15678	PTN14_HUMAN	Tyrosine-protein phosphatase non-receptor type 14	PTPN14	5784	GO:0006913	0.372188	1.61415	1.2879	2	207
CD177_02-UNTREATED	regulation of cellular macromolecule biosynthetic process	GO_BP	Q15678	PTN14_HUMAN	Tyrosine-protein phosphatase non-receptor type 14	PTPN14	5784	GO:2000112	0.379074	1.24925	7.85181	9	1262
CD177_02-UNTREATED	cellular localization	GO_BP	Q15678	PTN14_HUMAN	Tyrosine-protein phosphatase non-receptor type 14	PTPN14	5784	GO:0051641	0.688049	0.868458	5.56222	5	894
CD177_02-UNTREATED	phosphorus metabolic process	GO_BP	Q15678	PTN14_HUMAN	Tyrosine-protein phosphatase non-receptor type 14	PTPN14	5784	GO:0006793	0.802243	0.714095	5.2138	4	838
CD177_02-UNTREATED	anatomical structure development	GO_BP	Q15678	PTN14_HUMAN	Tyrosine-protein phosphatase non-receptor type 14	PTPN14	5784	GO:0048856	0.405066	1.21276	8.00113	9	1286
CD177_02-UNTREATED	aromatic compound biosynthetic process	GO_BP	Q15678	PTN14_HUMAN	Tyrosine-protein phosphatase non-receptor type 14	PTPN14	5784	GO:0019438	0.735457	0.824567	7.94514	7	1277
CD177_02-UNTREATED	lymphangiogenesis	GO_BP	Q15678	PTN14_HUMAN	Tyrosine-protein phosphatase non-receptor type 14	PTPN14	5784	GO:0001946	0.0307411	41.7857	0.0311086	1	5
CD177_02-UNTREATED	regulation of primary metabolic process	GO_BP	Q15678	PTN14_HUMAN	Tyrosine-protein phosphatase non-receptor type 14	PTPN14	5784	GO:0080090	0.50661	1.0867	10.5458	11	1695
CD177_02-UNTREATED	multicellular organism development	GO_BP	Q15678	PTN14_HUMAN	Tyrosine-protein phosphatase non-receptor type 14	PTPN14	5784	GO:0007275	0.280014	1.41035	7.25452	9	1166
CD177_02-UNTREATED	regulation of gene expression	GO_BP	Q15678	PTN14_HUMAN	Tyrosine-protein phosphatase non-receptor type 14	PTPN14	5784	GO:0010468	0.363455	1.26884	8.72907	10	1403
CD177_02-UNTREATED	negative regulation of biological process	GO_BP	Q15678	PTN14_HUMAN	Tyrosine-protein phosphatase non-receptor type 14	PTPN14	5784	GO:0048519	0.418353	1.19319	9.0526	10	1455
CD177_02-UNTREATED	nuclear transport	GO_BP	Q15678	PTN14_HUMAN	Tyrosine-protein phosphatase non-receptor type 14	PTPN14	5784	GO:0051169	0.381347	1.58134	1.31278	2	211
CD177_02-UNTREATED	protein export from nucleus	GO_BP	Q15678	PTN14_HUMAN	Tyrosine-protein phosphatase non-receptor type 14	PTPN14	5784	GO:0006611	0.489118	1.54603	0.659502	1	106
CD177_02-UNTREATED	regulation of protein transport	GO_BP	Q15678	PTN14_HUMAN	Tyrosine-protein phosphatase non-receptor type 14	PTPN14	5784	GO:0051223	0.362985	1.64826	1.26301	2	203
CD177_02-UNTREATED	anatomical structure morphogenesis	GO_BP	Q15678	PTN14_HUMAN	Tyrosine-protein phosphatase non-receptor type 14	PTPN14	5784	GO:0009653	0.339688	1.38642	3.85747	5	620
CD177_02-UNTREATED	organic substance biosynthetic process	GO_BP	Q15678	PTN14_HUMAN	Tyrosine-protein phosphatase non-receptor type 14	PTPN14	5784	GO:1901576	0.63875	0.939266	10.3405	10	1662
CD177_02-UNTREATED	organic cyclic compound metabolic process	GO_BP	Q15678	PTN14_HUMAN	Tyrosine-protein phosphatase non-receptor type 14	PTPN14	5784	GO:1901360	0.776674	0.790812	11.28	10	1813
CD177_02-UNTREATED	regulation of peptide transport	GO_BP	Q15678	PTN14_HUMAN	Tyrosine-protein phosphatase non-receptor type 14	PTPN14	5784	GO:0090087	0.367592	1.63103	1.27545	2	205
CD177_02-UNTREATED	heterocycle metabolic process	GO_BP	Q15678	PTN14_HUMAN	Tyrosine-protein phosphatase non-receptor type 14	PTPN14	5784	GO:0046483	0.762785	0.806271	11.1742	10	1796
CD177_02-UNTREATED	establishment of localization in cell	GO_BP	Q15678	PTN14_HUMAN	Tyrosine-protein phosphatase non-receptor type 14	PTPN14	5784	GO:0051649	0.655139	0.90623	4.33032	4	696
CD177_02-UNTREATED	cellular aromatic compound metabolic process	GO_BP	Q15678	PTN14_HUMAN	Tyrosine-protein phosphatase non-receptor type 14	PTPN14	5784	GO:0006725	0.763615	0.805353	11.1804	10	1797
CD177_02-UNTREATED	biological regulation	GO_BP	Q15678	PTN14_HUMAN	Tyrosine-protein phosphatase non-receptor type 14	PTPN14	5784	GO:0065007	0.260441	1.7713	17.2031	19	2765
CD177_02-UNTREATED	establishment of localization	GO_BP	Q15678	PTN14_HUMAN	Tyrosine-protein phosphatase non-receptor type 14	PTPN14	5784	GO:0051234	0.642086	0.928965	7.35407	7	1182
CD177_02-UNTREATED	regulation of cellular localization	GO_BP	Q15678	PTN14_HUMAN	Tyrosine-protein phosphatase non-receptor type 14	PTPN14	5784	GO:0060341	0.257445	1.81663	1.76697	3	284
CD177_02-UNTREATED	regulation of biosynthetic process	GO_BP	Q15678	PTN14_HUMAN	Tyrosine-protein phosphatase non-receptor type 14	PTPN14	5784	GO:0009889	0.428042	1.18194	8.13179	9	1307
CD177_02-UNTREATED	cellular protein metabolic process	GO_BP	Q15678	PTN14_HUMAN	Tyrosine-protein phosphatase non-receptor type 14	PTPN14	5784	GO:0044267	0.967175	0.459184	8.56731	5	1377
CD177_02-UNTREATED	cellular protein modification process	GO_BP	Q15678	PTN14_HUMAN	Tyrosine-protein phosphatase non-receptor type 14	PTPN14	5784	GO:0006464	0.985971	0.340168	6.94966	3	1117
CD177_02-UNTREATED	nucleic acid-templated transcription	GO_BP	Q15678	PTN14_HUMAN	Tyrosine-protein phosphatase non-receptor type 14	PTPN14	5784	GO:0097659	0.607637	0.968037	7.15498	7	1150
CD177_02-UNTREATED	protein dephosphorylation	GO_BP	Q15678	PTN14_HUMAN	Tyrosine-protein phosphatase non-receptor type 14	PTPN14	5784	GO:0006470	0.384811	2.15414	0.479072	1	77
CD177_02-UNTREATED	nucleobase-containing compound biosynthetic process	GO_BP	Q15678	PTN14_HUMAN	Tyrosine-protein phosphatase non-receptor type 14	PTPN14	5784	GO:0034654	0.728169	0.832752	7.89536	7	1269
CD177_02-UNTREATED	cell proliferation	GO_BP	Q15678	PTN14_HUMAN	Tyrosine-protein phosphatase non-receptor type 14	PTPN14	5784	GO:0008283	0.0296932	2.8	3.16686	7	509
CD177_02-UNTREATED	regulation of metabolic process	GO_BP	Q15678	PTN14_HUMAN	Tyrosine-protein phosphatase non-receptor type 14	PTPN14	5784	GO:0019222	0.515959	1.07935	11.5848	12	1862
CD177_02-UNTREATED	peptide transport	GO_BP	Q15678	PTN14_HUMAN	Tyrosine-protein phosphatase non-receptor type 14	PTPN14	5784	GO:0015833	0.757351	0.757686	3.78903	3	609
CD177_02-UNTREATED	macromolecule biosynthetic process	GO_BP	Q15678	PTN14_HUMAN	Tyrosine-protein phosphatase non-receptor type 14	PTPN14	5784	GO:0009059	0.647717	0.927379	9.40102	9	1511
CD177_02-UNTREATED	phosphate-containing compound metabolic process	GO_BP	Q15678	PTN14_HUMAN	Tyrosine-protein phosphatase non-receptor type 14	PTPN14	5784	GO:0006796	0.795389	0.723164	5.16403	4	830
CD177_02-UNTREATED	establishment of localization	GO_BP	P43307	SSRA_HUMAN	Translocon-associated protein subunit alpha	SSR1	6745	GO:0051234	0.642086	0.928965	7.35407	7	1182
CD177_02-UNTREATED	establishment of localization in cell	GO_BP	P43307	SSRA_HUMAN	Translocon-associated protein subunit alpha	SSR1	6745	GO:0051649	0.655139	0.90623	4.33032	4	696
CD177_02-UNTREATED	cellular process	GO_BP	P43307	SSRA_HUMAN	Translocon-associated protein subunit alpha	SSR1	6745	GO:0009987	0.359943	Inf	21.0045	22	3376
CD177_02-UNTREATED	cellular response to stimulus	GO_BP	P43307	SSRA_HUMAN	Translocon-associated protein subunit alpha	SSR1	6745	GO:0051716	0.447597	1.15715	10.2036	11	1640
CD177_02-UNTREATED	peptide transport	GO_BP	P43307	SSRA_HUMAN	Translocon-associated protein subunit alpha	SSR1	6745	GO:0015833	0.757351	0.757686	3.78903	3	609
CD177_02-UNTREATED	positive regulation of cellular process	GO_BP	P43307	SSRA_HUMAN	Translocon-associated protein subunit alpha	SSR1	6745	GO:0048522	0.186567	1.59911	8.4802	11	1363
CD177_02-UNTREATED	response to organic substance	GO_BP	P43307	SSRA_HUMAN	Translocon-associated protein subunit alpha	SSR1	6745	GO:0010033	0.301639	1.42767	4.58541	6	737
CD177_02-UNTREATED	amide transport	GO_BP	P43307	SSRA_HUMAN	Translocon-associated protein subunit alpha	SSR1	6745	GO:0042886	0.760541	0.753176	3.80769	3	612
CD177_02-UNTREATED	cellular macromolecule localization	GO_BP	P43307	SSRA_HUMAN	Translocon-associated protein subunit alpha	SSR1	6745	GO:0070727	0.592351	0.992224	4.02545	4	647
CD177_02-UNTREATED	nitrogen compound transport	GO_BP	P43307	SSRA_HUMAN	Translocon-associated protein subunit alpha	SSR1	6745	GO:0071705	0.799237	0.698343	4.05034	3	651
CD177_02-UNTREATED	signal transduction	GO_BP	P43307	SSRA_HUMAN	Translocon-associated protein subunit alpha	SSR1	6745	GO:0007165	0.236983	1.48706	7.91403	10	1272
CD177_02-UNTREATED	response to endoplasmic reticulum stress	GO_BP	P43307	SSRA_HUMAN	Translocon-associated protein subunit alpha	SSR1	6745	GO:0034976	0.380874	2.18349	0.472851	1	76
CD177_02-UNTREATED	intracellular protein transport	GO_BP	P43307	SSRA_HUMAN	Translocon-associated protein subunit alpha	SSR1	6745	GO:0006886	0.501637	1.16002	2.63801	3	424
CD177_02-UNTREATED	cellular protein localization	GO_BP	P43307	SSRA_HUMAN	Translocon-associated protein subunit alpha	SSR1	6745	GO:0034613	0.586985	0.999826	4.00057	4	643
CD177_02-UNTREATED	response to stimulus	GO_BP	P43307	SSRA_HUMAN	Translocon-associated protein subunit alpha	SSR1	6745	GO:0050896	0.522405	1.07198	11.6222	12	1868
CD177_02-UNTREATED	establishment of protein localization	GO_BP	P43307	SSRA_HUMAN	Translocon-associated protein subunit alpha	SSR1	6745	GO:0045184	0.578874	1.01141	3.96324	4	637
CD177_02-UNTREATED	macromolecule localization	GO_BP	P43307	SSRA_HUMAN	Translocon-associated protein subunit alpha	SSR1	6745	GO:0033036	0.691263	0.864548	5.58088	5	897
CD177_02-UNTREATED	regulation of cell proliferation	GO_BP	P43307	SSRA_HUMAN	Translocon-associated protein subunit alpha	SSR1	6745	GO:0042127	0.0242007	3.16734	2.35181	6	378
CD177_02-UNTREATED	IRE1-mediated unfolded protein response	GO_BP	P43307	SSRA_HUMAN	Translocon-associated protein subunit alpha	SSR1	6745	GO:0036498	0.134109	7.55844	0.1431	1	23
CD177_02-UNTREATED	cellular response to topologically incorrect protein	GO_BP	P43307	SSRA_HUMAN	Translocon-associated protein subunit alpha	SSR1	6745	GO:0035967	0.246194	3.75541	0.279977	1	45
CD177_02-UNTREATED	positive regulation of cell proliferation	GO_BP	P43307	SSRA_HUMAN	Translocon-associated protein subunit alpha	SSR1	6745	GO:0008284	0.117795	2.73191	1.21324	3	195
CD177_02-UNTREATED	organic substance transport	GO_BP	P43307	SSRA_HUMAN	Translocon-associated protein subunit alpha	SSR1	6745	GO:0071702	0.84694	0.629115	4.40498	3	708
CD177_02-UNTREATED	protein localization to membrane	GO_BP	P43307	SSRA_HUMAN	Translocon-associated protein subunit alpha	SSR1	6745	GO:0072657	0.686362	0.882011	1.12613	1	181
CD177_02-UNTREATED	response to topologically incorrect protein	GO_BP	P43307	SSRA_HUMAN	Translocon-associated protein subunit alpha	SSR1	6745	GO:0035966	0.31886	2.74127	0.379525	1	61
CD177_02-UNTREATED	cell proliferation	GO_BP	P43307	SSRA_HUMAN	Translocon-associated protein subunit alpha	SSR1	6745	GO:0008283	0.0296932	2.8	3.16686	7	509
CD177_02-UNTREATED	protein targeting to membrane	GO_BP	P43307	SSRA_HUMAN	Translocon-associated protein subunit alpha	SSR1	6745	GO:0006612	0.356745	2.3775	0.43552	1	70
CD177_02-UNTREATED	establishment of protein localization to membrane	GO_BP	P43307	SSRA_HUMAN	Translocon-associated protein subunit alpha	SSR1	6745	GO:0090150	0.489118	1.54603	0.659502	1	106
CD177_02-UNTREATED	cellular response to unfolded protein	GO_BP	P43307	SSRA_HUMAN	Translocon-associated protein subunit alpha	SSR1	6745	GO:0034620	0.222007	4.24298	0.248869	1	40
CD177_02-UNTREATED	protein localization	GO_BP	P43307	SSRA_HUMAN	Translocon-associated protein subunit alpha	SSR1	6745	GO:0008104	0.622323	0.9496	5.20136	5	836
CD177_02-UNTREATED	response to unfolded protein	GO_BP	P43307	SSRA_HUMAN	Translocon-associated protein subunit alpha	SSR1	6745	GO:0006986	0.296903	2.99481	0.348416	1	56
CD177_02-UNTREATED	cellular response to stress	GO_BP	P43307	SSRA_HUMAN	Translocon-associated protein subunit alpha	SSR1	6745	GO:0033554	0.800162	0.697024	4.05656	3	652
CD177_02-UNTREATED	response to stress	GO_BP	P43307	SSRA_HUMAN	Translocon-associated protein subunit alpha	SSR1	6745	GO:0006950	0.201855	1.59938	5.80486	8	933
CD177_02-UNTREATED	protein targeting	GO_BP	P43307	SSRA_HUMAN	Translocon-associated protein subunit alpha	SSR1	6745	GO:0006605	0.570879	1.22006	0.827489	1	133
CD177_02-UNTREATED	protein transport	GO_BP	P43307	SSRA_HUMAN	Translocon-associated protein subunit alpha	SSR1	6745	GO:0015031	0.75413	0.762241	3.77036	3	606
CD177_02-UNTREATED	localization	GO_BP	P43307	SSRA_HUMAN	Translocon-associated protein subunit alpha	SSR1	6745	GO:0051179	0.770864	0.789927	9.22681	8	1483
CD177_02-UNTREATED	cotranslational protein targeting to membrane	GO_BP	P43307	SSRA_HUMAN	Translocon-associated protein subunit alpha	SSR1	6745	GO:0006613	0.278852	3.23343	0.323529	1	52
CD177_02-UNTREATED	regulation of biological process	GO_BP	P43307	SSRA_HUMAN	Translocon-associated protein subunit alpha	SSR1	6745	GO:0050789	0.165985	2.09991	16.5373	19	2658
CD177_02-UNTREATED	cellular response to chemical stimulus	GO_BP	P43307	SSRA_HUMAN	Translocon-associated protein subunit alpha	SSR1	6745	GO:0070887	0.262116	1.5156	4.37387	6	703
CD177_02-UNTREATED	cellular response to organic substance	GO_BP	P43307	SSRA_HUMAN	Translocon-associated protein subunit alpha	SSR1	6745	GO:0071310	0.171731	1.78171	3.8388	6	617
CD177_02-UNTREATED	intracellular transport	GO_BP	P43307	SSRA_HUMAN	Translocon-associated protein subunit alpha	SSR1	6745	GO:0046907	0.572058	1.02123	3.93213	4	632
CD177_02-UNTREATED	positive regulation of biological process	GO_BP	P43307	SSRA_HUMAN	Translocon-associated protein subunit alpha	SSR1	6745	GO:0048518	0.298638	1.36952	9.29525	11	1494
CD177_02-UNTREATED	response to chemical	GO_BP	P43307	SSRA_HUMAN	Translocon-associated protein subunit alpha	SSR1	6745	GO:0042221	0.474647	1.13792	5.45645	6	877
CD177_02-UNTREATED	cell communication	GO_BP	P43307	SSRA_HUMAN	Translocon-associated protein subunit alpha	SSR1	6745	GO:0007154	0.183578	1.60682	8.45532	11	1359
CD177_02-UNTREATED	biological regulation	GO_BP	P43307	SSRA_HUMAN	Translocon-associated protein subunit alpha	SSR1	6745	GO:0065007	0.260441	1.7713	17.2031	19	2765
CD177_02-UNTREATED	regulation of cellular process	GO_BP	P43307	SSRA_HUMAN	Translocon-associated protein subunit alpha	SSR1	6745	GO:0050794	0.0940915	2.49815	15.7969	19	2539
CD177_02-UNTREATED	signaling	GO_BP	P43307	SSRA_HUMAN	Translocon-associated protein subunit alpha	SSR1	6745	GO:0023052	0.314727	1.34387	8.43043	10	1355
CD177_02-UNTREATED	endoplasmic reticulum unfolded protein response	GO_BP	P43307	SSRA_HUMAN	Translocon-associated protein subunit alpha	SSR1	6745	GO:0030968	0.207141	4.60053	0.230204	1	37
CD177_02-UNTREATED	cellular localization	GO_BP	P43307	SSRA_HUMAN	Translocon-associated protein subunit alpha	SSR1	6745	GO:0051641	0.688049	0.868458	5.56222	5	894
CD177_02-UNTREATED	transport	GO_BP	P43307	SSRA_HUMAN	Translocon-associated protein subunit alpha	SSR1	6745	GO:0006810	0.765918	0.782953	7.11765	6	1144
CD177_02-UNTREATED	DNA metabolic process	GO_BP	Q08945	SSRP1_HUMAN	FACT complex subunit SSRP1	SSRP1	6749	GO:0006259	0.715939	0.80567	2.42647	2	390
CD177_02-UNTREATED	regulation of biological process	GO_BP	Q08945	SSRP1_HUMAN	FACT complex subunit SSRP1	SSRP1	6749	GO:0050789	0.165985	2.09991	16.5373	19	2658
CD177_02-UNTREATED	RNA biosynthetic process	GO_BP	Q08945	SSRP1_HUMAN	FACT complex subunit SSRP1	SSRP1	6749	GO:0032774	0.612013	0.963034	7.17986	7	1154
CD177_02-UNTREATED	DNA repair	GO_BP	Q08945	SSRP1_HUMAN	FACT complex subunit SSRP1	SSRP1	6749	GO:0006281	0.752812	0.727072	1.35011	1	217
CD177_02-UNTREATED	cellular macromolecule biosynthetic process	GO_BP	Q08945	SSRP1_HUMAN	FACT complex subunit SSRP1	SSRP1	6749	GO:0034645	0.629438	0.947025	9.28903	9	1493
CD177_02-UNTREATED	regulation of macromolecule biosynthetic process	GO_BP	Q08945	SSRP1_HUMAN	FACT complex subunit SSRP1	SSRP1	6749	GO:0010556	0.397451	1.22326	7.95758	9	1279
CD177_02-UNTREATED	regulation of response to stimulus	GO_BP	Q08945	SSRP1_HUMAN	FACT complex subunit SSRP1	SSRP1	6749	GO:0048583	0.397623	1.23798	6.02885	7	969
CD177_02-UNTREATED	cellular macromolecule metabolic process	GO_BP	Q08945	SSRP1_HUMAN	FACT complex subunit SSRP1	SSRP1	6749	GO:0044260	0.963394	0.510099	14.5464	11	2338
CD177_02-UNTREATED	response to stress	GO_BP	Q08945	SSRP1_HUMAN	FACT complex subunit SSRP1	SSRP1	6749	GO:0006950	0.201855	1.59938	5.80486	8	933
CD177_02-UNTREATED	transcription, DNA-templated	GO_BP	Q08945	SSRP1_HUMAN	FACT complex subunit SSRP1	SSRP1	6749	GO:0006351	0.603241	0.973076	7.13009	7	1146
CD177_02-UNTREATED	organic substance metabolic process	GO_BP	Q08945	SSRP1_HUMAN	FACT complex subunit SSRP1	SSRP1	6749	GO:0071704	0.944918	0.548401	15.9276	13	2560
CD177_02-UNTREATED	macromolecule metabolic process	GO_BP	Q08945	SSRP1_HUMAN	FACT complex subunit SSRP1	SSRP1	6749	GO:0043170	0.975362	0.472758	14.9135	11	2397
CD177_02-UNTREATED	aromatic compound biosynthetic process	GO_BP	Q08945	SSRP1_HUMAN	FACT complex subunit SSRP1	SSRP1	6749	GO:0019438	0.735457	0.824567	7.94514	7	1277
CD177_02-UNTREATED	cellular metabolic process	GO_BP	Q08945	SSRP1_HUMAN	FACT complex subunit SSRP1	SSRP1	6749	GO:0044237	0.889212	0.644665	16.0645	14	2582
CD177_02-UNTREATED	regulation of RNA biosynthetic process	GO_BP	Q08945	SSRP1_HUMAN	FACT complex subunit SSRP1	SSRP1	6749	GO:2001141	0.535356	1.05314	6.75679	7	1086
CD177_02-UNTREATED	regulation of transcription, DNA-templated	GO_BP	Q08945	SSRP1_HUMAN	FACT complex subunit SSRP1	SSRP1	6749	GO:0006355	0.52724	1.06306	6.71324	7	1079
CD177_02-UNTREATED	regulation of cellular biosynthetic process	GO_BP	Q08945	SSRP1_HUMAN	FACT complex subunit SSRP1	SSRP1	6749	GO:0031326	0.419269	1.19356	8.08201	9	1299
CD177_02-UNTREATED	regulation of RNA metabolic process	GO_BP	Q08945	SSRP1_HUMAN	FACT complex subunit SSRP1	SSRP1	6749	GO:0051252	0.294821	1.38343	7.34785	9	1181
CD177_02-UNTREATED	macromolecule biosynthetic process	GO_BP	Q08945	SSRP1_HUMAN	FACT complex subunit SSRP1	SSRP1	6749	GO:0009059	0.647717	0.927379	9.40102	9	1511
CD177_02-UNTREATED	transcription elongation from RNA polymerase II promoter	GO_BP	Q08945	SSRP1_HUMAN	FACT complex subunit SSRP1	SSRP1	6749	GO:0006368	0.274271	3.29905	0.317308	1	51
CD177_02-UNTREATED	cellular process	GO_BP	Q08945	SSRP1_HUMAN	FACT complex subunit SSRP1	SSRP1	6749	GO:0009987	0.359943	Inf	21.0045	22	3376
CD177_02-UNTREATED	nucleobase-containing compound metabolic process	GO_BP	Q08945	SSRP1_HUMAN	FACT complex subunit SSRP1	SSRP1	6749	GO:0006139	0.751004	0.819225	11.0871	10	1782
CD177_02-UNTREATED	cellular nitrogen compound metabolic process	GO_BP	Q08945	SSRP1_HUMAN	FACT complex subunit SSRP1	SSRP1	6749	GO:0034641	0.829533	0.729278	11.7217	10	1884
CD177_02-UNTREATED	regulation of nucleobase-containing compound metabolic process	GO_BP	Q08945	SSRP1_HUMAN	FACT complex subunit SSRP1	SSRP1	6749	GO:0019219	0.411612	1.20385	8.03846	9	1292
CD177_02-UNTREATED	intracellular signal transduction	GO_BP	Q08945	SSRP1_HUMAN	FACT complex subunit SSRP1	SSRP1	6749	GO:0035556	0.175718	1.71111	4.72851	7	760
CD177_02-UNTREATED	cellular aromatic compound metabolic process	GO_BP	Q08945	SSRP1_HUMAN	FACT complex subunit SSRP1	SSRP1	6749	GO:0006725	0.763615	0.805353	11.1804	10	1797
CD177_02-UNTREATED	transcription from RNA polymerase II promoter	GO_BP	Q08945	SSRP1_HUMAN	FACT complex subunit SSRP1	SSRP1	6749	GO:0006366	0.957317	0.386704	4.50452	2	724
CD177_02-UNTREATED	organic substance biosynthetic process	GO_BP	Q08945	SSRP1_HUMAN	FACT complex subunit SSRP1	SSRP1	6749	GO:1901576	0.63875	0.939266	10.3405	10	1662
CD177_02-UNTREATED	biosynthetic process	GO_BP	Q08945	SSRP1_HUMAN	FACT complex subunit SSRP1	SSRP1	6749	GO:0009058	0.645781	0.931786	10.384	10	1669
CD177_02-UNTREATED	heterocycle metabolic process	GO_BP	Q08945	SSRP1_HUMAN	FACT complex subunit SSRP1	SSRP1	6749	GO:0046483	0.762785	0.806271	11.1742	10	1796
CD177_02-UNTREATED	regulation of signaling	GO_BP	Q08945	SSRP1_HUMAN	FACT complex subunit SSRP1	SSRP1	6749	GO:0023051	0.622323	0.9496	5.20136	5	836
CD177_02-UNTREATED	organic cyclic compound metabolic process	GO_BP	Q08945	SSRP1_HUMAN	FACT complex subunit SSRP1	SSRP1	6749	GO:1901360	0.776674	0.790812	11.28	10	1813
CD177_02-UNTREATED	primary metabolic process	GO_BP	Q08945	SSRP1_HUMAN	FACT complex subunit SSRP1	SSRP1	6749	GO:0044238	0.92702	0.585055	15.6414	13	2514
CD177_02-UNTREATED	RNA metabolic process	GO_BP	Q08945	SSRP1_HUMAN	FACT complex subunit SSRP1	SSRP1	6749	GO:0016070	0.470132	1.12804	9.35124	10	1503
CD177_02-UNTREATED	regulation of nitrogen compound metabolic process	GO_BP	Q08945	SSRP1_HUMAN	FACT complex subunit SSRP1	SSRP1	6749	GO:0051171	0.646781	0.930723	10.3903	10	1670
CD177_02-UNTREATED	organic cyclic compound biosynthetic process	GO_BP	Q08945	SSRP1_HUMAN	FACT complex subunit SSRP1	SSRP1	6749	GO:1901362	0.74794	0.810488	8.03224	7	1291
CD177_02-UNTREATED	cellular response to stress	GO_BP	Q08945	SSRP1_HUMAN	FACT complex subunit SSRP1	SSRP1	6749	GO:0033554	0.800162	0.697024	4.05656	3	652
CD177_02-UNTREATED	regulation of cellular macromolecule biosynthetic process	GO_BP	Q08945	SSRP1_HUMAN	FACT complex subunit SSRP1	SSRP1	6749	GO:2000112	0.379074	1.24925	7.85181	9	1262
CD177_02-UNTREATED	DNA replication	GO_BP	Q08945	SSRP1_HUMAN	FACT complex subunit SSRP1	SSRP1	6749	GO:0006260	0.603061	1.11442	0.902149	1	145
CD177_02-UNTREATED	regulation of cellular metabolic process	GO_BP	Q08945	SSRP1_HUMAN	FACT complex subunit SSRP1	SSRP1	6749	GO:0031323	0.404137	1.2165	10.9316	12	1757
CD177_02-UNTREATED	nucleic acid metabolic process	GO_BP	Q08945	SSRP1_HUMAN	FACT complex subunit SSRP1	SSRP1	6749	GO:0090304	0.643777	0.933917	10.3716	10	1667
CD177_02-UNTREATED	response to stimulus	GO_BP	Q08945	SSRP1_HUMAN	FACT complex subunit SSRP1	SSRP1	6749	GO:0050896	0.522405	1.07198	11.6222	12	1868
CD177_02-UNTREATED	cellular response to DNA damage stimulus	GO_BP	Q08945	SSRP1_HUMAN	FACT complex subunit SSRP1	SSRP1	6749	GO:0006974	0.875884	0.478586	1.98473	1	319
CD177_02-UNTREATED	regulation of metabolic process	GO_BP	Q08945	SSRP1_HUMAN	FACT complex subunit SSRP1	SSRP1	6749	GO:0019222	0.515959	1.07935	11.5848	12	1862
CD177_02-UNTREATED	gene expression	GO_BP	Q08945	SSRP1_HUMAN	FACT complex subunit SSRP1	SSRP1	6749	GO:0010467	0.470081	1.1297	10.3343	11	1661
CD177_02-UNTREATED	cellular response to stimulus	GO_BP	Q08945	SSRP1_HUMAN	FACT complex subunit SSRP1	SSRP1	6749	GO:0051716	0.447597	1.15715	10.2036	11	1640
CD177_02-UNTREATED	regulation of signal transduction	GO_BP	Q08945	SSRP1_HUMAN	FACT complex subunit SSRP1	SSRP1	6749	GO:0009966	0.54286	1.05338	4.80317	5	772
CD177_02-UNTREATED	signal transduction by p53 class mediator	GO_BP	Q08945	SSRP1_HUMAN	FACT complex subunit SSRP1	SSRP1	6749	GO:0072331	0.527141	1.38258	0.734163	1	118
CD177_02-UNTREATED	signaling	GO_BP	Q08945	SSRP1_HUMAN	FACT complex subunit SSRP1	SSRP1	6749	GO:0023052	0.314727	1.34387	8.43043	10	1355
CD177_02-UNTREATED	nitrogen compound metabolic process	GO_BP	Q08945	SSRP1_HUMAN	FACT complex subunit SSRP1	SSRP1	6749	GO:0006807	0.984729	0.433701	15.3179	11	2462
CD177_02-UNTREATED	regulation of cell communication	GO_BP	Q08945	SSRP1_HUMAN	FACT complex subunit SSRP1	SSRP1	6749	GO:0010646	0.609135	0.966284	5.13292	5	825
CD177_02-UNTREATED	signal transduction	GO_BP	Q08945	SSRP1_HUMAN	FACT complex subunit SSRP1	SSRP1	6749	GO:0007165	0.236983	1.48706	7.91403	10	1272
CD177_02-UNTREATED	regulation of macromolecule metabolic process	GO_BP	Q08945	SSRP1_HUMAN	FACT complex subunit SSRP1	SSRP1	6749	GO:0060255	0.739796	0.831438	11.0062	10	1769
CD177_02-UNTREATED	regulation of intracellular signal transduction	GO_BP	Q08945	SSRP1_HUMAN	FACT complex subunit SSRP1	SSRP1	6749	GO:1902531	0.198397	1.76471	3.15441	5	507
CD177_02-UNTREATED	regulation of nucleic acid-templated transcription	GO_BP	Q08945	SSRP1_HUMAN	FACT complex subunit SSRP1	SSRP1	6749	GO:1903506	0.534199	1.05455	6.75057	7	1085
CD177_02-UNTREATED	regulation of primary metabolic process	GO_BP	Q08945	SSRP1_HUMAN	FACT complex subunit SSRP1	SSRP1	6749	GO:0080090	0.50661	1.0867	10.5458	11	1695
CD177_02-UNTREATED	biological regulation	GO_BP	Q08945	SSRP1_HUMAN	FACT complex subunit SSRP1	SSRP1	6749	GO:0065007	0.260441	1.7713	17.2031	19	2765
CD177_02-UNTREATED	regulation of signal transduction by p53 class mediator	GO_BP	Q08945	SSRP1_HUMAN	FACT complex subunit SSRP1	SSRP1	6749	GO:1901796	0.392613	2.09768	0.491516	1	79
CD177_02-UNTREATED	nucleobase-containing compound biosynthetic process	GO_BP	Q08945	SSRP1_HUMAN	FACT complex subunit SSRP1	SSRP1	6749	GO:0034654	0.728169	0.832752	7.89536	7	1269
CD177_02-UNTREATED	metabolic process	GO_BP	Q08945	SSRP1_HUMAN	FACT complex subunit SSRP1	SSRP1	6749	GO:0008152	0.921371	0.589992	16.4378	14	2642
CD177_02-UNTREATED	cellular nitrogen compound biosynthetic process	GO_BP	Q08945	SSRP1_HUMAN	FACT complex subunit SSRP1	SSRP1	6749	GO:0044271	0.601403	0.977404	9.12104	9	1466
CD177_02-UNTREATED	nucleic acid-templated transcription	GO_BP	Q08945	SSRP1_HUMAN	FACT complex subunit SSRP1	SSRP1	6749	GO:0097659	0.607637	0.968037	7.15498	7	1150
CD177_02-UNTREATED	regulation of cellular process	GO_BP	Q08945	SSRP1_HUMAN	FACT complex subunit SSRP1	SSRP1	6749	GO:0050794	0.0940915	2.49815	15.7969	19	2539
CD177_02-UNTREATED	cell communication	GO_BP	Q08945	SSRP1_HUMAN	FACT complex subunit SSRP1	SSRP1	6749	GO:0007154	0.183578	1.60682	8.45532	11	1359
CD177_02-UNTREATED	DNA-templated transcription, elongation	GO_BP	Q08945	SSRP1_HUMAN	FACT complex subunit SSRP1	SSRP1	6749	GO:0006354	0.340163	2.52674	0.410633	1	66
CD177_02-UNTREATED	cellular biosynthetic process	GO_BP	Q08945	SSRP1_HUMAN	FACT complex subunit SSRP1	SSRP1	6749	GO:0044249	0.629639	0.948975	10.2845	10	1653
CD177_02-UNTREATED	heterocycle biosynthetic process	GO_BP	Q08945	SSRP1_HUMAN	FACT complex subunit SSRP1	SSRP1	6749	GO:0018130	0.735457	0.824567	7.94514	7	1277
CD177_02-UNTREATED	regulation of gene expression	GO_BP	Q08945	SSRP1_HUMAN	FACT complex subunit SSRP1	SSRP1	6749	GO:0010468	0.363455	1.26884	8.72907	10	1403
CD177_02-UNTREATED	regulation of biosynthetic process	GO_BP	Q08945	SSRP1_HUMAN	FACT complex subunit SSRP1	SSRP1	6749	GO:0009889	0.428042	1.18194	8.13179	9	1307
CD177_02-UNTREATED	organic substance metabolic process	GO_BP	Q14498	RBM39_HUMAN	RNA-binding protein 39	RBM39	9584	GO:0071704	0.944918	0.548401	15.9276	13	2560
CD177_02-UNTREATED	heterocycle biosynthetic process	GO_BP	Q14498	RBM39_HUMAN	RNA-binding protein 39	RBM39	9584	GO:0018130	0.735457	0.824567	7.94514	7	1277
CD177_02-UNTREATED	RNA splicing	GO_BP	Q14498	RBM39_HUMAN	RNA-binding protein 39	RBM39	9584	GO:0008380	0.0491738	3.26389	1.41855	4	228
CD177_02-UNTREATED	RNA biosynthetic process	GO_BP	Q14498	RBM39_HUMAN	RNA-binding protein 39	RBM39	9584	GO:0032774	0.612013	0.963034	7.17986	7	1154
CD177_02-UNTREATED	cellular macromolecule metabolic process	GO_BP	Q14498	RBM39_HUMAN	RNA-binding protein 39	RBM39	9584	GO:0044260	0.963394	0.510099	14.5464	11	2338
CD177_02-UNTREATED	cellular nitrogen compound metabolic process	GO_BP	Q14498	RBM39_HUMAN	RNA-binding protein 39	RBM39	9584	GO:0034641	0.829533	0.729278	11.7217	10	1884
CD177_02-UNTREATED	metabolic process	GO_BP	Q14498	RBM39_HUMAN	RNA-binding protein 39	RBM39	9584	GO:0008152	0.921371	0.589992	16.4378	14	2642
CD177_02-UNTREATED	regulation of primary metabolic process	GO_BP	Q14498	RBM39_HUMAN	RNA-binding protein 39	RBM39	9584	GO:0080090	0.50661	1.0867	10.5458	11	1695
CD177_02-UNTREATED	heterocycle metabolic process	GO_BP	Q14498	RBM39_HUMAN	RNA-binding protein 39	RBM39	9584	GO:0046483	0.762785	0.806271	11.1742	10	1796
CD177_02-UNTREATED	regulation of nucleic acid-templated transcription	GO_BP	Q14498	RBM39_HUMAN	RNA-binding protein 39	RBM39	9584	GO:1903506	0.534199	1.05455	6.75057	7	1085
CD177_02-UNTREATED	regulation of biological process	GO_BP	Q14498	RBM39_HUMAN	RNA-binding protein 39	RBM39	9584	GO:0050789	0.165985	2.09991	16.5373	19	2658
CD177_02-UNTREATED	cellular nitrogen compound biosynthetic process	GO_BP	Q14498	RBM39_HUMAN	RNA-binding protein 39	RBM39	9584	GO:0044271	0.601403	0.977404	9.12104	9	1466
CD177_02-UNTREATED	macromolecule biosynthetic process	GO_BP	Q14498	RBM39_HUMAN	RNA-binding protein 39	RBM39	9584	GO:0009059	0.647717	0.927379	9.40102	9	1511
CD177_02-UNTREATED	regulation of nitrogen compound metabolic process	GO_BP	Q14498	RBM39_HUMAN	RNA-binding protein 39	RBM39	9584	GO:0051171	0.646781	0.930723	10.3903	10	1670
CD177_02-UNTREATED	organic cyclic compound biosynthetic process	GO_BP	Q14498	RBM39_HUMAN	RNA-binding protein 39	RBM39	9584	GO:1901362	0.74794	0.810488	8.03224	7	1291
CD177_02-UNTREATED	regulation of cellular process	GO_BP	Q14498	RBM39_HUMAN	RNA-binding protein 39	RBM39	9584	GO:0050794	0.0940915	2.49815	15.7969	19	2539
CD177_02-UNTREATED	mRNA metabolic process	GO_BP	Q14498	RBM39_HUMAN	RNA-binding protein 39	RBM39	9584	GO:0016071	0.235297	1.73981	2.50113	4	402
CD177_02-UNTREATED	organic cyclic compound metabolic process	GO_BP	Q14498	RBM39_HUMAN	RNA-binding protein 39	RBM39	9584	GO:1901360	0.776674	0.790812	11.28	10	1813
CD177_02-UNTREATED	biosynthetic process	GO_BP	Q14498	RBM39_HUMAN	RNA-binding protein 39	RBM39	9584	GO:0009058	0.645781	0.931786	10.384	10	1669
CD177_02-UNTREATED	nucleic acid metabolic process	GO_BP	Q14498	RBM39_HUMAN	RNA-binding protein 39	RBM39	9584	GO:0090304	0.643777	0.933917	10.3716	10	1667
CD177_02-UNTREATED	regulation of macromolecule biosynthetic process	GO_BP	Q14498	RBM39_HUMAN	RNA-binding protein 39	RBM39	9584	GO:0010556	0.397451	1.22326	7.95758	9	1279
CD177_02-UNTREATED	nucleobase-containing compound metabolic process	GO_BP	Q14498	RBM39_HUMAN	RNA-binding protein 39	RBM39	9584	GO:0006139	0.751004	0.819225	11.0871	10	1782
CD177_02-UNTREATED	regulation of macromolecule metabolic process	GO_BP	Q14498	RBM39_HUMAN	RNA-binding protein 39	RBM39	9584	GO:0060255	0.739796	0.831438	11.0062	10	1769
CD177_02-UNTREATED	gene expression	GO_BP	Q14498	RBM39_HUMAN	RNA-binding protein 39	RBM39	9584	GO:0010467	0.470081	1.1297	10.3343	11	1661
CD177_02-UNTREATED	regulation of gene expression	GO_BP	Q14498	RBM39_HUMAN	RNA-binding protein 39	RBM39	9584	GO:0010468	0.363455	1.26884	8.72907	10	1403
CD177_02-UNTREATED	regulation of nucleobase-containing compound metabolic process	GO_BP	Q14498	RBM39_HUMAN	RNA-binding protein 39	RBM39	9584	GO:0019219	0.411612	1.20385	8.03846	9	1292
CD177_02-UNTREATED	mRNA processing	GO_BP	Q14498	RBM39_HUMAN	RNA-binding protein 39	RBM39	9584	GO:0006397	0.210201	2.03516	1.59276	3	256
CD177_02-UNTREATED	regulation of metabolic process	GO_BP	Q14498	RBM39_HUMAN	RNA-binding protein 39	RBM39	9584	GO:0019222	0.515959	1.07935	11.5848	12	1862
CD177_02-UNTREATED	regulation of cellular macromolecule biosynthetic process	GO_BP	Q14498	RBM39_HUMAN	RNA-binding protein 39	RBM39	9584	GO:2000112	0.379074	1.24925	7.85181	9	1262
CD177_02-UNTREATED	regulation of cellular biosynthetic process	GO_BP	Q14498	RBM39_HUMAN	RNA-binding protein 39	RBM39	9584	GO:0031326	0.419269	1.19356	8.08201	9	1299
CD177_02-UNTREATED	regulation of cellular metabolic process	GO_BP	Q14498	RBM39_HUMAN	RNA-binding protein 39	RBM39	9584	GO:0031323	0.404137	1.2165	10.9316	12	1757
CD177_02-UNTREATED	primary metabolic process	GO_BP	Q14498	RBM39_HUMAN	RNA-binding protein 39	RBM39	9584	GO:0044238	0.92702	0.585055	15.6414	13	2514
CD177_02-UNTREATED	regulation of transcription, DNA-templated	GO_BP	Q14498	RBM39_HUMAN	RNA-binding protein 39	RBM39	9584	GO:0006355	0.52724	1.06306	6.71324	7	1079
CD177_02-UNTREATED	RNA metabolic process	GO_BP	Q14498	RBM39_HUMAN	RNA-binding protein 39	RBM39	9584	GO:0016070	0.470132	1.12804	9.35124	10	1503
CD177_02-UNTREATED	organic substance biosynthetic process	GO_BP	Q14498	RBM39_HUMAN	RNA-binding protein 39	RBM39	9584	GO:1901576	0.63875	0.939266	10.3405	10	1662
CD177_02-UNTREATED	cellular process	GO_BP	Q14498	RBM39_HUMAN	RNA-binding protein 39	RBM39	9584	GO:0009987	0.359943	Inf	21.0045	22	3376
CD177_02-UNTREATED	RNA processing	GO_BP	Q14498	RBM39_HUMAN	RNA-binding protein 39	RBM39	9584	GO:0006396	0.304261	1.52865	2.79977	4	450
CD177_02-UNTREATED	cellular macromolecule biosynthetic process	GO_BP	Q14498	RBM39_HUMAN	RNA-binding protein 39	RBM39	9584	GO:0034645	0.629438	0.947025	9.28903	9	1493
CD177_02-UNTREATED	nucleic acid-templated transcription	GO_BP	Q14498	RBM39_HUMAN	RNA-binding protein 39	RBM39	9584	GO:0097659	0.607637	0.968037	7.15498	7	1150
CD177_02-UNTREATED	cellular aromatic compound metabolic process	GO_BP	Q14498	RBM39_HUMAN	RNA-binding protein 39	RBM39	9584	GO:0006725	0.763615	0.805353	11.1804	10	1797
CD177_02-UNTREATED	nitrogen compound metabolic process	GO_BP	Q14498	RBM39_HUMAN	RNA-binding protein 39	RBM39	9584	GO:0006807	0.984729	0.433701	15.3179	11	2462
CD177_02-UNTREATED	nucleobase-containing compound biosynthetic process	GO_BP	Q14498	RBM39_HUMAN	RNA-binding protein 39	RBM39	9584	GO:0034654	0.728169	0.832752	7.89536	7	1269
CD177_02-UNTREATED	biological regulation	GO_BP	Q14498	RBM39_HUMAN	RNA-binding protein 39	RBM39	9584	GO:0065007	0.260441	1.7713	17.2031	19	2765
CD177_02-UNTREATED	aromatic compound biosynthetic process	GO_BP	Q14498	RBM39_HUMAN	RNA-binding protein 39	RBM39	9584	GO:0019438	0.735457	0.824567	7.94514	7	1277
CD177_02-UNTREATED	macromolecule metabolic process	GO_BP	Q14498	RBM39_HUMAN	RNA-binding protein 39	RBM39	9584	GO:0043170	0.975362	0.472758	14.9135	11	2397
CD177_02-UNTREATED	regulation of RNA biosynthetic process	GO_BP	Q14498	RBM39_HUMAN	RNA-binding protein 39	RBM39	9584	GO:2001141	0.535356	1.05314	6.75679	7	1086
CD177_02-UNTREATED	transcription, DNA-templated	GO_BP	Q14498	RBM39_HUMAN	RNA-binding protein 39	RBM39	9584	GO:0006351	0.603241	0.973076	7.13009	7	1146
CD177_02-UNTREATED	regulation of biosynthetic process	GO_BP	Q14498	RBM39_HUMAN	RNA-binding protein 39	RBM39	9584	GO:0009889	0.428042	1.18194	8.13179	9	1307
CD177_02-UNTREATED	cellular metabolic process	GO_BP	Q14498	RBM39_HUMAN	RNA-binding protein 39	RBM39	9584	GO:0044237	0.889212	0.644665	16.0645	14	2582
CD177_02-UNTREATED	cellular biosynthetic process	GO_BP	Q14498	RBM39_HUMAN	RNA-binding protein 39	RBM39	9584	GO:0044249	0.629639	0.948975	10.2845	10	1653
CD177_02-UNTREATED	regulation of RNA metabolic process	GO_BP	Q14498	RBM39_HUMAN	RNA-binding protein 39	RBM39	9584	GO:0051252	0.294821	1.38343	7.34785	9	1181
CD177_02-UNTREATED	regulation of cellular component organization	GO_BP	Q86UU1	PHLB1_HUMAN	Pleckstrin homology-like domain family B member 1	PHLDB1	23187	GO:0051128	0.363533	1.3101	4.90271	6	788
CD177_02-UNTREATED	mesenchymal cell differentiation	GO_BP	Q86UU1	PHLB1_HUMAN	Pleckstrin homology-like domain family B member 1	PHLDB1	23187	GO:0048762	0.035075	7.53913	0.298643	2	48
CD177_02-UNTREATED	animal organ development	GO_BP	Q86UU1	PHLB1_HUMAN	Pleckstrin homology-like domain family B member 1	PHLDB1	23187	GO:0048513	0.718503	0.823144	4.67251	4	751
CD177_02-UNTREATED	positive regulation of developmental process	GO_BP	Q86UU1	PHLB1_HUMAN	Pleckstrin homology-like domain family B member 1	PHLDB1	23187	GO:0051094	0.581563	1.05213	1.91007	2	307
CD177_02-UNTREATED	cytoskeleton organization	GO_BP	Q86UU1	PHLB1_HUMAN	Pleckstrin homology-like domain family B member 1	PHLDB1	23187	GO:0007010	0.0610732	2.47111	2.91799	6	469
CD177_02-UNTREATED	regulation of cellular component biogenesis	GO_BP	Q86UU1	PHLB1_HUMAN	Pleckstrin homology-like domain family B member 1	PHLDB1	23187	GO:0044087	0.0336222	3.20937	1.86652	5	300
CD177_02-UNTREATED	embryonic morphogenesis	GO_BP	Q86UU1	PHLB1_HUMAN	Pleckstrin homology-like domain family B member 1	PHLDB1	23187	GO:0048598	0.0431708	4.28084	0.79638	3	128
CD177_02-UNTREATED	regulation of extracellular matrix assembly	GO_BP	Q86UU1	PHLB1_HUMAN	Pleckstrin homology-like domain family B member 1	PHLDB1	23187	GO:1901201	0.00101171	58.4667	0.0497738	2	8
CD177_02-UNTREATED	positive regulation of biological process	GO_BP	Q86UU1	PHLB1_HUMAN	Pleckstrin homology-like domain family B member 1	PHLDB1	23187	GO:0048518	0.298638	1.36952	9.29525	11	1494
CD177_02-UNTREATED	regulation of multicellular organismal development	GO_BP	Q86UU1	PHLB1_HUMAN	Pleckstrin homology-like domain family B member 1	PHLDB1	23187	GO:2000026	0.347482	1.42175	2.9802	4	479
CD177_02-UNTREATED	embryo development	GO_BP	Q86UU1	PHLB1_HUMAN	Pleckstrin homology-like domain family B member 1	PHLDB1	23187	GO:0009790	0.0175861	3.8566	1.58032	5	254
CD177_02-UNTREATED	embryonic body morphogenesis	GO_BP	Q86UU1	PHLB1_HUMAN	Pleckstrin homology-like domain family B member 1	PHLDB1	23187	GO:0010172	0.000546094	87.75	0.0373303	2	6
CD177_02-UNTREATED	positive regulation of cellular component organization	GO_BP	Q86UU1	PHLB1_HUMAN	Pleckstrin homology-like domain family B member 1	PHLDB1	23187	GO:0051130	0.229763	1.75973	2.47624	4	398
CD177_02-UNTREATED	regulation of gastrulation	GO_BP	Q86UU1	PHLB1_HUMAN	Pleckstrin homology-like domain family B member 1	PHLDB1	23187	GO:0010470	0.00129587	50.1	0.0559955	2	9
CD177_02-UNTREATED	cellular component assembly	GO_BP	Q86UU1	PHLB1_HUMAN	Pleckstrin homology-like domain family B member 1	PHLDB1	23187	GO:0022607	0.15154	1.75265	5.42534	8	872
CD177_02-UNTREATED	multicellular organism development	GO_BP	Q86UU1	PHLB1_HUMAN	Pleckstrin homology-like domain family B member 1	PHLDB1	23187	GO:0007275	0.280014	1.41035	7.25452	9	1166
CD177_02-UNTREATED	positive regulation of basement membrane assembly involved in embryonic body morphogenesis	GO_BP	Q86UU1	PHLB1_HUMAN	Pleckstrin homology-like domain family B member 1	PHLDB1	23187	GO:1904261	0.000365441	117.033	0.0311086	2	5
CD177_02-UNTREATED	cell differentiation	GO_BP	Q86UU1	PHLB1_HUMAN	Pleckstrin homology-like domain family B member 1	PHLDB1	23187	GO:0030154	0.516708	1.08108	5.66799	6	911
CD177_02-UNTREATED	body morphogenesis	GO_BP	Q86UU1	PHLB1_HUMAN	Pleckstrin homology-like domain family B member 1	PHLDB1	23187	GO:0010171	0.00532375	21.8625	0.111991	2	18
CD177_02-UNTREATED	positive regulation of multicellular organismal process	GO_BP	Q86UU1	PHLB1_HUMAN	Pleckstrin homology-like domain family B member 1	PHLDB1	23187	GO:0051240	0.670184	0.884314	2.2336	2	359
CD177_02-UNTREATED	microtubule-based process	GO_BP	Q86UU1	PHLB1_HUMAN	Pleckstrin homology-like domain family B member 1	PHLDB1	23187	GO:0007017	0.0627639	2.99131	1.53676	4	247
CD177_02-UNTREATED	regulation of biological process	GO_BP	Q86UU1	PHLB1_HUMAN	Pleckstrin homology-like domain family B member 1	PHLDB1	23187	GO:0050789	0.165985	2.09991	16.5373	19	2658
CD177_02-UNTREATED	regulation of multicellular organismal process	GO_BP	Q86UU1	PHLB1_HUMAN	Pleckstrin homology-like domain family B member 1	PHLDB1	23187	GO:0051239	0.221318	1.62159	4.14367	6	666
CD177_02-UNTREATED	anatomical structure formation involved in morphogenesis	GO_BP	Q86UU1	PHLB1_HUMAN	Pleckstrin homology-like domain family B member 1	PHLDB1	23187	GO:0048646	0.0491738	3.26389	1.41855	4	228
CD177_02-UNTREATED	biological regulation	GO_BP	Q86UU1	PHLB1_HUMAN	Pleckstrin homology-like domain family B member 1	PHLDB1	23187	GO:0065007	0.260441	1.7713	17.2031	19	2765
CD177_02-UNTREATED	extracellular matrix assembly	GO_BP	Q86UU1	PHLB1_HUMAN	Pleckstrin homology-like domain family B member 1	PHLDB1	23187	GO:0085029	0.00129587	50.1	0.0559955	2	9
CD177_02-UNTREATED	regulation of basement membrane assembly involved in embryonic body morphogenesis	GO_BP	Q86UU1	PHLB1_HUMAN	Pleckstrin homology-like domain family B member 1	PHLDB1	23187	GO:1904259	0.000365441	117.033	0.0311086	2	5
CD177_02-UNTREATED	positive regulation of embryonic development	GO_BP	Q86UU1	PHLB1_HUMAN	Pleckstrin homology-like domain family B member 1	PHLDB1	23187	GO:0040019	0.00276567	31.8455	0.0808824	2	13
CD177_02-UNTREATED	regulation of cell differentiation	GO_BP	Q86UU1	PHLB1_HUMAN	Pleckstrin homology-like domain family B member 1	PHLDB1	23187	GO:0045595	0.130689	2.07094	2.75	5	442
CD177_02-UNTREATED	cellular developmental process	GO_BP	Q86UU1	PHLB1_HUMAN	Pleckstrin homology-like domain family B member 1	PHLDB1	23187	GO:0048869	0.592092	0.986312	6.05995	6	974
CD177_02-UNTREATED	extracellular structure organization	GO_BP	Q86UU1	PHLB1_HUMAN	Pleckstrin homology-like domain family B member 1	PHLDB1	23187	GO:0043062	0.00379311	11.1654	0.323529	3	52
CD177_02-UNTREATED	system development	GO_BP	Q86UU1	PHLB1_HUMAN	Pleckstrin homology-like domain family B member 1	PHLDB1	23187	GO:0048731	0.482715	1.11928	6.47681	7	1041
CD177_02-UNTREATED	regulation of cytoskeleton organization	GO_BP	Q86UU1	PHLB1_HUMAN	Pleckstrin homology-like domain family B member 1	PHLDB1	23187	GO:0051493	0.00517093	5.32289	1.1759	5	189
CD177_02-UNTREATED	basement membrane assembly	GO_BP	Q86UU1	PHLB1_HUMAN	Pleckstrin homology-like domain family B member 1	PHLDB1	23187	GO:0070831	0.000365441	117.033	0.0311086	2	5
CD177_02-UNTREATED	cellular process	GO_BP	Q86UU1	PHLB1_HUMAN	Pleckstrin homology-like domain family B member 1	PHLDB1	23187	GO:0009987	0.359943	Inf	21.0045	22	3376
CD177_02-UNTREATED	microtubule cytoskeleton organization	GO_BP	Q86UU1	PHLB1_HUMAN	Pleckstrin homology-like domain family B member 1	PHLDB1	23187	GO:0000226	0.0300029	3.8662	1.21324	4	195
CD177_02-UNTREATED	regulation of anatomical structure morphogenesis	GO_BP	Q86UU1	PHLB1_HUMAN	Pleckstrin homology-like domain family B member 1	PHLDB1	23187	GO:0022603	0.223476	1.96794	1.64253	3	264
CD177_02-UNTREATED	positive regulation of cellular process	GO_BP	Q86UU1	PHLB1_HUMAN	Pleckstrin homology-like domain family B member 1	PHLDB1	23187	GO:0048522	0.186567	1.59911	8.4802	11	1363
CD177_02-UNTREATED	regulation of microtubule-based process	GO_BP	Q86UU1	PHLB1_HUMAN	Pleckstrin homology-like domain family B member 1	PHLDB1	23187	GO:0032886	0.0121743	7.14266	0.491516	3	79
CD177_02-UNTREATED	basement membrane assembly involved in embryonic body morphogenesis	GO_BP	Q86UU1	PHLB1_HUMAN	Pleckstrin homology-like domain family B member 1	PHLDB1	23187	GO:2001197	0.000365441	117.033	0.0311086	2	5
CD177_02-UNTREATED	cellular component organization	GO_BP	Q86UU1	PHLB1_HUMAN	Pleckstrin homology-like domain family B member 1	PHLDB1	23187	GO:0016043	0.607287	0.975267	11.1369	11	1790
CD177_02-UNTREATED	positive regulation of extracellular matrix organization	GO_BP	Q86UU1	PHLB1_HUMAN	Pleckstrin homology-like domain family B member 1	PHLDB1	23187	GO:1903055	0.00129587	50.1	0.0559955	2	9
CD177_02-UNTREATED	developmental process	GO_BP	Q86UU1	PHLB1_HUMAN	Pleckstrin homology-like domain family B member 1	PHLDB1	23187	GO:0032502	0.523904	1.0642	8.67308	9	1394
CD177_02-UNTREATED	extracellular matrix organization	GO_BP	Q86UU1	PHLB1_HUMAN	Pleckstrin homology-like domain family B member 1	PHLDB1	23187	GO:0030198	0.00379311	11.1654	0.323529	3	52
CD177_02-UNTREATED	organelle organization	GO_BP	Q86UU1	PHLB1_HUMAN	Pleckstrin homology-like domain family B member 1	PHLDB1	23187	GO:0006996	0.579125	1.00101	7.99491	8	1285
CD177_02-UNTREATED	multicellular organismal process	GO_BP	Q86UU1	PHLB1_HUMAN	Pleckstrin homology-like domain family B member 1	PHLDB1	23187	GO:0032501	0.418353	1.19319	9.0526	10	1455
CD177_02-UNTREATED	regulation of developmental process	GO_BP	Q86UU1	PHLB1_HUMAN	Pleckstrin homology-like domain family B member 1	PHLDB1	23187	GO:0050793	0.187307	1.72667	3.93835	6	633
CD177_02-UNTREATED	positive regulation of extracellular matrix assembly	GO_BP	Q86UU1	PHLB1_HUMAN	Pleckstrin homology-like domain family B member 1	PHLDB1	23187	GO:1901203	0.00076165	70.18	0.043552	2	7
CD177_02-UNTREATED	regulation of embryonic development	GO_BP	Q86UU1	PHLB1_HUMAN	Pleckstrin homology-like domain family B member 1	PHLDB1	23187	GO:0045995	0.0163744	11.6133	0.199095	2	32
CD177_02-UNTREATED	regulation of microtubule cytoskeleton organization	GO_BP	Q86UU1	PHLB1_HUMAN	Pleckstrin homology-like domain family B member 1	PHLDB1	23187	GO:0070507	0.0109542	7.44268	0.472851	3	76
CD177_02-UNTREATED	regulation of basement membrane organization	GO_BP	Q86UU1	PHLB1_HUMAN	Pleckstrin homology-like domain family B member 1	PHLDB1	23187	GO:0110011	0.000365441	117.033	0.0311086	2	5
CD177_02-UNTREATED	anatomical structure morphogenesis	GO_BP	Q86UU1	PHLB1_HUMAN	Pleckstrin homology-like domain family B member 1	PHLDB1	23187	GO:0009653	0.339688	1.38642	3.85747	5	620
CD177_02-UNTREATED	regulation of cellular process	GO_BP	Q86UU1	PHLB1_HUMAN	Pleckstrin homology-like domain family B member 1	PHLDB1	23187	GO:0050794	0.0940915	2.49815	15.7969	19	2539
CD177_02-UNTREATED	epithelial to mesenchymal transition	GO_BP	Q86UU1	PHLB1_HUMAN	Pleckstrin homology-like domain family B member 1	PHLDB1	23187	GO:0001837	0.0215785	9.94	0.230204	2	37
CD177_02-UNTREATED	basement membrane organization	GO_BP	Q86UU1	PHLB1_HUMAN	Pleckstrin homology-like domain family B member 1	PHLDB1	23187	GO:0071711	0.00101171	58.4667	0.0497738	2	8
CD177_02-UNTREATED	regulation of epithelial to mesenchymal transition	GO_BP	Q86UU1	PHLB1_HUMAN	Pleckstrin homology-like domain family B member 1	PHLDB1	23187	GO:0010717	0.0101675	15.1783	0.155543	2	25
CD177_02-UNTREATED	tissue development	GO_BP	Q86UU1	PHLB1_HUMAN	Pleckstrin homology-like domain family B member 1	PHLDB1	23187	GO:0009888	0.259228	1.65944	2.6069	4	419
CD177_02-UNTREATED	gastrulation	GO_BP	Q86UU1	PHLB1_HUMAN	Pleckstrin homology-like domain family B member 1	PHLDB1	23187	GO:0007369	0.00301684	12.1719	0.298643	3	48
CD177_02-UNTREATED	cellular component biogenesis	GO_BP	Q86UU1	PHLB1_HUMAN	Pleckstrin homology-like domain family B member 1	PHLDB1	23187	GO:0044085	0.249347	1.48595	6.12217	8	984
CD177_02-UNTREATED	positive regulation of cellular component biogenesis	GO_BP	Q86UU1	PHLB1_HUMAN	Pleckstrin homology-like domain family B member 1	PHLDB1	23187	GO:0044089	0.0191208	4.48193	1.05769	4	170
CD177_02-UNTREATED	regulation of extracellular matrix organization	GO_BP	Q86UU1	PHLB1_HUMAN	Pleckstrin homology-like domain family B member 1	PHLDB1	23187	GO:1903053	0.00234902	35.04	0.0746606	2	12
CD177_02-UNTREATED	cellular component assembly involved in morphogenesis	GO_BP	Q86UU1	PHLB1_HUMAN	Pleckstrin homology-like domain family B member 1	PHLDB1	23187	GO:0010927	0.0101675	15.1783	0.155543	2	25
CD177_02-UNTREATED	cellular component morphogenesis	GO_BP	Q86UU1	PHLB1_HUMAN	Pleckstrin homology-like domain family B member 1	PHLDB1	23187	GO:0032989	0.279993	1.72932	1.84785	3	297
CD177_02-UNTREATED	mesenchyme development	GO_BP	Q86UU1	PHLB1_HUMAN	Pleckstrin homology-like domain family B member 1	PHLDB1	23187	GO:0060485	0.00623483	9.24621	0.385747	3	62
CD177_02-UNTREATED	regulation of organelle organization	GO_BP	Q86UU1	PHLB1_HUMAN	Pleckstrin homology-like domain family B member 1	PHLDB1	23187	GO:0033043	0.163472	1.90488	2.95532	5	475
CD177_02-UNTREATED	anatomical structure development	GO_BP	Q86UU1	PHLB1_HUMAN	Pleckstrin homology-like domain family B member 1	PHLDB1	23187	GO:0048856	0.405066	1.21276	8.00113	9	1286
CD177_02-UNTREATED	cellular component organization or biogenesis	GO_BP	Q86UU1	PHLB1_HUMAN	Pleckstrin homology-like domain family B member 1	PHLDB1	23187	GO:0071840	0.69571	0.881156	11.6906	11	1879
CD177_02-UNTREATED	positive regulation of transport	GO_BP	Q14678	KANK1_HUMAN	KN motif and ankyrin repeat domain-containing protein 1	KANK1	23189	GO:0051050	0.76719	0.696085	1.40611	1	226
CD177_02-UNTREATED	regulation of biological process	GO_BP	Q14678	KANK1_HUMAN	KN motif and ankyrin repeat domain-containing protein 1	KANK1	23189	GO:0050789	0.165985	2.09991	16.5373	19	2658
CD177_02-UNTREATED	cellular process	GO_BP	Q14678	KANK1_HUMAN	KN motif and ankyrin repeat domain-containing protein 1	KANK1	23189	GO:0009987	0.359943	Inf	21.0045	22	3376
CD177_02-UNTREATED	cell-substrate adhesion	GO_BP	Q14678	KANK1_HUMAN	KN motif and ankyrin repeat domain-containing protein 1	KANK1	23189	GO:0031589	0.0183486	6.07629	0.572398	3	92
CD177_02-UNTREATED	negative regulation of nervous system development	GO_BP	Q14678	KANK1_HUMAN	KN motif and ankyrin repeat domain-containing protein 1	KANK1	23189	GO:0051961	0.335954	2.56696	0.404412	1	65
CD177_02-UNTREATED	macromolecular complex subunit organization	GO_BP	Q14678	KANK1_HUMAN	KN motif and ankyrin repeat domain-containing protein 1	KANK1	23189	GO:0043933	0.599009	0.982853	4.05656	4	652
CD177_02-UNTREATED	protein import	GO_BP	Q14678	KANK1_HUMAN	KN motif and ankyrin repeat domain-containing protein 1	KANK1	23189	GO:0017038	0.492395	1.531	0.665724	1	107
CD177_02-UNTREATED	negative regulation of cytoskeleton organization	GO_BP	Q14678	KANK1_HUMAN	KN motif and ankyrin repeat domain-containing protein 1	KANK1	23189	GO:0051494	0.00205143	14.0688	0.261312	3	42
CD177_02-UNTREATED	negative regulation of cell communication	GO_BP	Q14678	KANK1_HUMAN	KN motif and ankyrin repeat domain-containing protein 1	KANK1	23189	GO:0010648	0.631143	0.955255	2.08428	2	335
CD177_02-UNTREATED	localization	GO_BP	Q14678	KANK1_HUMAN	KN motif and ankyrin repeat domain-containing protein 1	KANK1	23189	GO:0051179	0.770864	0.789927	9.22681	8	1483
CD177_02-UNTREATED	nuclear import	GO_BP	Q14678	KANK1_HUMAN	KN motif and ankyrin repeat domain-containing protein 1	KANK1	23189	GO:0051170	0.482504	1.57698	0.647059	1	104
CD177_02-UNTREATED	cellular metabolic process	GO_BP	Q14678	KANK1_HUMAN	KN motif and ankyrin repeat domain-containing protein 1	KANK1	23189	GO:0044237	0.889212	0.644665	16.0645	14	2582
CD177_02-UNTREATED	actin filament organization	GO_BP	Q14678	KANK1_HUMAN	KN motif and ankyrin repeat domain-containing protein 1	KANK1	23189	GO:0007015	0.0539474	3.89205	0.871041	3	140
CD177_02-UNTREATED	response to endogenous stimulus	GO_BP	Q14678	KANK1_HUMAN	KN motif and ankyrin repeat domain-containing protein 1	KANK1	23189	GO:0009719	0.45078	1.26114	2.45136	3	394
CD177_02-UNTREATED	negative regulation of actin filament polymerization	GO_BP	Q14678	KANK1_HUMAN	KN motif and ankyrin repeat domain-containing protein 1	KANK1	23189	GO:0030837	0.0952273	11.1079	0.0995475	1	16
CD177_02-UNTREATED	response to organonitrogen compound	GO_BP	Q14678	KANK1_HUMAN	KN motif and ankyrin repeat domain-containing protein 1	KANK1	23189	GO:0010243	0.202012	2.07937	1.56165	3	251
CD177_02-UNTREATED	heterocycle metabolic process	GO_BP	Q14678	KANK1_HUMAN	KN motif and ankyrin repeat domain-containing protein 1	KANK1	23189	GO:0046483	0.762785	0.806271	11.1742	10	1796
CD177_02-UNTREATED	cell surface receptor signaling pathway	GO_BP	Q14678	KANK1_HUMAN	KN motif and ankyrin repeat domain-containing protein 1	KANK1	23189	GO:0007166	0.751965	0.765303	3.75792	3	604
CD177_02-UNTREATED	negative regulation of supramolecular fiber organization	GO_BP	Q14678	KANK1_HUMAN	KN motif and ankyrin repeat domain-containing protein 1	KANK1	23189	GO:1902904	0.00141676	16.161	0.230204	3	37
CD177_02-UNTREATED	regulation of cytoskeleton organization	GO_BP	Q14678	KANK1_HUMAN	KN motif and ankyrin repeat domain-containing protein 1	KANK1	23189	GO:0051493	0.00517093	5.32289	1.1759	5	189
CD177_02-UNTREATED	movement of cell or subcellular component	GO_BP	Q14678	KANK1_HUMAN	KN motif and ankyrin repeat domain-containing protein 1	KANK1	23189	GO:0006928	0.326523	1.47168	2.8931	4	465
CD177_02-UNTREATED	cellular response to organic substance	GO_BP	Q14678	KANK1_HUMAN	KN motif and ankyrin repeat domain-containing protein 1	KANK1	23189	GO:0071310	0.171731	1.78171	3.8388	6	617
CD177_02-UNTREATED	positive regulation of protein import into nucleus	GO_BP	Q14678	KANK1_HUMAN	KN motif and ankyrin repeat domain-containing protein 1	KANK1	23189	GO:0042307	0.1609	6.14991	0.174208	1	28
CD177_02-UNTREATED	response to insulin	GO_BP	Q14678	KANK1_HUMAN	KN motif and ankyrin repeat domain-containing protein 1	KANK1	23189	GO:0032868	0.396478	2.07052	0.497738	1	80
CD177_02-UNTREATED	regulation of actin filament organization	GO_BP	Q14678	KANK1_HUMAN	KN motif and ankyrin repeat domain-containing protein 1	KANK1	23189	GO:0110053	0.0199816	5.873	0.591063	3	95
CD177_02-UNTREATED	negative regulation of cell morphogenesis involved in differentiation	GO_BP	Q14678	KANK1_HUMAN	KN motif and ankyrin repeat domain-containing protein 1	KANK1	23189	GO:0010771	0.0780584	13.8968	0.0808824	1	13
CD177_02-UNTREATED	protein complex assembly	GO_BP	Q14678	KANK1_HUMAN	KN motif and ankyrin repeat domain-containing protein 1	KANK1	23189	GO:0006461	0.259228	1.65944	2.6069	4	419
CD177_02-UNTREATED	negative regulation of developmental process	GO_BP	Q14678	KANK1_HUMAN	KN motif and ankyrin repeat domain-containing protein 1	KANK1	23189	GO:0051093	0.385909	1.5654	1.32523	2	213
CD177_02-UNTREATED	response to chemical	GO_BP	Q14678	KANK1_HUMAN	KN motif and ankyrin repeat domain-containing protein 1	KANK1	23189	GO:0042221	0.474647	1.13792	5.45645	6	877
CD177_02-UNTREATED	nucleic acid-templated transcription	GO_BP	Q14678	KANK1_HUMAN	KN motif and ankyrin repeat domain-containing protein 1	KANK1	23189	GO:0097659	0.607637	0.968037	7.15498	7	1150
CD177_02-UNTREATED	regulation of cell communication	GO_BP	Q14678	KANK1_HUMAN	KN motif and ankyrin repeat domain-containing protein 1	KANK1	23189	GO:0010646	0.609135	0.966284	5.13292	5	825
CD177_02-UNTREATED	transmembrane receptor protein tyrosine kinase signaling pathway	GO_BP	Q14678	KANK1_HUMAN	KN motif and ankyrin repeat domain-containing protein 1	KANK1	23189	GO:0007169	0.732318	0.772642	1.27545	1	205
CD177_02-UNTREATED	regulation of nucleobase-containing compound metabolic process	GO_BP	Q14678	KANK1_HUMAN	KN motif and ankyrin repeat domain-containing protein 1	KANK1	23189	GO:0019219	0.411612	1.20385	8.03846	9	1292
CD177_02-UNTREATED	negative regulation of response to stimulus	GO_BP	Q14678	KANK1_HUMAN	KN motif and ankyrin repeat domain-containing protein 1	KANK1	23189	GO:0048585	0.2014	1.87131	2.34559	4	377
CD177_02-UNTREATED	negative regulation of cell migration	GO_BP	Q14678	KANK1_HUMAN	KN motif and ankyrin repeat domain-containing protein 1	KANK1	23189	GO:0030336	0.00568699	9.57618	0.373303	3	60
CD177_02-UNTREATED	cellular response to organonitrogen compound	GO_BP	Q14678	KANK1_HUMAN	KN motif and ankyrin repeat domain-containing protein 1	KANK1	23189	GO:0071417	0.0756587	3.35376	1.0017	3	161
CD177_02-UNTREATED	protein complex subunit organization	GO_BP	Q14678	KANK1_HUMAN	KN motif and ankyrin repeat domain-containing protein 1	KANK1	23189	GO:0071822	0.34148	1.43572	2.95532	4	475
CD177_02-UNTREATED	regulation of transport	GO_BP	Q14678	KANK1_HUMAN	KN motif and ankyrin repeat domain-containing protein 1	KANK1	23189	GO:0051049	0.469636	1.22231	2.5198	3	405
CD177_02-UNTREATED	actin filament-based process	GO_BP	Q14678	KANK1_HUMAN	KN motif and ankyrin repeat domain-containing protein 1	KANK1	23189	GO:0030029	0.195525	2.11605	1.53676	3	247
CD177_02-UNTREATED	protein transport	GO_BP	Q14678	KANK1_HUMAN	KN motif and ankyrin repeat domain-containing protein 1	KANK1	23189	GO:0015031	0.75413	0.762241	3.77036	3	606
CD177_02-UNTREATED	macromolecule localization	GO_BP	Q14678	KANK1_HUMAN	KN motif and ankyrin repeat domain-containing protein 1	KANK1	23189	GO:0033036	0.691263	0.864548	5.58088	5	897
CD177_02-UNTREATED	regulation of multicellular organismal development	GO_BP	Q14678	KANK1_HUMAN	KN motif and ankyrin repeat domain-containing protein 1	KANK1	23189	GO:2000026	0.347482	1.42175	2.9802	4	479
CD177_02-UNTREATED	regulation of nervous system development	GO_BP	Q14678	KANK1_HUMAN	KN motif and ankyrin repeat domain-containing protein 1	KANK1	23189	GO:0051960	0.735843	0.764679	1.2879	1	207
CD177_02-UNTREATED	regulation of localization	GO_BP	Q14678	KANK1_HUMAN	KN motif and ankyrin repeat domain-containing protein 1	KANK1	23189	GO:0032879	0.337026	1.3919	3.84502	5	618
CD177_02-UNTREATED	generation of neurons	GO_BP	Q14678	KANK1_HUMAN	KN motif and ankyrin repeat domain-containing protein 1	KANK1	23189	GO:0048699	0.899071	0.433224	2.17138	1	349
CD177_02-UNTREATED	regulation of signal transduction	GO_BP	Q14678	KANK1_HUMAN	KN motif and ankyrin repeat domain-containing protein 1	KANK1	23189	GO:0009966	0.54286	1.05338	4.80317	5	772
CD177_02-UNTREATED	multicellular organismal process	GO_BP	Q14678	KANK1_HUMAN	KN motif and ankyrin repeat domain-containing protein 1	KANK1	23189	GO:0032501	0.418353	1.19319	9.0526	10	1455
CD177_02-UNTREATED	regulation of cellular component organization	GO_BP	Q14678	KANK1_HUMAN	KN motif and ankyrin repeat domain-containing protein 1	KANK1	23189	GO:0051128	0.363533	1.3101	4.90271	6	788
CD177_02-UNTREATED	cellular biosynthetic process	GO_BP	Q14678	KANK1_HUMAN	KN motif and ankyrin repeat domain-containing protein 1	KANK1	23189	GO:0044249	0.629639	0.948975	10.2845	10	1653
CD177_02-UNTREATED	protein localization	GO_BP	Q14678	KANK1_HUMAN	KN motif and ankyrin repeat domain-containing protein 1	KANK1	23189	GO:0008104	0.622323	0.9496	5.20136	5	836
CD177_02-UNTREATED	Ras protein signal transduction	GO_BP	Q14678	KANK1_HUMAN	KN motif and ankyrin repeat domain-containing protein 1	KANK1	23189	GO:0007265	0.553868	1.28042	0.790158	1	127
CD177_02-UNTREATED	cell-cell signaling	GO_BP	Q14678	KANK1_HUMAN	KN motif and ankyrin repeat domain-containing protein 1	KANK1	23189	GO:0007267	0.870673	0.488706	1.9474	1	313
CD177_02-UNTREATED	cellular component organization	GO_BP	Q14678	KANK1_HUMAN	KN motif and ankyrin repeat domain-containing protein 1	KANK1	23189	GO:0016043	0.607287	0.975267	11.1369	11	1790
CD177_02-UNTREATED	ruffle organization	GO_BP	Q14678	KANK1_HUMAN	KN motif and ankyrin repeat domain-containing protein 1	KANK1	23189	GO:0031529	0.106503	9.79552	0.111991	1	18
CD177_02-UNTREATED	cell development	GO_BP	Q14678	KANK1_HUMAN	KN motif and ankyrin repeat domain-containing protein 1	KANK1	23189	GO:0048468	0.96004	0.30172	2.98643	1	480
CD177_02-UNTREATED	amide transport	GO_BP	Q14678	KANK1_HUMAN	KN motif and ankyrin repeat domain-containing protein 1	KANK1	23189	GO:0042886	0.760541	0.753176	3.80769	3	612
CD177_02-UNTREATED	nitrogen compound metabolic process	GO_BP	Q14678	KANK1_HUMAN	KN motif and ankyrin repeat domain-containing protein 1	KANK1	23189	GO:0006807	0.984729	0.433701	15.3179	11	2462
CD177_02-UNTREATED	establishment of localization in cell	GO_BP	Q14678	KANK1_HUMAN	KN motif and ankyrin repeat domain-containing protein 1	KANK1	23189	GO:0051649	0.655139	0.90623	4.33032	4	696
CD177_02-UNTREATED	small GTPase mediated signal transduction	GO_BP	Q14678	KANK1_HUMAN	KN motif and ankyrin repeat domain-containing protein 1	KANK1	23189	GO:0007264	0.323476	1.80978	1.15724	2	186
CD177_02-UNTREATED	lamellipodium morphogenesis	GO_BP	Q14678	KANK1_HUMAN	KN motif and ankyrin repeat domain-containing protein 1	KANK1	23189	GO:0072673	0.0664402	16.6857	0.0684389	1	11
CD177_02-UNTREATED	regulation of developmental process	GO_BP	Q14678	KANK1_HUMAN	KN motif and ankyrin repeat domain-containing protein 1	KANK1	23189	GO:0050793	0.187307	1.72667	3.93835	6	633
CD177_02-UNTREATED	positive regulation of cell communication	GO_BP	Q14678	KANK1_HUMAN	KN motif and ankyrin repeat domain-containing protein 1	KANK1	23189	GO:0010647	0.707488	0.819895	2.38914	2	384
CD177_02-UNTREATED	cellular macromolecule biosynthetic process	GO_BP	Q14678	KANK1_HUMAN	KN motif and ankyrin repeat domain-containing protein 1	KANK1	23189	GO:0034645	0.629438	0.947025	9.28903	9	1493
CD177_02-UNTREATED	organelle organization	GO_BP	Q14678	KANK1_HUMAN	KN motif and ankyrin repeat domain-containing protein 1	KANK1	23189	GO:0006996	0.579125	1.00101	7.99491	8	1285
CD177_02-UNTREATED	nuclear transport	GO_BP	Q14678	KANK1_HUMAN	KN motif and ankyrin repeat domain-containing protein 1	KANK1	23189	GO:0051169	0.381347	1.58134	1.31278	2	211
CD177_02-UNTREATED	regulation of cellular component size	GO_BP	Q14678	KANK1_HUMAN	KN motif and ankyrin repeat domain-containing protein 1	KANK1	23189	GO:0032535	0.159155	3.00973	0.715498	2	115
CD177_02-UNTREATED	regulation of macromolecule biosynthetic process	GO_BP	Q14678	KANK1_HUMAN	KN motif and ankyrin repeat domain-containing protein 1	KANK1	23189	GO:0010556	0.397451	1.22326	7.95758	9	1279
CD177_02-UNTREATED	cellular developmental process	GO_BP	Q14678	KANK1_HUMAN	KN motif and ankyrin repeat domain-containing protein 1	KANK1	23189	GO:0048869	0.592092	0.986312	6.05995	6	974
CD177_02-UNTREATED	negative regulation of cell adhesion	GO_BP	Q14678	KANK1_HUMAN	KN motif and ankyrin repeat domain-containing protein 1	KANK1	23189	GO:0007162	0.0378081	7.22083	0.311086	2	50
CD177_02-UNTREATED	cellular protein localization	GO_BP	Q14678	KANK1_HUMAN	KN motif and ankyrin repeat domain-containing protein 1	KANK1	23189	GO:0034613	0.586985	0.999826	4.00057	4	643
CD177_02-UNTREATED	organic substance transport	GO_BP	Q14678	KANK1_HUMAN	KN motif and ankyrin repeat domain-containing protein 1	KANK1	23189	GO:0071702	0.84694	0.629115	4.40498	3	708
CD177_02-UNTREATED	regulation of neurogenesis	GO_BP	Q14678	KANK1_HUMAN	KN motif and ankyrin repeat domain-containing protein 1	KANK1	23189	GO:0050767	0.708289	0.828472	1.19457	1	192
CD177_02-UNTREATED	cellular protein complex assembly	GO_BP	Q14678	KANK1_HUMAN	KN motif and ankyrin repeat domain-containing protein 1	KANK1	23189	GO:0043623	0.0166074	4.68903	1.01414	4	163
CD177_02-UNTREATED	system development	GO_BP	Q14678	KANK1_HUMAN	KN motif and ankyrin repeat domain-containing protein 1	KANK1	23189	GO:0048731	0.482715	1.11928	6.47681	7	1041
CD177_02-UNTREATED	regulation of cellular metabolic process	GO_BP	Q14678	KANK1_HUMAN	KN motif and ankyrin repeat domain-containing protein 1	KANK1	23189	GO:0031323	0.404137	1.2165	10.9316	12	1757
CD177_02-UNTREATED	neuron projection development	GO_BP	Q14678	KANK1_HUMAN	KN motif and ankyrin repeat domain-containing protein 1	KANK1	23189	GO:0031175	0.803061	0.621714	1.56165	1	251
CD177_02-UNTREATED	neurogenesis	GO_BP	Q14678	KANK1_HUMAN	KN motif and ankyrin repeat domain-containing protein 1	KANK1	23189	GO:0022008	0.915766	0.399796	2.33314	1	375
CD177_02-UNTREATED	regulation of intracellular signal transduction	GO_BP	Q14678	KANK1_HUMAN	KN motif and ankyrin repeat domain-containing protein 1	KANK1	23189	GO:1902531	0.198397	1.76471	3.15441	5	507
CD177_02-UNTREATED	cellular nitrogen compound metabolic process	GO_BP	Q14678	KANK1_HUMAN	KN motif and ankyrin repeat domain-containing protein 1	KANK1	23189	GO:0034641	0.829533	0.729278	11.7217	10	1884
CD177_02-UNTREATED	negative regulation of intracellular signal transduction	GO_BP	Q14678	KANK1_HUMAN	KN motif and ankyrin repeat domain-containing protein 1	KANK1	23189	GO:1902532	0.224999	2.37465	0.895928	2	144
CD177_02-UNTREATED	regulation of actin filament length	GO_BP	Q14678	KANK1_HUMAN	KN motif and ankyrin repeat domain-containing protein 1	KANK1	23189	GO:0030832	0.0526317	5.95862	0.373303	2	60
CD177_02-UNTREATED	organic substance biosynthetic process	GO_BP	Q14678	KANK1_HUMAN	KN motif and ankyrin repeat domain-containing protein 1	KANK1	23189	GO:1901576	0.63875	0.939266	10.3405	10	1662
CD177_02-UNTREATED	cellular aromatic compound metabolic process	GO_BP	Q14678	KANK1_HUMAN	KN motif and ankyrin repeat domain-containing protein 1	KANK1	23189	GO:0006725	0.763615	0.805353	11.1804	10	1797
CD177_02-UNTREATED	cell projection assembly	GO_BP	Q14678	KANK1_HUMAN	KN motif and ankyrin repeat domain-containing protein 1	KANK1	23189	GO:0030031	0.640057	1.00479	0.995475	1	160
CD177_02-UNTREATED	regulation of lamellipodium organization	GO_BP	Q14678	KANK1_HUMAN	KN motif and ankyrin repeat domain-containing protein 1	KANK1	23189	GO:1902743	0.100882	10.4107	0.105769	1	17
CD177_02-UNTREATED	regulation of cellular macromolecule biosynthetic process	GO_BP	Q14678	KANK1_HUMAN	KN motif and ankyrin repeat domain-containing protein 1	KANK1	23189	GO:2000112	0.379074	1.24925	7.85181	9	1262
CD177_02-UNTREATED	regulation of organelle organization	GO_BP	Q14678	KANK1_HUMAN	KN motif and ankyrin repeat domain-containing protein 1	KANK1	23189	GO:0033043	0.163472	1.90488	2.95532	5	475
CD177_02-UNTREATED	negative regulation of cell projection organization	GO_BP	Q14678	KANK1_HUMAN	KN motif and ankyrin repeat domain-containing protein 1	KANK1	23189	GO:0031345	0.217081	4.35589	0.242647	1	39
CD177_02-UNTREATED	establishment of cell polarity	GO_BP	Q14678	KANK1_HUMAN	KN motif and ankyrin repeat domain-containing protein 1	KANK1	23189	GO:0030010	0.00516941	9.93014	0.36086	3	58
CD177_02-UNTREATED	cell migration	GO_BP	Q14678	KANK1_HUMAN	KN motif and ankyrin repeat domain-containing protein 1	KANK1	23189	GO:0016477	0.138454	2.2029	2.02828	4	326
CD177_02-UNTREATED	actin filament polymerization	GO_BP	Q14678	KANK1_HUMAN	KN motif and ankyrin repeat domain-containing protein 1	KANK1	23189	GO:0030041	0.0420572	6.7902	0.329751	2	53
CD177_02-UNTREATED	biosynthetic process	GO_BP	Q14678	KANK1_HUMAN	KN motif and ankyrin repeat domain-containing protein 1	KANK1	23189	GO:0009058	0.645781	0.931786	10.384	10	1669
CD177_02-UNTREATED	organic cyclic compound metabolic process	GO_BP	Q14678	KANK1_HUMAN	KN motif and ankyrin repeat domain-containing protein 1	KANK1	23189	GO:1901360	0.776674	0.790812	11.28	10	1813
CD177_02-UNTREATED	regulation of Ras protein signal transduction	GO_BP	Q14678	KANK1_HUMAN	KN motif and ankyrin repeat domain-containing protein 1	KANK1	23189	GO:0046578	0.388724	2.12554	0.485294	1	78
CD177_02-UNTREATED	positive regulation of biological process	GO_BP	Q14678	KANK1_HUMAN	KN motif and ankyrin repeat domain-containing protein 1	KANK1	23189	GO:0048518	0.298638	1.36952	9.29525	11	1494
CD177_02-UNTREATED	regulation of macromolecule metabolic process	GO_BP	Q14678	KANK1_HUMAN	KN motif and ankyrin repeat domain-containing protein 1	KANK1	23189	GO:0060255	0.739796	0.831438	11.0062	10	1769
CD177_02-UNTREATED	positive regulation of signal transduction	GO_BP	Q14678	KANK1_HUMAN	KN motif and ankyrin repeat domain-containing protein 1	KANK1	23189	GO:0009967	0.670184	0.884314	2.2336	2	359
CD177_02-UNTREATED	regulation of response to wounding	GO_BP	Q14678	KANK1_HUMAN	KN motif and ankyrin repeat domain-containing protein 1	KANK1	23189	GO:1903034	0.019423	10.5485	0.21776	2	35
CD177_02-UNTREATED	actin cytoskeleton organization	GO_BP	Q14678	KANK1_HUMAN	KN motif and ankyrin repeat domain-containing protein 1	KANK1	23189	GO:0030036	0.162528	2.33019	1.40611	3	226
CD177_02-UNTREATED	macromolecule metabolic process	GO_BP	Q14678	KANK1_HUMAN	KN motif and ankyrin repeat domain-containing protein 1	KANK1	23189	GO:0043170	0.975362	0.472758	14.9135	11	2397
CD177_02-UNTREATED	lamellipodium organization	GO_BP	Q14678	KANK1_HUMAN	KN motif and ankyrin repeat domain-containing protein 1	KANK1	23189	GO:0097581	0.207141	4.60053	0.230204	1	37
CD177_02-UNTREATED	regulation of cellular protein localization	GO_BP	Q14678	KANK1_HUMAN	KN motif and ankyrin repeat domain-containing protein 1	KANK1	23189	GO:1903827	0.38363	1.57333	1.319	2	212
CD177_02-UNTREATED	cell surface receptor signaling pathway involved in cell-cell signaling	GO_BP	Q14678	KANK1_HUMAN	KN motif and ankyrin repeat domain-containing protein 1	KANK1	23189	GO:1905114	0.660649	0.948413	1.05147	1	169
CD177_02-UNTREATED	RNA metabolic process	GO_BP	Q14678	KANK1_HUMAN	KN motif and ankyrin repeat domain-containing protein 1	KANK1	23189	GO:0016070	0.470132	1.12804	9.35124	10	1503
CD177_02-UNTREATED	regulation of locomotion	GO_BP	Q14678	KANK1_HUMAN	KN motif and ankyrin repeat domain-containing protein 1	KANK1	23189	GO:0040012	0.0465511	3.32727	1.39367	4	224
CD177_02-UNTREATED	positive regulation of wound healing	GO_BP	Q14678	KANK1_HUMAN	KN motif and ankyrin repeat domain-containing protein 1	KANK1	23189	GO:0090303	0.0780584	13.8968	0.0808824	1	13
CD177_02-UNTREATED	transport	GO_BP	Q14678	KANK1_HUMAN	KN motif and ankyrin repeat domain-containing protein 1	KANK1	23189	GO:0006810	0.765918	0.782953	7.11765	6	1144
CD177_02-UNTREATED	negative regulation of locomotion	GO_BP	Q14678	KANK1_HUMAN	KN motif and ankyrin repeat domain-containing protein 1	KANK1	23189	GO:0040013	0.0087381	8.12333	0.43552	3	70
CD177_02-UNTREATED	intracellular transport	GO_BP	Q14678	KANK1_HUMAN	KN motif and ankyrin repeat domain-containing protein 1	KANK1	23189	GO:0046907	0.572058	1.02123	3.93213	4	632
CD177_02-UNTREATED	regulation of transcription, DNA-templated	GO_BP	Q14678	KANK1_HUMAN	KN motif and ankyrin repeat domain-containing protein 1	KANK1	23189	GO:0006355	0.52724	1.06306	6.71324	7	1079
CD177_02-UNTREATED	negative regulation of biological process	GO_BP	Q14678	KANK1_HUMAN	KN motif and ankyrin repeat domain-containing protein 1	KANK1	23189	GO:0048519	0.418353	1.19319	9.0526	10	1455
CD177_02-UNTREATED	negative regulation of lamellipodium organization	GO_BP	Q14678	KANK1_HUMAN	KN motif and ankyrin repeat domain-containing protein 1	KANK1	23189	GO:1902744	0.00622172	Inf	0.00622172	1	1
CD177_02-UNTREATED	cytoskeleton organization	GO_BP	Q14678	KANK1_HUMAN	KN motif and ankyrin repeat domain-containing protein 1	KANK1	23189	GO:0007010	0.0610732	2.47111	2.91799	6	469
CD177_02-UNTREATED	cellular component biogenesis	GO_BP	Q14678	KANK1_HUMAN	KN motif and ankyrin repeat domain-containing protein 1	KANK1	23189	GO:0044085	0.249347	1.48595	6.12217	8	984
CD177_02-UNTREATED	signaling	GO_BP	Q14678	KANK1_HUMAN	KN motif and ankyrin repeat domain-containing protein 1	KANK1	23189	GO:0023052	0.314727	1.34387	8.43043	10	1355
CD177_02-UNTREATED	regulation of neuron projection development	GO_BP	Q14678	KANK1_HUMAN	KN motif and ankyrin repeat domain-containing protein 1	KANK1	23189	GO:0010975	0.553868	1.28042	0.790158	1	127
CD177_02-UNTREATED	positive regulation of intracellular protein transport	GO_BP	Q14678	KANK1_HUMAN	KN motif and ankyrin repeat domain-containing protein 1	KANK1	23189	GO:0090316	0.40032	2.04405	0.503959	1	81
CD177_02-UNTREATED	catenin import into nucleus	GO_BP	Q14678	KANK1_HUMAN	KN motif and ankyrin repeat domain-containing protein 1	KANK1	23189	GO:0035411	0.0664402	16.6857	0.0684389	1	11
CD177_02-UNTREATED	regulation of catenin import into nucleus	GO_BP	Q14678	KANK1_HUMAN	KN motif and ankyrin repeat domain-containing protein 1	KANK1	23189	GO:0035412	0.0546823	20.869	0.0559955	1	9
CD177_02-UNTREATED	cellular response to insulin stimulus	GO_BP	Q14678	KANK1_HUMAN	KN motif and ankyrin repeat domain-containing protein 1	KANK1	23189	GO:0032869	0.356745	2.3775	0.43552	1	70
CD177_02-UNTREATED	cellular response to hormone stimulus	GO_BP	Q14678	KANK1_HUMAN	KN motif and ankyrin repeat domain-containing protein 1	KANK1	23189	GO:0032870	0.723309	0.793252	1.24434	1	200
CD177_02-UNTREATED	nucleobase-containing compound metabolic process	GO_BP	Q14678	KANK1_HUMAN	KN motif and ankyrin repeat domain-containing protein 1	KANK1	23189	GO:0006139	0.751004	0.819225	11.0871	10	1782
CD177_02-UNTREATED	regulation of actin filament polymerization	GO_BP	Q14678	KANK1_HUMAN	KN motif and ankyrin repeat domain-containing protein 1	KANK1	23189	GO:0030833	0.0378081	7.22083	0.311086	2	50
CD177_02-UNTREATED	ruffle assembly	GO_BP	Q14678	KANK1_HUMAN	KN motif and ankyrin repeat domain-containing protein 1	KANK1	23189	GO:0097178	0.0838157	12.8242	0.0871041	1	14
CD177_02-UNTREATED	regulation of protein localization to nucleus	GO_BP	Q14678	KANK1_HUMAN	KN motif and ankyrin repeat domain-containing protein 1	KANK1	23189	GO:1900180	0.384811	2.15414	0.479072	1	77
CD177_02-UNTREATED	response to organic substance	GO_BP	Q14678	KANK1_HUMAN	KN motif and ankyrin repeat domain-containing protein 1	KANK1	23189	GO:0010033	0.301639	1.42767	4.58541	6	737
CD177_02-UNTREATED	nucleic acid metabolic process	GO_BP	Q14678	KANK1_HUMAN	KN motif and ankyrin repeat domain-containing protein 1	KANK1	23189	GO:0090304	0.643777	0.933917	10.3716	10	1667
CD177_02-UNTREATED	response to wounding	GO_BP	Q14678	KANK1_HUMAN	KN motif and ankyrin repeat domain-containing protein 1	KANK1	23189	GO:0009611	0.06079	3.69518	0.914593	3	147
CD177_02-UNTREATED	regulation of establishment of cell polarity	GO_BP	Q14678	KANK1_HUMAN	KN motif and ankyrin repeat domain-containing protein 1	KANK1	23189	GO:2000114	0.00196492	38.9444	0.0684389	2	11
CD177_02-UNTREATED	negative regulation of neurogenesis	GO_BP	Q14678	KANK1_HUMAN	KN motif and ankyrin repeat domain-containing protein 1	KANK1	23189	GO:0050768	0.314522	2.78854	0.373303	1	60
CD177_02-UNTREATED	regulation of supramolecular fiber organization	GO_BP	Q14678	KANK1_HUMAN	KN motif and ankyrin repeat domain-containing protein 1	KANK1	23189	GO:1902903	0.0055756	6.56812	0.740385	4	119
CD177_02-UNTREATED	regulation of response to stress	GO_BP	Q14678	KANK1_HUMAN	KN motif and ankyrin repeat domain-containing protein 1	KANK1	23189	GO:0080134	0.198765	1.8826	2.33314	4	375
CD177_02-UNTREATED	Rho protein signal transduction	GO_BP	Q14678	KANK1_HUMAN	KN motif and ankyrin repeat domain-containing protein 1	KANK1	23189	GO:0007266	0.356745	2.3775	0.43552	1	70
CD177_02-UNTREATED	positive regulation of cellular protein localization	GO_BP	Q14678	KANK1_HUMAN	KN motif and ankyrin repeat domain-containing protein 1	KANK1	23189	GO:1903829	0.57641	1.20114	0.839932	1	135
CD177_02-UNTREATED	regulation of actin cytoskeleton organization	GO_BP	Q14678	KANK1_HUMAN	KN motif and ankyrin repeat domain-containing protein 1	KANK1	23189	GO:0032956	0.0286495	5.07646	0.678167	3	109
CD177_02-UNTREATED	regulation of protein transport	GO_BP	Q14678	KANK1_HUMAN	KN motif and ankyrin repeat domain-containing protein 1	KANK1	23189	GO:0051223	0.362985	1.64826	1.26301	2	203
CD177_02-UNTREATED	regulation of actin filament-based process	GO_BP	Q14678	KANK1_HUMAN	KN motif and ankyrin repeat domain-containing protein 1	KANK1	23189	GO:0032970	0.037454	4.54416	0.752828	3	121
CD177_02-UNTREATED	regulation of neuron differentiation	GO_BP	Q14678	KANK1_HUMAN	KN motif and ankyrin repeat domain-containing protein 1	KANK1	23189	GO:0045664	0.632932	1.02503	0.97681	1	157
CD177_02-UNTREATED	anatomical structure development	GO_BP	Q14678	KANK1_HUMAN	KN motif and ankyrin repeat domain-containing protein 1	KANK1	23189	GO:0048856	0.405066	1.21276	8.00113	9	1286
CD177_02-UNTREATED	peptide transport	GO_BP	Q14678	KANK1_HUMAN	KN motif and ankyrin repeat domain-containing protein 1	KANK1	23189	GO:0015833	0.757351	0.757686	3.78903	3	609
CD177_02-UNTREATED	cell morphogenesis	GO_BP	Q14678	KANK1_HUMAN	KN motif and ankyrin repeat domain-containing protein 1	KANK1	23189	GO:0000902	0.832488	0.563087	1.71097	1	275
CD177_02-UNTREATED	positive regulation of Wnt signaling pathway	GO_BP	Q14678	KANK1_HUMAN	KN motif and ankyrin repeat domain-containing protein 1	KANK1	23189	GO:0030177	0.250944	3.6709	0.286199	1	46
CD177_02-UNTREATED	developmental process	GO_BP	Q14678	KANK1_HUMAN	KN motif and ankyrin repeat domain-containing protein 1	KANK1	23189	GO:0032502	0.523904	1.0642	8.67308	9	1394
CD177_02-UNTREATED	cellular response to peptide hormone stimulus	GO_BP	Q14678	KANK1_HUMAN	KN motif and ankyrin repeat domain-containing protein 1	KANK1	23189	GO:0071375	0.479166	1.5929	0.640837	1	103
CD177_02-UNTREATED	neuron differentiation	GO_BP	Q14678	KANK1_HUMAN	KN motif and ankyrin repeat domain-containing protein 1	KANK1	23189	GO:0030182	0.872433	0.48529	1.95984	1	315
CD177_02-UNTREATED	regulation of cell morphogenesis involved in differentiation	GO_BP	Q14678	KANK1_HUMAN	KN motif and ankyrin repeat domain-containing protein 1	KANK1	23189	GO:0010769	0.380874	2.18349	0.472851	1	76
CD177_02-UNTREATED	regulation of Rho protein signal transduction	GO_BP	Q14678	KANK1_HUMAN	KN motif and ankyrin repeat domain-containing protein 1	KANK1	23189	GO:0035023	0.274271	3.29905	0.317308	1	51
CD177_02-UNTREATED	nervous system development	GO_BP	Q14678	KANK1_HUMAN	KN motif and ankyrin repeat domain-containing protein 1	KANK1	23189	GO:0007399	0.87336	0.549538	3.37839	2	543
CD177_02-UNTREATED	cellular response to endogenous stimulus	GO_BP	Q14678	KANK1_HUMAN	KN motif and ankyrin repeat domain-containing protein 1	KANK1	23189	GO:0071495	0.382525	1.41836	2.20871	3	355
CD177_02-UNTREATED	protein complex biogenesis	GO_BP	Q14678	KANK1_HUMAN	KN motif and ankyrin repeat domain-containing protein 1	KANK1	23189	GO:0070271	0.259228	1.65944	2.6069	4	419
CD177_02-UNTREATED	protein import into nucleus	GO_BP	Q14678	KANK1_HUMAN	KN motif and ankyrin repeat domain-containing protein 1	KANK1	23189	GO:0006606	0.458704	1.69544	0.603507	1	97
CD177_02-UNTREATED	cellular nitrogen compound biosynthetic process	GO_BP	Q14678	KANK1_HUMAN	KN motif and ankyrin repeat domain-containing protein 1	KANK1	23189	GO:0044271	0.601403	0.977404	9.12104	9	1466
CD177_02-UNTREATED	establishment or maintenance of cell polarity	GO_BP	Q14678	KANK1_HUMAN	KN motif and ankyrin repeat domain-containing protein 1	KANK1	23189	GO:0007163	0.0139194	6.77763	0.516403	3	83
CD177_02-UNTREATED	regulation of nucleocytoplasmic transport	GO_BP	Q14678	KANK1_HUMAN	KN motif and ankyrin repeat domain-containing protein 1	KANK1	23189	GO:0046822	0.0853837	4.46364	0.491516	2	79
CD177_02-UNTREATED	regulation of cell migration	GO_BP	Q14678	KANK1_HUMAN	KN motif and ankyrin repeat domain-containing protein 1	KANK1	23189	GO:0030334	0.0305022	3.84491	1.21946	4	196
CD177_02-UNTREATED	negative regulation of signaling	GO_BP	Q14678	KANK1_HUMAN	KN motif and ankyrin repeat domain-containing protein 1	KANK1	23189	GO:0023057	0.632833	0.952096	2.0905	2	336
CD177_02-UNTREATED	establishment of protein localization to organelle	GO_BP	Q14678	KANK1_HUMAN	KN motif and ankyrin repeat domain-containing protein 1	KANK1	23189	GO:0072594	0.771803	0.686299	1.42477	1	229
CD177_02-UNTREATED	macromolecular complex assembly	GO_BP	Q14678	KANK1_HUMAN	KN motif and ankyrin repeat domain-containing protein 1	KANK1	23189	GO:0065003	0.502842	1.12646	3.62726	4	583
CD177_02-UNTREATED	anatomical structure morphogenesis	GO_BP	Q14678	KANK1_HUMAN	KN motif and ankyrin repeat domain-containing protein 1	KANK1	23189	GO:0009653	0.339688	1.38642	3.85747	5	620
CD177_02-UNTREATED	regulation of substrate adhesion-dependent cell spreading	GO_BP	Q14678	KANK1_HUMAN	KN motif and ankyrin repeat domain-containing protein 1	KANK1	23189	GO:1900024	0.117645	8.7594	0.124434	1	20
CD177_02-UNTREATED	regulation of intracellular protein transport	GO_BP	Q14678	KANK1_HUMAN	KN motif and ankyrin repeat domain-containing protein 1	KANK1	23189	GO:0033157	0.174694	2.82833	0.75905	2	122
CD177_02-UNTREATED	negative regulation of protein polymerization	GO_BP	Q14678	KANK1_HUMAN	KN motif and ankyrin repeat domain-containing protein 1	KANK1	23189	GO:0032272	0.123166	8.31905	0.130656	1	21
CD177_02-UNTREATED	cell projection organization	GO_BP	Q14678	KANK1_HUMAN	KN motif and ankyrin repeat domain-containing protein 1	KANK1	23189	GO:0030030	0.718714	0.801026	2.43891	2	392
CD177_02-UNTREATED	protein localization to organelle	GO_BP	Q14678	KANK1_HUMAN	KN motif and ankyrin repeat domain-containing protein 1	KANK1	23189	GO:0033365	0.651062	0.918551	2.15894	2	347
CD177_02-UNTREATED	negative regulation of small GTPase mediated signal transduction	GO_BP	Q14678	KANK1_HUMAN	KN motif and ankyrin repeat domain-containing protein 1	KANK1	23189	GO:0051058	0.117645	8.7594	0.124434	1	20
CD177_02-UNTREATED	neuron development	GO_BP	Q14678	KANK1_HUMAN	KN motif and ankyrin repeat domain-containing protein 1	KANK1	23189	GO:0048666	0.82318	0.581454	1.6612	1	267
CD177_02-UNTREATED	positive regulation of cellular process	GO_BP	Q14678	KANK1_HUMAN	KN motif and ankyrin repeat domain-containing protein 1	KANK1	23189	GO:0048522	0.186567	1.59911	8.4802	11	1363
CD177_02-UNTREATED	enzyme linked receptor protein signaling pathway	GO_BP	Q14678	KANK1_HUMAN	KN motif and ankyrin repeat domain-containing protein 1	KANK1	23189	GO:0007167	0.827894	0.572134	1.68609	1	271
CD177_02-UNTREATED	metabolic process	GO_BP	Q14678	KANK1_HUMAN	KN motif and ankyrin repeat domain-containing protein 1	KANK1	23189	GO:0008152	0.921371	0.589992	16.4378	14	2642
CD177_02-UNTREATED	nitrogen compound transport	GO_BP	Q14678	KANK1_HUMAN	KN motif and ankyrin repeat domain-containing protein 1	KANK1	23189	GO:0071705	0.799237	0.698343	4.05034	3	651
CD177_02-UNTREATED	regulation of RNA metabolic process	GO_BP	Q14678	KANK1_HUMAN	KN motif and ankyrin repeat domain-containing protein 1	KANK1	23189	GO:0051252	0.294821	1.38343	7.34785	9	1181
CD177_02-UNTREATED	locomotion	GO_BP	Q14678	KANK1_HUMAN	KN motif and ankyrin repeat domain-containing protein 1	KANK1	23189	GO:0040011	0.222902	1.7852	2.44514	4	393
CD177_02-UNTREATED	regulation of cellular process	GO_BP	Q14678	KANK1_HUMAN	KN motif and ankyrin repeat domain-containing protein 1	KANK1	23189	GO:0050794	0.0940915	2.49815	15.7969	19	2539
CD177_02-UNTREATED	negative regulation of cell motility	GO_BP	Q14678	KANK1_HUMAN	KN motif and ankyrin repeat domain-containing protein 1	KANK1	23189	GO:2000146	0.00623483	9.24621	0.385747	3	62
CD177_02-UNTREATED	negative regulation of Ras protein signal transduction	GO_BP	Q14678	KANK1_HUMAN	KN motif and ankyrin repeat domain-containing protein 1	KANK1	23189	GO:0046580	0.100882	10.4107	0.105769	1	17
CD177_02-UNTREATED	regulation of insulin receptor signaling pathway	GO_BP	Q14678	KANK1_HUMAN	KN motif and ankyrin repeat domain-containing protein 1	KANK1	23189	GO:0046626	0.134109	7.55844	0.1431	1	23
CD177_02-UNTREATED	negative regulation of insulin receptor signaling pathway	GO_BP	Q14678	KANK1_HUMAN	KN motif and ankyrin repeat domain-containing protein 1	KANK1	23189	GO:0046627	0.0952273	11.1079	0.0995475	1	16
CD177_02-UNTREATED	multicellular organism development	GO_BP	Q14678	KANK1_HUMAN	KN motif and ankyrin repeat domain-containing protein 1	KANK1	23189	GO:0007275	0.280014	1.41035	7.25452	9	1166
CD177_02-UNTREATED	primary metabolic process	GO_BP	Q14678	KANK1_HUMAN	KN motif and ankyrin repeat domain-containing protein 1	KANK1	23189	GO:0044238	0.92702	0.585055	15.6414	13	2514
CD177_02-UNTREATED	biological regulation	GO_BP	Q14678	KANK1_HUMAN	KN motif and ankyrin repeat domain-containing protein 1	KANK1	23189	GO:0065007	0.260441	1.7713	17.2031	19	2765
CD177_02-UNTREATED	regulation of cellular component movement	GO_BP	Q14678	KANK1_HUMAN	KN motif and ankyrin repeat domain-containing protein 1	KANK1	23189	GO:0051270	0.0459084	3.34348	1.38744	4	223
CD177_02-UNTREATED	Wnt signaling pathway	GO_BP	Q14678	KANK1_HUMAN	KN motif and ankyrin repeat domain-containing protein 1	KANK1	23189	GO:0016055	0.628107	1.03896	0.964367	1	155
CD177_02-UNTREATED	nucleobase-containing compound biosynthetic process	GO_BP	Q14678	KANK1_HUMAN	KN motif and ankyrin repeat domain-containing protein 1	KANK1	23189	GO:0034654	0.728169	0.832752	7.89536	7	1269
CD177_02-UNTREATED	aromatic compound biosynthetic process	GO_BP	Q14678	KANK1_HUMAN	KN motif and ankyrin repeat domain-containing protein 1	KANK1	23189	GO:0019438	0.735457	0.824567	7.94514	7	1277
CD177_02-UNTREATED	cell motility	GO_BP	Q14678	KANK1_HUMAN	KN motif and ankyrin repeat domain-containing protein 1	KANK1	23189	GO:0048870	0.162015	2.06108	2.15271	4	346
CD177_02-UNTREATED	substrate adhesion-dependent cell spreading	GO_BP	Q14678	KANK1_HUMAN	KN motif and ankyrin repeat domain-containing protein 1	KANK1	23189	GO:0034446	0.197081	4.87395	0.21776	1	35
CD177_02-UNTREATED	heterocycle biosynthetic process	GO_BP	Q14678	KANK1_HUMAN	KN motif and ankyrin repeat domain-containing protein 1	KANK1	23189	GO:0018130	0.735457	0.824567	7.94514	7	1277
CD177_02-UNTREATED	response to peptide hormone	GO_BP	Q14678	KANK1_HUMAN	KN motif and ankyrin repeat domain-containing protein 1	KANK1	23189	GO:0043434	0.562453	1.24954	0.808824	1	130
CD177_02-UNTREATED	regulation of cellular component biogenesis	GO_BP	Q14678	KANK1_HUMAN	KN motif and ankyrin repeat domain-containing protein 1	KANK1	23189	GO:0044087	0.0336222	3.20937	1.86652	5	300
CD177_02-UNTREATED	regulation of cell-substrate adhesion	GO_BP	Q14678	KANK1_HUMAN	KN motif and ankyrin repeat domain-containing protein 1	KANK1	23189	GO:0010810	0.00623483	9.24621	0.385747	3	62
CD177_02-UNTREATED	regulation of intracellular transport	GO_BP	Q14678	KANK1_HUMAN	KN motif and ankyrin repeat domain-containing protein 1	KANK1	23189	GO:0032386	0.0994742	2.9592	1.12613	3	181
CD177_02-UNTREATED	organic cyclic compound biosynthetic process	GO_BP	Q14678	KANK1_HUMAN	KN motif and ankyrin repeat domain-containing protein 1	KANK1	23189	GO:1901362	0.74794	0.810488	8.03224	7	1291
CD177_02-UNTREATED	regulation of nitrogen compound metabolic process	GO_BP	Q14678	KANK1_HUMAN	KN motif and ankyrin repeat domain-containing protein 1	KANK1	23189	GO:0051171	0.646781	0.930723	10.3903	10	1670
CD177_02-UNTREATED	signal transduction	GO_BP	Q14678	KANK1_HUMAN	KN motif and ankyrin repeat domain-containing protein 1	KANK1	23189	GO:0007165	0.236983	1.48706	7.91403	10	1272
CD177_02-UNTREATED	RNA biosynthetic process	GO_BP	Q14678	KANK1_HUMAN	KN motif and ankyrin repeat domain-containing protein 1	KANK1	23189	GO:0032774	0.612013	0.963034	7.17986	7	1154
CD177_02-UNTREATED	plasma membrane bounded cell projection organization	GO_BP	Q14678	KANK1_HUMAN	KN motif and ankyrin repeat domain-containing protein 1	KANK1	23189	GO:0120036	0.710326	0.815104	2.40158	2	386
CD177_02-UNTREATED	regulation of protein polymerization	GO_BP	Q14678	KANK1_HUMAN	KN motif and ankyrin repeat domain-containing protein 1	KANK1	23189	GO:0032271	0.00839735	8.2488	0.429299	3	69
CD177_02-UNTREATED	regulation of cell motility	GO_BP	Q14678	KANK1_HUMAN	KN motif and ankyrin repeat domain-containing protein 1	KANK1	23189	GO:2000145	0.0368881	3.60566	1.29412	4	208
CD177_02-UNTREATED	negative regulation of neuron projection development	GO_BP	Q14678	KANK1_HUMAN	KN motif and ankyrin repeat domain-containing protein 1	KANK1	23189	GO:0010977	0.181761	5.35023	0.199095	1	32
CD177_02-UNTREATED	cellular macromolecule localization	GO_BP	Q14678	KANK1_HUMAN	KN motif and ankyrin repeat domain-containing protein 1	KANK1	23189	GO:0070727	0.592351	0.992224	4.02545	4	647
CD177_02-UNTREATED	nucleocytoplasmic transport	GO_BP	Q14678	KANK1_HUMAN	KN motif and ankyrin repeat domain-containing protein 1	KANK1	23189	GO:0006913	0.372188	1.61415	1.2879	2	207
CD177_02-UNTREATED	regulation of ruffle assembly	GO_BP	Q14678	KANK1_HUMAN	KN motif and ankyrin repeat domain-containing protein 1	KANK1	23189	GO:1900027	0.0546823	20.869	0.0559955	1	9
CD177_02-UNTREATED	cellular response to chemical stimulus	GO_BP	Q14678	KANK1_HUMAN	KN motif and ankyrin repeat domain-containing protein 1	KANK1	23189	GO:0070887	0.262116	1.5156	4.37387	6	703
CD177_02-UNTREATED	response to stress	GO_BP	Q14678	KANK1_HUMAN	KN motif and ankyrin repeat domain-containing protein 1	KANK1	23189	GO:0006950	0.201855	1.59938	5.80486	8	933
CD177_02-UNTREATED	regulation of anatomical structure morphogenesis	GO_BP	Q14678	KANK1_HUMAN	KN motif and ankyrin repeat domain-containing protein 1	KANK1	23189	GO:0022603	0.223476	1.96794	1.64253	3	264
CD177_02-UNTREATED	response to hormone	GO_BP	Q14678	KANK1_HUMAN	KN motif and ankyrin repeat domain-containing protein 1	KANK1	23189	GO:0009725	0.793588	0.640995	1.5181	1	244
CD177_02-UNTREATED	positive regulation of protein localization to nucleus	GO_BP	Q14678	KANK1_HUMAN	KN motif and ankyrin repeat domain-containing protein 1	KANK1	23189	GO:1900182	0.246194	3.75541	0.279977	1	45
CD177_02-UNTREATED	positive regulation of intracellular transport	GO_BP	Q14678	KANK1_HUMAN	KN motif and ankyrin repeat domain-containing protein 1	KANK1	23189	GO:0032388	0.514777	1.43321	0.709276	1	114
CD177_02-UNTREATED	negative regulation of cellular process	GO_BP	Q14678	KANK1_HUMAN	KN motif and ankyrin repeat domain-containing protein 1	KANK1	23189	GO:0048523	0.28651	1.39184	8.25	10	1326
CD177_02-UNTREATED	cellular macromolecule metabolic process	GO_BP	Q14678	KANK1_HUMAN	KN motif and ankyrin repeat domain-containing protein 1	KANK1	23189	GO:0044260	0.963394	0.510099	14.5464	11	2338
CD177_02-UNTREATED	regulation of protein import	GO_BP	Q14678	KANK1_HUMAN	KN motif and ankyrin repeat domain-containing protein 1	KANK1	23189	GO:1904589	0.287932	3.10961	0.335973	1	54
CD177_02-UNTREATED	transcription, DNA-templated	GO_BP	Q14678	KANK1_HUMAN	KN motif and ankyrin repeat domain-containing protein 1	KANK1	23189	GO:0006351	0.603241	0.973076	7.13009	7	1146
CD177_02-UNTREATED	response to peptide	GO_BP	Q14678	KANK1_HUMAN	KN motif and ankyrin repeat domain-containing protein 1	KANK1	23189	GO:1901652	0.60047	1.12254	0.895928	1	144
CD177_02-UNTREATED	cell morphogenesis involved in differentiation	GO_BP	Q14678	KANK1_HUMAN	KN motif and ankyrin repeat domain-containing protein 1	KANK1	23189	GO:0000904	0.690462	0.871795	1.13857	1	183
CD177_02-UNTREATED	cellular response to peptide	GO_BP	Q14678	KANK1_HUMAN	KN motif and ankyrin repeat domain-containing protein 1	KANK1	23189	GO:1901653	0.514777	1.43321	0.709276	1	114
CD177_02-UNTREATED	positive regulation of protein transport	GO_BP	Q14678	KANK1_HUMAN	KN motif and ankyrin repeat domain-containing protein 1	KANK1	23189	GO:0051222	0.553868	1.28042	0.790158	1	127
CD177_02-UNTREATED	positive regulation of response to stimulus	GO_BP	Q14678	KANK1_HUMAN	KN motif and ankyrin repeat domain-containing protein 1	KANK1	23189	GO:0048584	0.824798	0.629046	3.01131	2	484
CD177_02-UNTREATED	regulation of metabolic process	GO_BP	Q14678	KANK1_HUMAN	KN motif and ankyrin repeat domain-containing protein 1	KANK1	23189	GO:0019222	0.515959	1.07935	11.5848	12	1862
CD177_02-UNTREATED	actin polymerization or depolymerization	GO_BP	Q14678	KANK1_HUMAN	KN motif and ankyrin repeat domain-containing protein 1	KANK1	23189	GO:0008154	0.0674666	5.14478	0.429299	2	69
CD177_02-UNTREATED	regulation of cell adhesion	GO_BP	Q14678	KANK1_HUMAN	KN motif and ankyrin repeat domain-containing protein 1	KANK1	23189	GO:0030155	0.0767793	3.33168	1.00792	3	162
CD177_02-UNTREATED	establishment of localization	GO_BP	Q14678	KANK1_HUMAN	KN motif and ankyrin repeat domain-containing protein 1	KANK1	23189	GO:0051234	0.642086	0.928965	7.35407	7	1182
CD177_02-UNTREATED	response to oxygen-containing compound	GO_BP	Q14678	KANK1_HUMAN	KN motif and ankyrin repeat domain-containing protein 1	KANK1	23189	GO:1901700	0.412492	1.34574	2.31448	3	372
CD177_02-UNTREATED	cellular component organization or biogenesis	GO_BP	Q14678	KANK1_HUMAN	KN motif and ankyrin repeat domain-containing protein 1	KANK1	23189	GO:0071840	0.69571	0.881156	11.6906	11	1879
CD177_02-UNTREATED	positive regulation of signaling	GO_BP	Q14678	KANK1_HUMAN	KN motif and ankyrin repeat domain-containing protein 1	KANK1	23189	GO:0023056	0.713144	0.810363	2.41403	2	388
CD177_02-UNTREATED	plasma membrane bounded cell projection morphogenesis	GO_BP	Q14678	KANK1_HUMAN	KN motif and ankyrin repeat domain-containing protein 1	KANK1	23189	GO:0120039	0.65164	0.972706	1.02658	1	165
CD177_02-UNTREATED	cellular component morphogenesis	GO_BP	Q14678	KANK1_HUMAN	KN motif and ankyrin repeat domain-containing protein 1	KANK1	23189	GO:0032989	0.279993	1.72932	1.84785	3	297
CD177_02-UNTREATED	negative regulation of cell development	GO_BP	Q14678	KANK1_HUMAN	KN motif and ankyrin repeat domain-containing protein 1	KANK1	23189	GO:0010721	0.360828	2.34286	0.441742	1	71
CD177_02-UNTREATED	protein localization to nucleus	GO_BP	Q14678	KANK1_HUMAN	KN motif and ankyrin repeat domain-containing protein 1	KANK1	23189	GO:0034504	0.605636	1.1064	0.908371	1	146
CD177_02-UNTREATED	cell projection morphogenesis	GO_BP	Q14678	KANK1_HUMAN	KN motif and ankyrin repeat domain-containing protein 1	KANK1	23189	GO:0048858	0.656173	0.960413	1.03903	1	167
CD177_02-UNTREATED	negative regulation of cellular response to insulin stimulus	GO_BP	Q14678	KANK1_HUMAN	KN motif and ankyrin repeat domain-containing protein 1	KANK1	23189	GO:1900077	0.100882	10.4107	0.105769	1	17
CD177_02-UNTREATED	regulation of cellular response to insulin stimulus	GO_BP	Q14678	KANK1_HUMAN	KN motif and ankyrin repeat domain-containing protein 1	KANK1	23189	GO:1900076	0.171393	5.7225	0.186652	1	30
CD177_02-UNTREATED	negative regulation of organelle organization	GO_BP	Q14678	KANK1_HUMAN	KN motif and ankyrin repeat domain-containing protein 1	KANK1	23189	GO:0010639	0.0448818	4.21094	0.808824	3	130
CD177_02-UNTREATED	negative regulation of cell-substrate adhesion	GO_BP	Q14678	KANK1_HUMAN	KN motif and ankyrin repeat domain-containing protein 1	KANK1	23189	GO:0010812	0.00475007	23.3267	0.105769	2	17
CD177_02-UNTREATED	negative regulation of multicellular organismal process	GO_BP	Q14678	KANK1_HUMAN	KN motif and ankyrin repeat domain-containing protein 1	KANK1	23189	GO:0051241	0.435211	1.40815	1.4621	2	235
CD177_02-UNTREATED	regulation of cell projection organization	GO_BP	Q14678	KANK1_HUMAN	KN motif and ankyrin repeat domain-containing protein 1	KANK1	23189	GO:0031344	0.276515	2.04268	1.03281	2	166
CD177_02-UNTREATED	intracellular protein transport	GO_BP	Q14678	KANK1_HUMAN	KN motif and ankyrin repeat domain-containing protein 1	KANK1	23189	GO:0006886	0.501637	1.16002	2.63801	3	424
CD177_02-UNTREATED	positive regulation of protein import	GO_BP	Q14678	KANK1_HUMAN	KN motif and ankyrin repeat domain-containing protein 1	KANK1	23189	GO:1904591	0.171393	5.7225	0.186652	1	30
CD177_02-UNTREATED	supramolecular fiber organization	GO_BP	Q14678	KANK1_HUMAN	KN motif and ankyrin repeat domain-containing protein 1	KANK1	23189	GO:0097435	0.00823843	4.72302	1.31278	5	211
CD177_02-UNTREATED	regulation of actin polymerization or depolymerization	GO_BP	Q14678	KANK1_HUMAN	KN motif and ankyrin repeat domain-containing protein 1	KANK1	23189	GO:0008064	0.0526317	5.95862	0.373303	2	60
CD177_02-UNTREATED	regulation of protein localization	GO_BP	Q14678	KANK1_HUMAN	KN motif and ankyrin repeat domain-containing protein 1	KANK1	23189	GO:0032880	0.568495	1.07919	1.86652	2	300
CD177_02-UNTREATED	negative regulation of substrate adhesion-dependent cell spreading	GO_BP	Q14678	KANK1_HUMAN	KN motif and ankyrin repeat domain-containing protein 1	KANK1	23189	GO:1900025	0.0246659	55.7302	0.0248869	1	4
CD177_02-UNTREATED	regulation of nucleic acid-templated transcription	GO_BP	Q14678	KANK1_HUMAN	KN motif and ankyrin repeat domain-containing protein 1	KANK1	23189	GO:1903506	0.534199	1.05455	6.75057	7	1085
CD177_02-UNTREATED	regulation of cell differentiation	GO_BP	Q14678	KANK1_HUMAN	KN motif and ankyrin repeat domain-containing protein 1	KANK1	23189	GO:0045595	0.130689	2.07094	2.75	5	442
CD177_02-UNTREATED	negative regulation of cellular component organization	GO_BP	Q14678	KANK1_HUMAN	KN motif and ankyrin repeat domain-containing protein 1	KANK1	23189	GO:0051129	0.128821	2.61632	1.26301	3	203
CD177_02-UNTREATED	negative regulation of cell differentiation	GO_BP	Q14678	KANK1_HUMAN	KN motif and ankyrin repeat domain-containing protein 1	KANK1	23189	GO:0045596	0.625672	1.04606	0.958145	1	154
CD177_02-UNTREATED	organic substance metabolic process	GO_BP	Q14678	KANK1_HUMAN	KN motif and ankyrin repeat domain-containing protein 1	KANK1	23189	GO:0071704	0.944918	0.548401	15.9276	13	2560
CD177_02-UNTREATED	regulation of RNA biosynthetic process	GO_BP	Q14678	KANK1_HUMAN	KN motif and ankyrin repeat domain-containing protein 1	KANK1	23189	GO:2001141	0.535356	1.05314	6.75679	7	1086
CD177_02-UNTREATED	regulation of cell morphogenesis	GO_BP	Q14678	KANK1_HUMAN	KN motif and ankyrin repeat domain-containing protein 1	KANK1	23189	GO:0022604	0.58458	1.17379	0.858597	1	138
CD177_02-UNTREATED	intracellular signal transduction	GO_BP	Q14678	KANK1_HUMAN	KN motif and ankyrin repeat domain-containing protein 1	KANK1	23189	GO:0035556	0.175718	1.71111	4.72851	7	760
CD177_02-UNTREATED	regulation of gene expression	GO_BP	Q14678	KANK1_HUMAN	KN motif and ankyrin repeat domain-containing protein 1	KANK1	23189	GO:0010468	0.363455	1.26884	8.72907	10	1403
CD177_02-UNTREATED	insulin receptor signaling pathway	GO_BP	Q14678	KANK1_HUMAN	KN motif and ankyrin repeat domain-containing protein 1	KANK1	23189	GO:0008286	0.255666	3.59006	0.292421	1	47
CD177_02-UNTREATED	wound healing	GO_BP	Q14678	KANK1_HUMAN	KN motif and ankyrin repeat domain-containing protein 1	KANK1	23189	GO:0042060	0.163565	2.95565	0.727941	2	117
CD177_02-UNTREATED	positive regulation of nucleocytoplasmic transport	GO_BP	Q14678	KANK1_HUMAN	KN motif and ankyrin repeat domain-containing protein 1	KANK1	23189	GO:0046824	0.236606	3.93651	0.267534	1	43
CD177_02-UNTREATED	regulation of protein import into nucleus	GO_BP	Q14678	KANK1_HUMAN	KN motif and ankyrin repeat domain-containing protein 1	KANK1	23189	GO:0042306	0.274271	3.29905	0.317308	1	51
CD177_02-UNTREATED	regulation of cellular biosynthetic process	GO_BP	Q14678	KANK1_HUMAN	KN motif and ankyrin repeat domain-containing protein 1	KANK1	23189	GO:0031326	0.419269	1.19356	8.08201	9	1299
CD177_02-UNTREATED	negative regulation of Rho protein signal transduction	GO_BP	Q14678	KANK1_HUMAN	KN motif and ankyrin repeat domain-containing protein 1	KANK1	23189	GO:0035024	0.0546823	20.869	0.0559955	1	9
CD177_02-UNTREATED	negative regulation of protein complex assembly	GO_BP	Q14678	KANK1_HUMAN	KN motif and ankyrin repeat domain-containing protein 1	KANK1	23189	GO:0031333	0.212126	4.4749	0.236425	1	38
CD177_02-UNTREATED	regulation of small GTPase mediated signal transduction	GO_BP	Q14678	KANK1_HUMAN	KN motif and ankyrin repeat domain-containing protein 1	KANK1	23189	GO:0051056	0.16578	2.92931	0.734163	2	118
CD177_02-UNTREATED	cell communication	GO_BP	Q14678	KANK1_HUMAN	KN motif and ankyrin repeat domain-containing protein 1	KANK1	23189	GO:0007154	0.183578	1.60682	8.45532	11	1359
CD177_02-UNTREATED	cell part morphogenesis	GO_BP	Q14678	KANK1_HUMAN	KN motif and ankyrin repeat domain-containing protein 1	KANK1	23189	GO:0032990	0.671598	0.919626	1.08258	1	174
CD177_02-UNTREATED	gene expression	GO_BP	Q14678	KANK1_HUMAN	KN motif and ankyrin repeat domain-containing protein 1	KANK1	23189	GO:0010467	0.470081	1.1297	10.3343	11	1661
CD177_02-UNTREATED	positive regulation of establishment of protein localization	GO_BP	Q14678	KANK1_HUMAN	KN motif and ankyrin repeat domain-containing protein 1	KANK1	23189	GO:1904951	0.597863	1.13078	0.889706	1	143
CD177_02-UNTREATED	regulation of biosynthetic process	GO_BP	Q14678	KANK1_HUMAN	KN motif and ankyrin repeat domain-containing protein 1	KANK1	23189	GO:0009889	0.428042	1.18194	8.13179	9	1307
CD177_02-UNTREATED	negative regulation of lamellipodium morphogenesis	GO_BP	Q14678	KANK1_HUMAN	KN motif and ankyrin repeat domain-containing protein 1	KANK1	23189	GO:2000393	0.00622172	Inf	0.00622172	1	1
CD177_02-UNTREATED	cellular component assembly	GO_BP	Q14678	KANK1_HUMAN	KN motif and ankyrin repeat domain-containing protein 1	KANK1	23189	GO:0022607	0.15154	1.75265	5.42534	8	872
CD177_02-UNTREATED	regulation of plasma membrane bounded cell projection organization	GO_BP	Q14678	KANK1_HUMAN	KN motif and ankyrin repeat domain-containing protein 1	KANK1	23189	GO:0120035	0.274163	2.05583	1.02658	2	165
CD177_02-UNTREATED	cell adhesion	GO_BP	Q14678	KANK1_HUMAN	KN motif and ankyrin repeat domain-containing protein 1	KANK1	23189	GO:0007155	0.252288	1.83794	1.7483	3	281
CD177_02-UNTREATED	localization of cell	GO_BP	Q14678	KANK1_HUMAN	KN motif and ankyrin repeat domain-containing protein 1	KANK1	23189	GO:0051674	0.162015	2.06108	2.15271	4	346
CD177_02-UNTREATED	cell-cell signaling by wnt	GO_BP	Q14678	KANK1_HUMAN	KN motif and ankyrin repeat domain-containing protein 1	KANK1	23189	GO:0198738	0.630527	1.03195	0.970588	1	156
CD177_02-UNTREATED	positive regulation of catenin import into nucleus	GO_BP	Q14678	KANK1_HUMAN	KN motif and ankyrin repeat domain-containing protein 1	KANK1	23189	GO:0035413	0.0246659	55.7302	0.0248869	1	4
CD177_02-UNTREATED	negative regulation of cellular component movement	GO_BP	Q14678	KANK1_HUMAN	KN motif and ankyrin repeat domain-containing protein 1	KANK1	23189	GO:0051271	0.0071144	8.79117	0.404412	3	65
CD177_02-UNTREATED	negative regulation of ruffle assembly	GO_BP	Q14678	KANK1_HUMAN	KN motif and ankyrin repeat domain-containing protein 1	KANK1	23189	GO:1900028	0.00622172	Inf	0.00622172	1	1
CD177_02-UNTREATED	response to nitrogen compound	GO_BP	Q14678	KANK1_HUMAN	KN motif and ankyrin repeat domain-containing protein 1	KANK1	23189	GO:1901698	0.260893	1.80268	1.77941	3	286
CD177_02-UNTREATED	cellular macromolecular complex assembly	GO_BP	Q14678	KANK1_HUMAN	KN motif and ankyrin repeat domain-containing protein 1	KANK1	23189	GO:0034622	0.175616	1.98993	2.22115	4	357
CD177_02-UNTREATED	cellular response to stimulus	GO_BP	Q14678	KANK1_HUMAN	KN motif and ankyrin repeat domain-containing protein 1	KANK1	23189	GO:0051716	0.447597	1.15715	10.2036	11	1640
CD177_02-UNTREATED	negative regulation of plasma membrane bounded cell projection assembly	GO_BP	Q14678	KANK1_HUMAN	KN motif and ankyrin repeat domain-containing protein 1	KANK1	23189	GO:0120033	0.0367801	33.419	0.0373303	1	6
CD177_02-UNTREATED	regulation of plasma membrane bounded cell projection assembly	GO_BP	Q14678	KANK1_HUMAN	KN motif and ankyrin repeat domain-containing protein 1	KANK1	23189	GO:0120032	0.250944	3.6709	0.286199	1	46
CD177_02-UNTREATED	negative regulation of neuron differentiation	GO_BP	Q14678	KANK1_HUMAN	KN motif and ankyrin repeat domain-containing protein 1	KANK1	23189	GO:0045665	0.250944	3.6709	0.286199	1	46
CD177_02-UNTREATED	regulation of anatomical structure size	GO_BP	Q14678	KANK1_HUMAN	KN motif and ankyrin repeat domain-containing protein 1	KANK1	23189	GO:0090066	0.195046	2.62403	0.815045	2	131
CD177_02-UNTREATED	regulation of cellular localization	GO_BP	Q14678	KANK1_HUMAN	KN motif and ankyrin repeat domain-containing protein 1	KANK1	23189	GO:0060341	0.257445	1.81663	1.76697	3	284
CD177_02-UNTREATED	regulation of cell projection assembly	GO_BP	Q14678	KANK1_HUMAN	KN motif and ankyrin repeat domain-containing protein 1	KANK1	23189	GO:0060491	0.255666	3.59006	0.292421	1	47
CD177_02-UNTREATED	regulation of response to stimulus	GO_BP	Q14678	KANK1_HUMAN	KN motif and ankyrin repeat domain-containing protein 1	KANK1	23189	GO:0048583	0.397623	1.23798	6.02885	7	969
CD177_02-UNTREATED	regulation of Wnt signaling pathway	GO_BP	Q14678	KANK1_HUMAN	KN motif and ankyrin repeat domain-containing protein 1	KANK1	23189	GO:0030111	0.475808	1.60915	0.634615	1	102
CD177_02-UNTREATED	regulation of establishment of protein localization	GO_BP	Q14678	KANK1_HUMAN	KN motif and ankyrin repeat domain-containing protein 1	KANK1	23189	GO:0070201	0.410774	1.48288	1.39367	2	224
CD177_02-UNTREATED	regulation of biological quality	GO_BP	Q14678	KANK1_HUMAN	KN motif and ankyrin repeat domain-containing protein 1	KANK1	23189	GO:0065008	0.537697	1.06044	4.77828	5	768
CD177_02-UNTREATED	regulation of primary metabolic process	GO_BP	Q14678	KANK1_HUMAN	KN motif and ankyrin repeat domain-containing protein 1	KANK1	23189	GO:0080090	0.50661	1.0867	10.5458	11	1695
CD177_02-UNTREATED	cellular response to nitrogen compound	GO_BP	Q14678	KANK1_HUMAN	KN motif and ankyrin repeat domain-containing protein 1	KANK1	23189	GO:1901699	0.113762	2.77778	1.19457	3	192
CD177_02-UNTREATED	regulation of peptide transport	GO_BP	Q14678	KANK1_HUMAN	KN motif and ankyrin repeat domain-containing protein 1	KANK1	23189	GO:0090087	0.367592	1.63103	1.27545	2	205
CD177_02-UNTREATED	negative regulation of signal transduction	GO_BP	Q14678	KANK1_HUMAN	KN motif and ankyrin repeat domain-containing protein 1	KANK1	23189	GO:0009968	0.599766	1.01556	1.97229	2	317
CD177_02-UNTREATED	regulation of cell development	GO_BP	Q14678	KANK1_HUMAN	KN motif and ankyrin repeat domain-containing protein 1	KANK1	23189	GO:0060284	0.76719	0.696085	1.40611	1	226
CD177_02-UNTREATED	cell differentiation	GO_BP	Q14678	KANK1_HUMAN	KN motif and ankyrin repeat domain-containing protein 1	KANK1	23189	GO:0030154	0.516708	1.08108	5.66799	6	911
CD177_02-UNTREATED	protein polymerization	GO_BP	Q14678	KANK1_HUMAN	KN motif and ankyrin repeat domain-containing protein 1	KANK1	23189	GO:0051258	0.00193916	8.96471	0.553733	4	89
CD177_02-UNTREATED	regulation of wound healing	GO_BP	Q14678	KANK1_HUMAN	KN motif and ankyrin repeat domain-containing protein 1	KANK1	23189	GO:0061041	0.0126675	13.4154	0.174208	2	28
CD177_02-UNTREATED	cellular response to oxygen-containing compound	GO_BP	Q14678	KANK1_HUMAN	KN motif and ankyrin repeat domain-containing protein 1	KANK1	23189	GO:1901701	0.242034	1.88197	1.71097	3	275
CD177_02-UNTREATED	cellular localization	GO_BP	Q14678	KANK1_HUMAN	KN motif and ankyrin repeat domain-containing protein 1	KANK1	23189	GO:0051641	0.688049	0.868458	5.56222	5	894
CD177_02-UNTREATED	response to stimulus	GO_BP	Q14678	KANK1_HUMAN	KN motif and ankyrin repeat domain-containing protein 1	KANK1	23189	GO:0050896	0.522405	1.07198	11.6222	12	1868
CD177_02-UNTREATED	regulation of multicellular organismal process	GO_BP	Q14678	KANK1_HUMAN	KN motif and ankyrin repeat domain-containing protein 1	KANK1	23189	GO:0051239	0.221318	1.62159	4.14367	6	666
CD177_02-UNTREATED	regulation of establishment or maintenance of cell polarity	GO_BP	Q14678	KANK1_HUMAN	KN motif and ankyrin repeat domain-containing protein 1	KANK1	23189	GO:0032878	0.00234902	35.04	0.0746606	2	12
CD177_02-UNTREATED	plasma membrane bounded cell projection assembly	GO_BP	Q14678	KANK1_HUMAN	KN motif and ankyrin repeat domain-containing protein 1	KANK1	23189	GO:0120031	0.637697	1.01145	0.989253	1	159
CD177_02-UNTREATED	biological adhesion	GO_BP	Q14678	KANK1_HUMAN	KN motif and ankyrin repeat domain-containing protein 1	KANK1	23189	GO:0022610	0.254004	1.83079	1.75452	3	282
CD177_02-UNTREATED	positive regulation of response to wounding	GO_BP	Q14678	KANK1_HUMAN	KN motif and ankyrin repeat domain-containing protein 1	KANK1	23189	GO:1903036	0.0952273	11.1079	0.0995475	1	16
CD177_02-UNTREATED	macromolecule biosynthetic process	GO_BP	Q14678	KANK1_HUMAN	KN motif and ankyrin repeat domain-containing protein 1	KANK1	23189	GO:0009059	0.647717	0.927379	9.40102	9	1511
CD177_02-UNTREATED	regulation of signaling	GO_BP	Q14678	KANK1_HUMAN	KN motif and ankyrin repeat domain-containing protein 1	KANK1	23189	GO:0023051	0.622323	0.9496	5.20136	5	836
CD177_02-UNTREATED	establishment of protein localization	GO_BP	Q14678	KANK1_HUMAN	KN motif and ankyrin repeat domain-containing protein 1	KANK1	23189	GO:0045184	0.578874	1.01141	3.96324	4	637
CD177_02-UNTREATED	regulation of protein complex assembly	GO_BP	Q14678	KANK1_HUMAN	KN motif and ankyrin repeat domain-containing protein 1	KANK1	23189	GO:0043254	0.0578081	3.77716	0.895928	3	144
CD177_02-UNTREATED	regulation of lamellipodium morphogenesis	GO_BP	Q14678	KANK1_HUMAN	KN motif and ankyrin repeat domain-containing protein 1	KANK1	23189	GO:2000392	0.0367801	33.419	0.0373303	1	6
CD177_02-UNTREATED	negative regulation of mRNA catabolic process	GO_BP	Q6PKG0	LARP1_HUMAN	La-related protein 1	LARP1	23367	GO:1902373	0.00475007	23.3267	0.105769	2	17
CD177_02-UNTREATED	interspecies interaction between organisms	GO_BP	Q6PKG0	LARP1_HUMAN	La-related protein 1	LARP1	23367	GO:0044419	0.899768	0.431846	2.1776	1	350
CD177_02-UNTREATED	positive regulation of gene expression	GO_BP	Q6PKG0	LARP1_HUMAN	La-related protein 1	LARP1	23367	GO:0010628	0.736424	0.787322	3.67081	3	590
CD177_02-UNTREATED	regulation of RNA metabolic process	GO_BP	Q6PKG0	LARP1_HUMAN	La-related protein 1	LARP1	23367	GO:0051252	0.294821	1.38343	7.34785	9	1181
CD177_02-UNTREATED	positive regulation of cellular protein metabolic process	GO_BP	Q6PKG0	LARP1_HUMAN	La-related protein 1	LARP1	23367	GO:0032270	0.51979	1.12646	2.70645	3	435
CD177_02-UNTREATED	positive regulation of multi-organism process	GO_BP	Q6PKG0	LARP1_HUMAN	La-related protein 1	LARP1	23367	GO:0043902	0.360828	2.34286	0.441742	1	71
CD177_02-UNTREATED	negative regulation of cellular metabolic process	GO_BP	Q6PKG0	LARP1_HUMAN	La-related protein 1	LARP1	23367	GO:0031324	0.924745	0.501846	5.25113	3	844
CD177_02-UNTREATED	mRNA stabilization	GO_BP	Q6PKG0	LARP1_HUMAN	La-related protein 1	LARP1	23367	GO:0048255	0.00321448	29.1833	0.0871041	2	14
CD177_02-UNTREATED	negative regulation of catabolic process	GO_BP	Q6PKG0	LARP1_HUMAN	La-related protein 1	LARP1	23367	GO:0009895	0.122814	3.56042	0.609729	2	98
CD177_02-UNTREATED	response to chemical	GO_BP	Q6PKG0	LARP1_HUMAN	La-related protein 1	LARP1	23367	GO:0042221	0.474647	1.13792	5.45645	6	877
CD177_02-UNTREATED	regulation of gene expression	GO_BP	Q6PKG0	LARP1_HUMAN	La-related protein 1	LARP1	23367	GO:0010468	0.363455	1.26884	8.72907	10	1403
CD177_02-UNTREATED	biological regulation	GO_BP	Q6PKG0	LARP1_HUMAN	La-related protein 1	LARP1	23367	GO:0065007	0.260441	1.7713	17.2031	19	2765
CD177_02-UNTREATED	positive regulation of cellular process	GO_BP	Q6PKG0	LARP1_HUMAN	La-related protein 1	LARP1	23367	GO:0048522	0.186567	1.59911	8.4802	11	1363
CD177_02-UNTREATED	cellular response to organic substance	GO_BP	Q6PKG0	LARP1_HUMAN	La-related protein 1	LARP1	23367	GO:0071310	0.171731	1.78171	3.8388	6	617
CD177_02-UNTREATED	RNA catabolic process	GO_BP	Q6PKG0	LARP1_HUMAN	La-related protein 1	LARP1	23367	GO:0006401	0.285922	1.99167	1.05769	2	170
CD177_02-UNTREATED	response to alcohol	GO_BP	Q6PKG0	LARP1_HUMAN	La-related protein 1	LARP1	23367	GO:0097305	0.197081	4.87395	0.21776	1	35
CD177_02-UNTREATED	response to organonitrogen compound	GO_BP	Q6PKG0	LARP1_HUMAN	La-related protein 1	LARP1	23367	GO:0010243	0.202012	2.07937	1.56165	3	251
CD177_02-UNTREATED	process utilizing autophagic mechanism	GO_BP	Q6PKG0	LARP1_HUMAN	La-related protein 1	LARP1	23367	GO:0061919	0.0908099	3.0868	1.08258	3	174
CD177_02-UNTREATED	regulation of cellular process	GO_BP	Q6PKG0	LARP1_HUMAN	La-related protein 1	LARP1	23367	GO:0050794	0.0940915	2.49815	15.7969	19	2539
CD177_02-UNTREATED	cellular macromolecule catabolic process	GO_BP	Q6PKG0	LARP1_HUMAN	La-related protein 1	LARP1	23367	GO:0044265	0.69592	0.839572	2.33937	2	376
CD177_02-UNTREATED	regulation of symbiosis, encompassing mutualism through parasitism	GO_BP	Q6PKG0	LARP1_HUMAN	La-related protein 1	LARP1	23367	GO:0043903	0.392613	2.09768	0.491516	1	79
CD177_02-UNTREATED	positive regulation of catabolic process	GO_BP	Q6PKG0	LARP1_HUMAN	La-related protein 1	LARP1	23367	GO:0009896	0.0690971	3.49238	0.964367	3	155
CD177_02-UNTREATED	organic substance biosynthetic process	GO_BP	Q6PKG0	LARP1_HUMAN	La-related protein 1	LARP1	23367	GO:1901576	0.63875	0.939266	10.3405	10	1662
CD177_02-UNTREATED	cellular response to chemical stimulus	GO_BP	Q6PKG0	LARP1_HUMAN	La-related protein 1	LARP1	23367	GO:0070887	0.262116	1.5156	4.37387	6	703
CD177_02-UNTREATED	viral genome replication	GO_BP	Q6PKG0	LARP1_HUMAN	La-related protein 1	LARP1	23367	GO:0019079	0.212126	4.4749	0.236425	1	38
CD177_02-UNTREATED	regulation of biological process	GO_BP	Q6PKG0	LARP1_HUMAN	La-related protein 1	LARP1	23367	GO:0050789	0.165985	2.09991	16.5373	19	2658
CD177_02-UNTREATED	regulation of cellular metabolic process	GO_BP	Q6PKG0	LARP1_HUMAN	La-related protein 1	LARP1	23367	GO:0031323	0.404137	1.2165	10.9316	12	1757
CD177_02-UNTREATED	positive regulation of macromolecule metabolic process	GO_BP	Q6PKG0	LARP1_HUMAN	La-related protein 1	LARP1	23367	GO:0010604	0.867503	0.623811	5.76753	4	927
CD177_02-UNTREATED	response to stress	GO_BP	Q6PKG0	LARP1_HUMAN	La-related protein 1	LARP1	23367	GO:0006950	0.201855	1.59938	5.80486	8	933
CD177_02-UNTREATED	regulation of translation	GO_BP	Q6PKG0	LARP1_HUMAN	La-related protein 1	LARP1	23367	GO:0006417	0.323476	1.80978	1.15724	2	186
CD177_02-UNTREATED	negative regulation of cellular protein metabolic process	GO_BP	Q6PKG0	LARP1_HUMAN	La-related protein 1	LARP1	23367	GO:0032269	0.684005	0.860109	2.28959	2	368
CD177_02-UNTREATED	cellular catabolic process	GO_BP	Q6PKG0	LARP1_HUMAN	La-related protein 1	LARP1	23367	GO:0044248	0.505743	1.12182	3.63971	4	585
CD177_02-UNTREATED	TOR signaling	GO_BP	Q6PKG0	LARP1_HUMAN	La-related protein 1	LARP1	23367	GO:0031929	0.00165298	15.2544	0.242647	3	39
CD177_02-UNTREATED	heterocycle metabolic process	GO_BP	Q6PKG0	LARP1_HUMAN	La-related protein 1	LARP1	23367	GO:0046483	0.762785	0.806271	11.1742	10	1796
CD177_02-UNTREATED	posttranscriptional regulation of gene expression	GO_BP	Q6PKG0	LARP1_HUMAN	La-related protein 1	LARP1	23367	GO:0010608	0.441794	1.38898	1.48077	2	238
CD177_02-UNTREATED	regulation of nitrogen compound metabolic process	GO_BP	Q6PKG0	LARP1_HUMAN	La-related protein 1	LARP1	23367	GO:0051171	0.646781	0.930723	10.3903	10	1670
CD177_02-UNTREATED	cellular response to alcohol	GO_BP	Q6PKG0	LARP1_HUMAN	La-related protein 1	LARP1	23367	GO:0097306	0.0838157	12.8242	0.0871041	1	14
CD177_02-UNTREATED	response to ether	GO_BP	Q6PKG0	LARP1_HUMAN	La-related protein 1	LARP1	23367	GO:0045472	0.0246659	55.7302	0.0248869	1	4
CD177_02-UNTREATED	translational initiation	GO_BP	Q6PKG0	LARP1_HUMAN	La-related protein 1	LARP1	23367	GO:0006413	0.465609	1.65986	0.61595	1	99
CD177_02-UNTREATED	positive regulation of viral genome replication	GO_BP	Q6PKG0	LARP1_HUMAN	La-related protein 1	LARP1	23367	GO:0045070	0.112091	9.24868	0.118213	1	19
CD177_02-UNTREATED	cellular response to rapamycin	GO_BP	Q6PKG0	LARP1_HUMAN	La-related protein 1	LARP1	23367	GO:0072752	0.00622172	Inf	0.00622172	1	1
CD177_02-UNTREATED	cellular response to organonitrogen compound	GO_BP	Q6PKG0	LARP1_HUMAN	La-related protein 1	LARP1	23367	GO:0071417	0.0756587	3.35376	1.0017	3	161
CD177_02-UNTREATED	negative regulation of biological process	GO_BP	Q6PKG0	LARP1_HUMAN	La-related protein 1	LARP1	23367	GO:0048519	0.418353	1.19319	9.0526	10	1455
CD177_02-UNTREATED	negative regulation of RNA metabolic process	GO_BP	Q6PKG0	LARP1_HUMAN	La-related protein 1	LARP1	23367	GO:0051253	0.563013	1.05091	2.87443	3	462
CD177_02-UNTREATED	positive regulation of autophagy	GO_BP	Q6PKG0	LARP1_HUMAN	La-related protein 1	LARP1	23367	GO:0010508	0.00219641	13.7132	0.267534	3	43
CD177_02-UNTREATED	positive regulation of biosynthetic process	GO_BP	Q6PKG0	LARP1_HUMAN	La-related protein 1	LARP1	23367	GO:0009891	0.717825	0.813808	3.57127	3	574
CD177_02-UNTREATED	negative regulation of macromolecule metabolic process	GO_BP	Q6PKG0	LARP1_HUMAN	La-related protein 1	LARP1	23367	GO:0010605	0.942276	0.466927	5.54355	3	891
CD177_02-UNTREATED	autophagy	GO_BP	Q6PKG0	LARP1_HUMAN	La-related protein 1	LARP1	23367	GO:0006914	0.0908099	3.0868	1.08258	3	174
CD177_02-UNTREATED	viral life cycle	GO_BP	Q6PKG0	LARP1_HUMAN	La-related protein 1	LARP1	23367	GO:0019058	0.458704	1.69544	0.603507	1	97
CD177_02-UNTREATED	regulation of macromolecule metabolic process	GO_BP	Q6PKG0	LARP1_HUMAN	La-related protein 1	LARP1	23367	GO:0060255	0.739796	0.831438	11.0062	10	1769
CD177_02-UNTREATED	RNA metabolic process	GO_BP	Q6PKG0	LARP1_HUMAN	La-related protein 1	LARP1	23367	GO:0016070	0.470132	1.12804	9.35124	10	1503
CD177_02-UNTREATED	signaling	GO_BP	Q6PKG0	LARP1_HUMAN	La-related protein 1	LARP1	23367	GO:0023052	0.314727	1.34387	8.43043	10	1355
CD177_02-UNTREATED	translation	GO_BP	Q6PKG0	LARP1_HUMAN	La-related protein 1	LARP1	23367	GO:0006412	0.490974	1.25676	1.62387	2	261
CD177_02-UNTREATED	positive regulation of cellular metabolic process	GO_BP	Q6PKG0	LARP1_HUMAN	La-related protein 1	LARP1	23367	GO:0031325	0.510567	1.08917	5.63688	6	906
CD177_02-UNTREATED	negative regulation of nitrogen compound metabolic process	GO_BP	Q6PKG0	LARP1_HUMAN	La-related protein 1	LARP1	23367	GO:0051172	0.900792	0.544437	4.93382	3	793
CD177_02-UNTREATED	macroautophagy	GO_BP	Q6PKG0	LARP1_HUMAN	La-related protein 1	LARP1	23367	GO:0016236	0.139638	3.27885	0.659502	2	106
CD177_02-UNTREATED	nucleic acid metabolic process	GO_BP	Q6PKG0	LARP1_HUMAN	La-related protein 1	LARP1	23367	GO:0090304	0.643777	0.933917	10.3716	10	1667
CD177_02-UNTREATED	negative regulation of cellular biosynthetic process	GO_BP	Q6PKG0	LARP1_HUMAN	La-related protein 1	LARP1	23367	GO:0031327	0.694574	0.847254	3.45305	3	555
CD177_02-UNTREATED	nucleobase-containing compound metabolic process	GO_BP	Q6PKG0	LARP1_HUMAN	La-related protein 1	LARP1	23367	GO:0006139	0.751004	0.819225	11.0871	10	1782
CD177_02-UNTREATED	catabolic process	GO_BP	Q6PKG0	LARP1_HUMAN	La-related protein 1	LARP1	23367	GO:0009056	0.593687	0.990338	4.03167	4	648
CD177_02-UNTREATED	cellular biosynthetic process	GO_BP	Q6PKG0	LARP1_HUMAN	La-related protein 1	LARP1	23367	GO:0044249	0.629639	0.948975	10.2845	10	1653
CD177_02-UNTREATED	amide biosynthetic process	GO_BP	Q6PKG0	LARP1_HUMAN	La-related protein 1	LARP1	23367	GO:0043604	0.517677	1.19191	1.70475	2	274
CD177_02-UNTREATED	signal transduction	GO_BP	Q6PKG0	LARP1_HUMAN	La-related protein 1	LARP1	23367	GO:0007165	0.236983	1.48706	7.91403	10	1272
CD177_02-UNTREATED	regulation of protein metabolic process	GO_BP	Q6PKG0	LARP1_HUMAN	La-related protein 1	LARP1	23367	GO:0051246	0.902877	0.540899	4.95871	3	797
CD177_02-UNTREATED	viral process	GO_BP	Q6PKG0	LARP1_HUMAN	La-related protein 1	LARP1	23367	GO:0016032	0.884921	0.460993	2.05317	1	330
CD177_02-UNTREATED	cellular macromolecule biosynthetic process	GO_BP	Q6PKG0	LARP1_HUMAN	La-related protein 1	LARP1	23367	GO:0034645	0.629438	0.947025	9.28903	9	1493
CD177_02-UNTREATED	positive regulation of biological process	GO_BP	Q6PKG0	LARP1_HUMAN	La-related protein 1	LARP1	23367	GO:0048518	0.298638	1.36952	9.29525	11	1494
CD177_02-UNTREATED	organic cyclic compound catabolic process	GO_BP	Q6PKG0	LARP1_HUMAN	La-related protein 1	LARP1	23367	GO:1901361	0.360678	1.657	1.25679	2	202
CD177_02-UNTREATED	organonitrogen compound biosynthetic process	GO_BP	Q6PKG0	LARP1_HUMAN	La-related protein 1	LARP1	23367	GO:1901566	0.776842	0.705963	2.72511	2	438
CD177_02-UNTREATED	positive regulation of viral process	GO_BP	Q6PKG0	LARP1_HUMAN	La-related protein 1	LARP1	23367	GO:0048524	0.283406	3.17033	0.329751	1	53
CD177_02-UNTREATED	regulation of cellular protein metabolic process	GO_BP	Q6PKG0	LARP1_HUMAN	La-related protein 1	LARP1	23367	GO:0032268	0.883334	0.573123	4.74095	3	762
CD177_02-UNTREATED	organic cyclic compound metabolic process	GO_BP	Q6PKG0	LARP1_HUMAN	La-related protein 1	LARP1	23367	GO:1901360	0.776674	0.790812	11.28	10	1813
CD177_02-UNTREATED	cellular protein metabolic process	GO_BP	Q6PKG0	LARP1_HUMAN	La-related protein 1	LARP1	23367	GO:0044267	0.967175	0.459184	8.56731	5	1377
CD177_02-UNTREATED	positive regulation of nitrogen compound metabolic process	GO_BP	Q6PKG0	LARP1_HUMAN	La-related protein 1	LARP1	23367	GO:0051173	0.830267	0.676384	5.43156	4	873
CD177_02-UNTREATED	RNA stabilization	GO_BP	Q6PKG0	LARP1_HUMAN	La-related protein 1	LARP1	23367	GO:0043489	0.00532375	21.8625	0.111991	2	18
CD177_02-UNTREATED	regulation of viral process	GO_BP	Q6PKG0	LARP1_HUMAN	La-related protein 1	LARP1	23367	GO:0050792	0.356745	2.3775	0.43552	1	70
CD177_02-UNTREATED	symbiosis, encompassing mutualism through parasitism	GO_BP	Q6PKG0	LARP1_HUMAN	La-related protein 1	LARP1	23367	GO:0044403	0.897664	0.436003	2.15894	1	347
CD177_02-UNTREATED	negative regulation of macromolecule biosynthetic process	GO_BP	Q6PKG0	LARP1_HUMAN	La-related protein 1	LARP1	23367	GO:0010558	0.685689	0.860164	3.4095	3	548
CD177_02-UNTREATED	regulation of biosynthetic process	GO_BP	Q6PKG0	LARP1_HUMAN	La-related protein 1	LARP1	23367	GO:0009889	0.428042	1.18194	8.13179	9	1307
CD177_02-UNTREATED	response to oxygen-containing compound	GO_BP	Q6PKG0	LARP1_HUMAN	La-related protein 1	LARP1	23367	GO:1901700	0.412492	1.34574	2.31448	3	372
CD177_02-UNTREATED	regulation of viral genome replication	GO_BP	Q6PKG0	LARP1_HUMAN	La-related protein 1	LARP1	23367	GO:0045069	0.171393	5.7225	0.186652	1	30
CD177_02-UNTREATED	negative regulation of gene expression	GO_BP	Q6PKG0	LARP1_HUMAN	La-related protein 1	LARP1	23367	GO:0010629	0.813656	0.677711	4.14989	3	667
CD177_02-UNTREATED	cellular response to oxygen-containing compound	GO_BP	Q6PKG0	LARP1_HUMAN	La-related protein 1	LARP1	23367	GO:1901701	0.242034	1.88197	1.71097	3	275
CD177_02-UNTREATED	regulation of cellular amide metabolic process	GO_BP	Q6PKG0	LARP1_HUMAN	La-related protein 1	LARP1	23367	GO:0034248	0.342139	1.73021	1.20701	2	194
CD177_02-UNTREATED	positive regulation of cellular catabolic process	GO_BP	Q6PKG0	LARP1_HUMAN	La-related protein 1	LARP1	23367	GO:0031331	0.0530029	3.92183	0.864819	3	139
CD177_02-UNTREATED	multi-organism process	GO_BP	Q6PKG0	LARP1_HUMAN	La-related protein 1	LARP1	23367	GO:0051704	0.984463	0.228054	3.78281	1	608
CD177_02-UNTREATED	cellular process	GO_BP	Q6PKG0	LARP1_HUMAN	La-related protein 1	LARP1	23367	GO:0009987	0.359943	Inf	21.0045	22	3376
CD177_02-UNTREATED	negative regulation of protein metabolic process	GO_BP	Q6PKG0	LARP1_HUMAN	La-related protein 1	LARP1	23367	GO:0051248	0.697385	0.837067	2.34559	2	377
CD177_02-UNTREATED	response to external stimulus	GO_BP	Q6PKG0	LARP1_HUMAN	La-related protein 1	LARP1	23367	GO:0009605	0.101561	2.26412	2.54468	5	409
CD177_02-UNTREATED	negative regulation of cellular macromolecule biosynthetic process	GO_BP	Q6PKG0	LARP1_HUMAN	La-related protein 1	LARP1	23367	GO:2000113	0.663401	0.892943	3.30373	3	531
CD177_02-UNTREATED	negative regulation of metabolic process	GO_BP	Q6PKG0	LARP1_HUMAN	La-related protein 1	LARP1	23367	GO:0009892	0.959202	0.428	5.91063	3	950
CD177_02-UNTREATED	cellular metabolic process	GO_BP	Q6PKG0	LARP1_HUMAN	La-related protein 1	LARP1	23367	GO:0044237	0.889212	0.644665	16.0645	14	2582
CD177_02-UNTREATED	organonitrogen compound metabolic process	GO_BP	Q6PKG0	LARP1_HUMAN	La-related protein 1	LARP1	23367	GO:1901564	0.98954	0.372246	9.681	5	1556
CD177_02-UNTREATED	nitrogen compound metabolic process	GO_BP	Q6PKG0	LARP1_HUMAN	La-related protein 1	LARP1	23367	GO:0006807	0.984729	0.433701	15.3179	11	2462
CD177_02-UNTREATED	cellular response to nitrogen compound	GO_BP	Q6PKG0	LARP1_HUMAN	La-related protein 1	LARP1	23367	GO:1901699	0.113762	2.77778	1.19457	3	192
CD177_02-UNTREATED	positive regulation of metabolic process	GO_BP	Q6PKG0	LARP1_HUMAN	La-related protein 1	LARP1	23367	GO:0009893	0.59093	0.98772	6.05373	6	973
CD177_02-UNTREATED	cellular response to endogenous stimulus	GO_BP	Q6PKG0	LARP1_HUMAN	La-related protein 1	LARP1	23367	GO:0071495	0.382525	1.41836	2.20871	3	355
CD177_02-UNTREATED	regulation of autophagy	GO_BP	Q6PKG0	LARP1_HUMAN	La-related protein 1	LARP1	23367	GO:0010506	0.037454	4.54416	0.752828	3	121
CD177_02-UNTREATED	regulation of macroautophagy	GO_BP	Q6PKG0	LARP1_HUMAN	La-related protein 1	LARP1	23367	GO:0016241	0.335954	2.56696	0.404412	1	65
CD177_02-UNTREATED	cellular aromatic compound metabolic process	GO_BP	Q6PKG0	LARP1_HUMAN	La-related protein 1	LARP1	23367	GO:0006725	0.763615	0.805353	11.1804	10	1797
CD177_02-UNTREATED	aromatic compound catabolic process	GO_BP	Q6PKG0	LARP1_HUMAN	La-related protein 1	LARP1	23367	GO:0019439	0.353743	1.68376	1.23812	2	199
CD177_02-UNTREATED	response to amino acid starvation	GO_BP	Q6PKG0	LARP1_HUMAN	La-related protein 1	LARP1	23367	GO:1990928	0.0185545	83.619	0.0186652	1	3
CD177_02-UNTREATED	mRNA metabolic process	GO_BP	Q6PKG0	LARP1_HUMAN	La-related protein 1	LARP1	23367	GO:0016071	0.235297	1.73981	2.50113	4	402
CD177_02-UNTREATED	response to organic substance	GO_BP	Q6PKG0	LARP1_HUMAN	La-related protein 1	LARP1	23367	GO:0010033	0.301639	1.42767	4.58541	6	737
CD177_02-UNTREATED	nucleobase-containing compound catabolic process	GO_BP	Q6PKG0	LARP1_HUMAN	La-related protein 1	LARP1	23367	GO:0034655	0.344464	1.72073	1.21324	2	195
CD177_02-UNTREATED	metabolic process	GO_BP	Q6PKG0	LARP1_HUMAN	La-related protein 1	LARP1	23367	GO:0008152	0.921371	0.589992	16.4378	14	2642
CD177_02-UNTREATED	mRNA catabolic process	GO_BP	Q6PKG0	LARP1_HUMAN	La-related protein 1	LARP1	23367	GO:0006402	0.260064	2.13822	0.989253	2	159
CD177_02-UNTREATED	response to nutrient levels	GO_BP	Q6PKG0	LARP1_HUMAN	La-related protein 1	LARP1	23367	GO:0031667	0.137506	3.31165	0.653281	2	105
CD177_02-UNTREATED	cellular macromolecule metabolic process	GO_BP	Q6PKG0	LARP1_HUMAN	La-related protein 1	LARP1	23367	GO:0044260	0.963394	0.510099	14.5464	11	2338
CD177_02-UNTREATED	primary metabolic process	GO_BP	Q6PKG0	LARP1_HUMAN	La-related protein 1	LARP1	23367	GO:0044238	0.92702	0.585055	15.6414	13	2514
CD177_02-UNTREATED	response to rapamycin	GO_BP	Q6PKG0	LARP1_HUMAN	La-related protein 1	LARP1	23367	GO:1901355	0.0124065	167.286	0.0124434	1	2
CD177_02-UNTREATED	biosynthetic process	GO_BP	Q6PKG0	LARP1_HUMAN	La-related protein 1	LARP1	23367	GO:0009058	0.645781	0.931786	10.384	10	1669
CD177_02-UNTREATED	regulation of mRNA catabolic process	GO_BP	Q6PKG0	LARP1_HUMAN	La-related protein 1	LARP1	23367	GO:0061013	0.0744644	4.8493	0.454186	2	73
CD177_02-UNTREATED	response to extracellular stimulus	GO_BP	Q6PKG0	LARP1_HUMAN	La-related protein 1	LARP1	23367	GO:0009991	0.159155	3.00973	0.715498	2	115
CD177_02-UNTREATED	regulation of primary metabolic process	GO_BP	Q6PKG0	LARP1_HUMAN	La-related protein 1	LARP1	23367	GO:0080090	0.50661	1.0867	10.5458	11	1695
CD177_02-UNTREATED	cellular response to stimulus	GO_BP	Q6PKG0	LARP1_HUMAN	La-related protein 1	LARP1	23367	GO:0051716	0.447597	1.15715	10.2036	11	1640
CD177_02-UNTREATED	macromolecule catabolic process	GO_BP	Q6PKG0	LARP1_HUMAN	La-related protein 1	LARP1	23367	GO:0009057	0.763909	0.726824	2.65667	2	427
CD177_02-UNTREATED	negative regulation of nucleobase-containing compound metabolic process	GO_BP	Q6PKG0	LARP1_HUMAN	La-related protein 1	LARP1	23367	GO:0045934	0.641516	0.925781	3.20419	3	515
CD177_02-UNTREATED	gene expression	GO_BP	Q6PKG0	LARP1_HUMAN	La-related protein 1	LARP1	23367	GO:0010467	0.470081	1.1297	10.3343	11	1661
CD177_02-UNTREATED	cellular response to ether	GO_BP	Q6PKG0	LARP1_HUMAN	La-related protein 1	LARP1	23367	GO:0071362	0.0124065	167.286	0.0124434	1	2
CD177_02-UNTREATED	positive regulation of cellular biosynthetic process	GO_BP	Q6PKG0	LARP1_HUMAN	La-related protein 1	LARP1	23367	GO:0031328	0.710619	0.824127	3.53394	3	568
CD177_02-UNTREATED	positive regulation of translation	GO_BP	Q6PKG0	LARP1_HUMAN	La-related protein 1	LARP1	23367	GO:0045727	0.0420572	6.7902	0.329751	2	53
CD177_02-UNTREATED	cellular nitrogen compound catabolic process	GO_BP	Q6PKG0	LARP1_HUMAN	La-related protein 1	LARP1	23367	GO:0044270	0.353743	1.68376	1.23812	2	199
CD177_02-UNTREATED	peptide metabolic process	GO_BP	Q6PKG0	LARP1_HUMAN	La-related protein 1	LARP1	23367	GO:0006518	0.525724	1.17319	1.72964	2	278
CD177_02-UNTREATED	response to stimulus	GO_BP	Q6PKG0	LARP1_HUMAN	La-related protein 1	LARP1	23367	GO:0050896	0.522405	1.07198	11.6222	12	1868
CD177_02-UNTREATED	regulation of mRNA metabolic process	GO_BP	Q6PKG0	LARP1_HUMAN	La-related protein 1	LARP1	23367	GO:1903311	0.220358	2.41	0.883484	2	142
CD177_02-UNTREATED	cellular amide metabolic process	GO_BP	Q6PKG0	LARP1_HUMAN	La-related protein 1	LARP1	23367	GO:0043603	0.566607	1.08316	1.86029	2	299
CD177_02-UNTREATED	positive regulation of macromolecule biosynthetic process	GO_BP	Q6PKG0	LARP1_HUMAN	La-related protein 1	LARP1	23367	GO:0010557	0.690787	0.852747	3.43439	3	552
CD177_02-UNTREATED	negative regulation of translation	GO_BP	Q6PKG0	LARP1_HUMAN	La-related protein 1	LARP1	23367	GO:0017148	0.135382	3.3451	0.647059	2	104
CD177_02-UNTREATED	negative regulation of RNA catabolic process	GO_BP	Q6PKG0	LARP1_HUMAN	La-related protein 1	LARP1	23367	GO:1902369	0.00791777	17.47	0.136878	2	22
CD177_02-UNTREATED	negative regulation of cellular process	GO_BP	Q6PKG0	LARP1_HUMAN	La-related protein 1	LARP1	23367	GO:0048523	0.28651	1.39184	8.25	10	1326
CD177_02-UNTREATED	protein metabolic process	GO_BP	Q6PKG0	LARP1_HUMAN	La-related protein 1	LARP1	23367	GO:0019538	0.976753	0.429136	8.92195	5	1434
CD177_02-UNTREATED	heterocycle catabolic process	GO_BP	Q6PKG0	LARP1_HUMAN	La-related protein 1	LARP1	23367	GO:0046700	0.353743	1.68376	1.23812	2	199
CD177_02-UNTREATED	cellular nitrogen compound biosynthetic process	GO_BP	Q6PKG0	LARP1_HUMAN	La-related protein 1	LARP1	23367	GO:0044271	0.601403	0.977404	9.12104	9	1466
CD177_02-UNTREATED	macromolecule biosynthetic process	GO_BP	Q6PKG0	LARP1_HUMAN	La-related protein 1	LARP1	23367	GO:0009059	0.647717	0.927379	9.40102	9	1511
CD177_02-UNTREATED	cellular response to ketone	GO_BP	Q6PKG0	LARP1_HUMAN	La-related protein 1	LARP1	23367	GO:1901655	0.144922	6.9246	0.155543	1	25
CD177_02-UNTREATED	regulation of nucleobase-containing compound metabolic process	GO_BP	Q6PKG0	LARP1_HUMAN	La-related protein 1	LARP1	23367	GO:0019219	0.411612	1.20385	8.03846	9	1292
CD177_02-UNTREATED	cellular nitrogen compound metabolic process	GO_BP	Q6PKG0	LARP1_HUMAN	La-related protein 1	LARP1	23367	GO:0034641	0.829533	0.729278	11.7217	10	1884
CD177_02-UNTREATED	regulation of catabolic process	GO_BP	Q6PKG0	LARP1_HUMAN	La-related protein 1	LARP1	23367	GO:0009894	0.150038	2.12985	2.0905	4	336
CD177_02-UNTREATED	cellular response to organic cyclic compound	GO_BP	Q6PKG0	LARP1_HUMAN	La-related protein 1	LARP1	23367	GO:0071407	0.321137	1.82022	1.15102	2	185
CD177_02-UNTREATED	response to endogenous stimulus	GO_BP	Q6PKG0	LARP1_HUMAN	La-related protein 1	LARP1	23367	GO:0009719	0.45078	1.26114	2.45136	3	394
CD177_02-UNTREATED	intracellular signal transduction	GO_BP	Q6PKG0	LARP1_HUMAN	La-related protein 1	LARP1	23367	GO:0035556	0.175718	1.71111	4.72851	7	760
CD177_02-UNTREATED	regulation of RNA stability	GO_BP	Q6PKG0	LARP1_HUMAN	La-related protein 1	LARP1	23367	GO:0043487	0.0691939	5.06765	0.43552	2	70
CD177_02-UNTREATED	response to starvation	GO_BP	Q6PKG0	LARP1_HUMAN	La-related protein 1	LARP1	23367	GO:0042594	0.0479904	6.28909	0.354638	2	57
CD177_02-UNTREATED	macromolecule metabolic process	GO_BP	Q6PKG0	LARP1_HUMAN	La-related protein 1	LARP1	23367	GO:0043170	0.975362	0.472758	14.9135	11	2397
CD177_02-UNTREATED	response to nitrogen compound	GO_BP	Q6PKG0	LARP1_HUMAN	La-related protein 1	LARP1	23367	GO:1901698	0.260893	1.80268	1.77941	3	286
CD177_02-UNTREATED	cell communication	GO_BP	Q6PKG0	LARP1_HUMAN	La-related protein 1	LARP1	23367	GO:0007154	0.183578	1.60682	8.45532	11	1359
CD177_02-UNTREATED	regulation of viral life cycle	GO_BP	Q6PKG0	LARP1_HUMAN	La-related protein 1	LARP1	23367	GO:1903900	0.231769	4.03368	0.261312	1	42
CD177_02-UNTREATED	negative regulation of cellular catabolic process	GO_BP	Q6PKG0	LARP1_HUMAN	La-related protein 1	LARP1	23367	GO:0031330	0.0929241	4.23827	0.516403	2	83
CD177_02-UNTREATED	regulation of biological quality	GO_BP	Q6PKG0	LARP1_HUMAN	La-related protein 1	LARP1	23367	GO:0065008	0.537697	1.06044	4.77828	5	768
CD177_02-UNTREATED	response to ketone	GO_BP	Q6PKG0	LARP1_HUMAN	La-related protein 1	LARP1	23367	GO:1901654	0.269662	3.36735	0.311086	1	50
CD177_02-UNTREATED	regulation of metabolic process	GO_BP	Q6PKG0	LARP1_HUMAN	La-related protein 1	LARP1	23367	GO:0019222	0.515959	1.07935	11.5848	12	1862
CD177_02-UNTREATED	regulation of mRNA stability	GO_BP	Q6PKG0	LARP1_HUMAN	La-related protein 1	LARP1	23367	GO:0043488	0.0607113	5.47778	0.404412	2	65
CD177_02-UNTREATED	regulation of multi-organism process	GO_BP	Q6PKG0	LARP1_HUMAN	La-related protein 1	LARP1	23367	GO:0043900	0.498888	1.50176	0.678167	1	109
CD177_02-UNTREATED	positive regulation of viral life cycle	GO_BP	Q6PKG0	LARP1_HUMAN	La-related protein 1	LARP1	23367	GO:1903902	0.1609	6.14991	0.174208	1	28
CD177_02-UNTREATED	peptide biosynthetic process	GO_BP	Q6PKG0	LARP1_HUMAN	La-related protein 1	LARP1	23367	GO:0043043	0.503401	1.22604	1.6612	2	267
CD177_02-UNTREATED	negative regulation of biosynthetic process	GO_BP	Q6PKG0	LARP1_HUMAN	La-related protein 1	LARP1	23367	GO:0009890	0.698329	0.841821	3.47172	3	558
CD177_02-UNTREATED	regulation of cellular catabolic process	GO_BP	Q6PKG0	LARP1_HUMAN	La-related protein 1	LARP1	23367	GO:0031329	0.0983461	2.52739	1.79186	4	288
CD177_02-UNTREATED	positive regulation of protein metabolic process	GO_BP	Q6PKG0	LARP1_HUMAN	La-related protein 1	LARP1	23367	GO:0051247	0.564575	1.04828	2.88066	3	463
CD177_02-UNTREATED	organic substance catabolic process	GO_BP	Q6PKG0	LARP1_HUMAN	La-related protein 1	LARP1	23367	GO:1901575	0.864548	0.564272	3.30373	2	531
CD177_02-UNTREATED	regulation of cellular macromolecule biosynthetic process	GO_BP	Q6PKG0	LARP1_HUMAN	La-related protein 1	LARP1	23367	GO:2000112	0.379074	1.24925	7.85181	9	1262
CD177_02-UNTREATED	response to organic cyclic compound	GO_BP	Q6PKG0	LARP1_HUMAN	La-related protein 1	LARP1	23367	GO:0014070	0.486793	1.26732	1.61143	2	259
CD177_02-UNTREATED	negative regulation of mRNA metabolic process	GO_BP	Q6PKG0	LARP1_HUMAN	La-related protein 1	LARP1	23367	GO:1903312	0.0261734	8.91026	0.25509	2	41
CD177_02-UNTREATED	positive regulation of cellular amide metabolic process	GO_BP	Q6PKG0	LARP1_HUMAN	La-related protein 1	LARP1	23367	GO:0034250	0.0479904	6.28909	0.354638	2	57
CD177_02-UNTREATED	TORC1 signaling	GO_BP	Q6PKG0	LARP1_HUMAN	La-related protein 1	LARP1	23367	GO:0038202	0.0838157	12.8242	0.0871041	1	14
CD177_02-UNTREATED	negative regulation of cellular amide metabolic process	GO_BP	Q6PKG0	LARP1_HUMAN	La-related protein 1	LARP1	23367	GO:0034249	0.139638	3.27885	0.659502	2	106
CD177_02-UNTREATED	cell proliferation	GO_BP	Q6PKG0	LARP1_HUMAN	La-related protein 1	LARP1	23367	GO:0008283	0.0296932	2.8	3.16686	7	509
CD177_02-UNTREATED	positive regulation of macroautophagy	GO_BP	Q6PKG0	LARP1_HUMAN	La-related protein 1	LARP1	23367	GO:0016239	0.166162	5.92857	0.18043	1	29
CD177_02-UNTREATED	regulation of macromolecule biosynthetic process	GO_BP	Q6PKG0	LARP1_HUMAN	La-related protein 1	LARP1	23367	GO:0010556	0.397451	1.22326	7.95758	9	1279
CD177_02-UNTREATED	organic substance metabolic process	GO_BP	Q6PKG0	LARP1_HUMAN	La-related protein 1	LARP1	23367	GO:0071704	0.944918	0.548401	15.9276	13	2560
CD177_02-UNTREATED	regulation of cellular biosynthetic process	GO_BP	Q6PKG0	LARP1_HUMAN	La-related protein 1	LARP1	23367	GO:0031326	0.419269	1.19356	8.08201	9	1299
CD177_02-UNTREATED	mRNA splicing, via spliceosome	GO_BP	Q9UQ35	SRRM2_HUMAN	Serine/arginine repetitive matrix protein 2	SRRM2	23524	GO:0000398	0.316453	1.84144	1.13857	2	183
CD177_02-UNTREATED	mRNA processing	GO_BP	Q9UQ35	SRRM2_HUMAN	Serine/arginine repetitive matrix protein 2	SRRM2	23524	GO:0006397	0.210201	2.03516	1.59276	3	256
CD177_02-UNTREATED	cellular metabolic process	GO_BP	Q9UQ35	SRRM2_HUMAN	Serine/arginine repetitive matrix protein 2	SRRM2	23524	GO:0044237	0.889212	0.644665	16.0645	14	2582
CD177_02-UNTREATED	cellular macromolecule metabolic process	GO_BP	Q9UQ35	SRRM2_HUMAN	Serine/arginine repetitive matrix protein 2	SRRM2	23524	GO:0044260	0.963394	0.510099	14.5464	11	2338
CD177_02-UNTREATED	RNA splicing, via transesterification reactions	GO_BP	Q9UQ35	SRRM2_HUMAN	Serine/arginine repetitive matrix protein 2	SRRM2	23524	GO:0000375	0.321137	1.82022	1.15102	2	185
CD177_02-UNTREATED	cellular aromatic compound metabolic process	GO_BP	Q9UQ35	SRRM2_HUMAN	Serine/arginine repetitive matrix protein 2	SRRM2	23524	GO:0006725	0.763615	0.805353	11.1804	10	1797
CD177_02-UNTREATED	organic cyclic compound metabolic process	GO_BP	Q9UQ35	SRRM2_HUMAN	Serine/arginine repetitive matrix protein 2	SRRM2	23524	GO:1901360	0.776674	0.790812	11.28	10	1813
CD177_02-UNTREATED	metabolic process	GO_BP	Q9UQ35	SRRM2_HUMAN	Serine/arginine repetitive matrix protein 2	SRRM2	23524	GO:0008152	0.921371	0.589992	16.4378	14	2642
CD177_02-UNTREATED	RNA metabolic process	GO_BP	Q9UQ35	SRRM2_HUMAN	Serine/arginine repetitive matrix protein 2	SRRM2	23524	GO:0016070	0.470132	1.12804	9.35124	10	1503
CD177_02-UNTREATED	nucleic acid metabolic process	GO_BP	Q9UQ35	SRRM2_HUMAN	Serine/arginine repetitive matrix protein 2	SRRM2	23524	GO:0090304	0.643777	0.933917	10.3716	10	1667
CD177_02-UNTREATED	cellular nitrogen compound metabolic process	GO_BP	Q9UQ35	SRRM2_HUMAN	Serine/arginine repetitive matrix protein 2	SRRM2	23524	GO:0034641	0.829533	0.729278	11.7217	10	1884
CD177_02-UNTREATED	nitrogen compound metabolic process	GO_BP	Q9UQ35	SRRM2_HUMAN	Serine/arginine repetitive matrix protein 2	SRRM2	23524	GO:0006807	0.984729	0.433701	15.3179	11	2462
CD177_02-UNTREATED	organic substance metabolic process	GO_BP	Q9UQ35	SRRM2_HUMAN	Serine/arginine repetitive matrix protein 2	SRRM2	23524	GO:0071704	0.944918	0.548401	15.9276	13	2560
CD177_02-UNTREATED	RNA processing	GO_BP	Q9UQ35	SRRM2_HUMAN	Serine/arginine repetitive matrix protein 2	SRRM2	23524	GO:0006396	0.304261	1.52865	2.79977	4	450
CD177_02-UNTREATED	cellular process	GO_BP	Q9UQ35	SRRM2_HUMAN	Serine/arginine repetitive matrix protein 2	SRRM2	23524	GO:0009987	0.359943	Inf	21.0045	22	3376
CD177_02-UNTREATED	RNA splicing, via transesterification reactions with bulged adenosine as nucleophile	GO_BP	Q9UQ35	SRRM2_HUMAN	Serine/arginine repetitive matrix protein 2	SRRM2	23524	GO:0000377	0.316453	1.84144	1.13857	2	183
[truncated: 39,237 more rows]
