# Supplementary material for: The neutrophil protein CD177 is a novel PDPN receptor that regulates human cancer-associated fibroblast physiology
Source: PLoS One. 2021 Dec 8;16(12):e0260800. doi: 10.1371/journal.pone.0260800 (PMC8654239; doi:10.1371/journal.pone.0260800)
Supplement: S6 Table — (XLSX) [file pone.0260800.s009.xlsx]

## Sheet: GO_to_custom_term_mapping
BroadTerm	GO Ontology Term
cell growth and differentiation	basal cortex
cell growth and differentiation	positive regulation of autophagy
cell growth and differentiation	basal part of cell
cell growth and differentiation	cellular response to interleukin-7
cell growth and differentiation	organelle outer membrane
cell growth and differentiation	outer membrane
cell growth and differentiation	regulation of biological quality
cell growth and differentiation	cell cortex region
cell growth and differentiation	negative regulation of cellular component movement
cell growth and differentiation
cell growth and differentiation	lysosome
cell growth and differentiation	lytic vacuole
cell growth and differentiation	cellular component assembly involved in morphogenesis
cell growth and differentiation	establishment of organelle localization
cell growth and differentiation	maintenance of cell number
cell growth and differentiation	cellular response to fibroblast growth factor stimulus
cell growth and differentiation	response to fibroblast growth factor
cell growth and differentiation	positive regulation of translation
cell growth and differentiation	positive regulation of epithelial to mesenchymal transition
cell growth and differentiation	histone deacetylase complex
cell growth and differentiation	cellular response to insulin stimulus
cell growth and differentiation	ciliary plasm
cell growth and differentiation	import into cell
cell growth and differentiation	cell fate commitment
cell growth and differentiation	double-strand break repair via nonhomologous end joining
cell growth and differentiation	cell activation
cell growth and differentiation	non-recombinational repair
cell growth and differentiation	fibroblast growth factor receptor signaling pathway
cell growth and differentiation	cellular protein complex assembly
cell growth and differentiation	organelle localization
cell growth and differentiation	regulation of autophagy
cell growth and differentiation	positive regulation of cellular component biogenesis
cell growth and differentiation	positive regulation of endothelial cell proliferation
cell growth and differentiation	erythrocyte differentiation
cell growth and differentiation	nuclear body
cell growth and differentiation	negative regulation of organelle organization
cell growth and differentiation	cellular response to topologically incorrect protein
cell growth and differentiation	fibrillar center
cell growth and differentiation	negative regulation of proteolysis
cell growth and differentiation	cell cortex part
cell growth and differentiation	nucleoplasm part
cell growth and differentiation	erythrocyte homeostasis
cell growth and differentiation	cellular response to peptide hormone stimulus
cell growth and differentiation	negative regulation of translation
cell growth and differentiation	nuclear speck
cell growth and differentiation	organelle membrane
cell growth and differentiation	positive regulation of growth
cell growth and differentiation	regulation of cellular component movement
cell growth and differentiation	cellular response to peptide
cell growth and differentiation	homeostasis of number of cells
cell growth and differentiation	regulation of cellular component biogenesis
cell growth and differentiation	growth
cell growth and differentiation	cell cortex
cell growth and differentiation	regulation of growth
cell growth and differentiation	cellular response to hormone stimulus
cell growth and differentiation	cell proliferation
cell growth and differentiation	cellular response to acid chemical
cell growth and differentiation	cytoplasmic region
cell growth and differentiation	cellular response to organonitrogen compound
cell growth and differentiation	regulation of translation
cell growth and differentiation	negative regulation of apoptotic process
cell growth and differentiation	cellular response to endogenous stimulus
cell growth and differentiation	negative regulation of programmed cell death
cell growth and differentiation	negative regulation of cell death
cell growth and differentiation	covalent chromatin modification
cell growth and differentiation	cellular response to oxygen-containing compound
cell growth and differentiation	DNA-templated transcription, initiation
cell growth and differentiation	cellular response to chemical stimulus
cell growth and differentiation	positive regulation of gene expression
cell growth and differentiation	cellular response to organic substance
cell growth and differentiation	regulation of cell development
cell growth and differentiation	negative regulation of response to stimulus
cell growth and differentiation	regulation of cellular component organization
cell growth and differentiation	cellular component morphogenesis
cell growth and differentiation	regulation of cell differentiation
cell growth and differentiation	cell differentiation
cell growth and differentiation	cell periphery
cell growth and differentiation	localization of cell
cell growth and differentiation	regulation of localization
cell growth and differentiation	regulation of catalytic activity
cell growth and differentiation	regulation of cell communication
cytoskeleton related	basement membrane assembly
cytoskeleton related	regulation of basement membrane organization
cytoskeleton related	negative regulation of supramolecular fiber organization
cytoskeleton related	basement membrane organization
cytoskeleton related	negative regulation of cytoskeleton organization
cytoskeleton related	intermediate filament cytoskeleton
cytoskeleton related	microtubule bundle formation
cytoskeleton related	negative regulation of actin filament bundle assembly
cytoskeleton related	microtubule plus-end binding
cytoskeleton related	establishment of cell polarity
cytoskeleton related	regulation of protein polymerization
cytoskeleton related	cytoskeleton
cytoskeleton related	cadherin binding
cytoskeleton related	regulation of microtubule cytoskeleton organization
cytoskeleton related	regulation of microtubule-based process
cytoskeleton related	establishment or maintenance of cell polarity
cytoskeleton related	cytoskeleton organization
cytoskeleton related	regulation of supramolecular fiber organization
cytoskeleton related	microtubule plus-end
cytoskeleton related	regulation of actin filament organization
cytoskeleton related	cytoskeletal part
cytoskeleton related	cell projection part
cytoskeleton related	plasma membrane bounded cell projection part
cytoskeleton related	microtubule binding
cytoskeleton related	microtubule end
cytoskeleton related	regulation of cytoskeleton organization
cytoskeleton related	regulation of actin cytoskeleton organization
cytoskeleton related	supramolecular fiber organization
cytoskeleton related	regulation of actin filament-based process
cytoskeleton related	tubulin binding
cytoskeleton related	microtubule cytoskeleton organization
cytoskeleton related	microtubule-based process
cytoskeleton related	regulation of cell proliferation
cytoskeleton related	lamellipodium
cytoskeleton related	actin polymerization or depolymerization
cytoskeleton related	microtubule
cytoskeleton related	supramolecular complex
cytoskeleton related	supramolecular fiber
cytoskeleton related	supramolecular polymer
cytoskeleton related	polymeric cytoskeletal fiber
cytoskeleton related	cell leading edge
cytoskeleton related	actin cytoskeleton organization
cytoskeleton related	cell projection
cytoskeleton related	actin filament-based process
cytoskeleton related	plasma membrane bounded cell projection
cytoskeleton related	cytoskeletal protein binding
cytoskeleton related	cell projection organization
cytoskeleton related	microtubule cytoskeleton
development	basement membrane assembly involved in embryonic body morphogenesis
development	positive regulation of basement membrane assembly involved in embryonic body morphogenesis
development	regulation of basement membrane assembly involved in embryonic body morphogenesis
development	embryonic body morphogenesis
development	skeletal muscle tissue regeneration
development	positive regulation of embryonic development
development	tissue regeneration
development	gastrulation
development	regulation of gastrulation
development	body morphogenesis
development	metanephros development
development	mesenchyme development
development	regulation of embryonic development
development	intraspecies interaction between organisms
development	social behavior
development	stem cell division
development	developmental process involved in reproduction
development	multi-organism behavior
development	appendage morphogenesis
development	limb morphogenesis
development	stem cell population maintenance
development	development of primary male sexual characteristics
development	male gonad development
development	appendage development
development	limb development
development	dendritic spine morphogenesis
development	regulation of dendritic spine development
development	positive regulation of dendritic spine development
development	male sex differentiation
development	mesenchymal cell differentiation
development	kidney development
development	multicellular organism growth
development	morphogenesis of an epithelial sheet
development	renal system development
development	sex differentiation
development	hepaticobiliary system development
development	positive regulation of dendrite development
development	embryonic morphogenesis
development	regulation of dendrite development
development	respiratory system development
development	embryo development
development	urogenital system development
development	reproductive structure development
development	reproductive system development
development	tube development
development	developmental growth
development	spermatogenesis
development	muscle organ development
development	striated muscle tissue development
development	regulation of developmental growth
development	male gamete generation
development	learning
development	anatomical structure formation involved in morphogenesis
development	muscle tissue development
development	positive regulation of hemopoiesis
development	regulation of gene expression, epigenetic
development	dendrite development
development	multicellular organism reproduction
development	multicellular organismal reproductive process
development	heart development
development	reproduction
development	reproductive process
development	regulation of neurogenesis
development	multi-organism reproductive process
development	brain development
development	positive regulation of developmental process
development	regulation of nervous system development
development	central nervous system development
development	tissue development
development	regulation of multicellular organismal development
development	animal organ development
development	nervous system development
development	positive regulation of multicellular organismal process
development	neuron development
development	regulation of developmental process
development	cell development
development	regulation of multicellular organismal process
extracellular matrix	positive regulation of extracellular matrix assembly
extracellular matrix	regulation of extracellular matrix assembly
extracellular matrix	extracellular matrix assembly
extracellular matrix	positive regulation of extracellular matrix organization
extracellular matrix	extracellular matrix organization
extracellular matrix	extracellular structure organization
extracellular matrix	regulation of cell-substrate adhesion
extracellular matrix	regulation of extracellular matrix organization
extracellular matrix	cell adhesion molecule binding
extracellular matrix	cell-substrate adhesion
extracellular matrix	negative regulation of cell-matrix adhesion
extracellular matrix	response to extracellular stimulus
extracellular matrix	cellular response to extracellular stimulus
extracellular matrix	negative regulation of cell-substrate adhesion
extracellular matrix	extracellular matrix
immune system processes	negative regulation of lymphocyte apoptotic process
immune system processes	regulation of lymphocyte apoptotic process
immune system processes	interleukin-7-mediated signaling pathway
immune system processes	response to interleukin-7
immune system processes	negative regulation of leukocyte apoptotic process
immune system processes	leukocyte degranulation
immune system processes	myeloid cell activation involved in immune response
immune system processes	myeloid leukocyte mediated immunity
immune system processes	immune effector process
immune system processes	lymphocyte apoptotic process
immune system processes	myeloid leukocyte activation
immune system processes	cellular response to virus
immune system processes	leukocyte mediated immunity
immune system processes	leukocyte activation involved in immune response
immune system processes	cell activation involved in immune response
immune system processes	positive regulation of viral genome replication
immune system processes	regulation of leukocyte apoptotic process
immune system processes	leukocyte activation
immune system processes	immune response
immune system processes	leukocyte apoptotic process
immune system processes	positive regulation of myeloid cell differentiation
immune system processes	positive regulation of viral life cycle
immune system processes	regulation of viral genome replication
immune system processes	myeloid cell homeostasis
immune system processes	positive regulation of viral process
metabolism	regulation of organic acid transport
metabolism	regulation of lipid catabolic process
metabolism	energy homeostasis
metabolism	positive regulation of glucose import
metabolism	positive regulation of glucose transport
metabolism	response to gamma radiation
metabolism	fatty acid oxidation
metabolism	lipid oxidation
metabolism	response to starvation
metabolism	regulation of lipid kinase activity
metabolism	positive regulation of cellular amide metabolic process
metabolism	lipid phosphorylation
metabolism	response to alcohol
metabolism	cellular response to nitrogen compound
metabolism	response to nutrient levels
metabolism	response to insulin
metabolism	cellular response to nutrient levels
metabolism	regulation of glucose import
metabolism	regulation of phospholipid metabolic process
metabolism	regulation of glucose transport
metabolism	response to ionizing radiation
metabolism	glucose import
metabolism	phosphatidylinositol metabolic process
metabolism	regulation of lipid metabolic process
metabolism	glucose transport
metabolism	hexose transport
metabolism	negative regulation of cellular amide metabolic process
metabolism	monosaccharide transport
metabolism	response to peptide hormone
metabolism	lipid modification
metabolism	regulation of generation of precursor metabolites and energy
metabolism	carbohydrate transport
metabolism	glycerophospholipid biosynthetic process
metabolism	response to endoplasmic reticulum stress
metabolism	glycerolipid biosynthetic process
metabolism	response to nitrogen compound
metabolism	response to peptide
metabolism	phospholipid biosynthetic process
metabolism	guanyl-nucleotide exchange factor activity
metabolism	regulation of cellular amide metabolic process
metabolism	negative regulation of cellular protein metabolic process
metabolism	negative regulation of protein metabolic process
metabolism	negative regulation of catabolic process
metabolism	response to endogenous stimulus
metabolism	response to hormone
metabolism	response to oxygen-containing compound
metabolism	response to organonitrogen compound
metabolism	positive regulation of macromolecule biosynthetic process
metabolism	positive regulation of cellular biosynthetic process
metabolism	positive regulation of biosynthetic process
metabolism	organophosphate biosynthetic process
metabolism	cellular response to stress
metabolism	peptide biosynthetic process
metabolism	positive regulation of cellular component biogenesis
metabolism	response to organic substance
metabolism	negative regulation of phosphate metabolic process
metabolism	negative regulation of phosphorus metabolic process
metabolism	negative regulation of nitrogen compound metabolic process
metabolism	regulation of protein metabolic process
metabolism	response to stress
metabolism	regulation of cellular protein metabolic process
metabolism	negative regulation of cellular macromolecule biosynthetic process
metabolism	response to chemical
metabolism	positive regulation of metabolic process
metabolism	positive regulation of macromolecule metabolic process
metabolism	negative regulation of cellular metabolic process
metabolism	negative regulation of macromolecule metabolic process
metabolism	positive regulation of cellular metabolic process
metabolism	positive regulation of nitrogen compound metabolic process
migration/motility	negative regulation of stress fiber assembly
migration/motility	regulation of epithelial to mesenchymal transition
migration/motility	negative regulation of cell migration
migration/motility	negative regulation of cell motility
migration/motility	negative regulation of locomotion
migration/motility	non-motile cilium assembly
migration/motility	epithelial to mesenchymal transition
migration/motility	adherens junction
migration/motility	regulation of cell migration
migration/motility	cadherin binding
migration/motility	regulation of cell motility
migration/motility	regulation of locomotion
migration/motility	cell migration
migration/motility	cell motility
migration/motility	plasma membrane bounded cell projection organization
neuron related	regulation of long-term neuronal synaptic plasticity
neuron related	regulation of neuronal synaptic plasticity
neuron related	regulation of dendritic spine morphogenesis
neuron related	excitatory postsynaptic potential
neuron related	synapse assembly
neuron related	axoneme
neuron related	chemical synaptic transmission, postsynaptic
neuron related	regulation of postsynaptic membrane potential
neuron related	regulation of synaptic plasticity
neuron related	neuron projection
neuron related	negative regulation of neuron apoptotic process
neuron related	synapse
neuron related	negative regulation of neuron death
neuron related	regulation of synapse organization
neuron related	regulation of synapse structure or activity
neuron related	dendritic spine development
neuron related	positive regulation of synaptic transmission
neuron related	neuron part
neuron related	neuron migration
neuron related	synapse organization
neuron related	postsynaptic membrane
neuron related	postsynaptic density
neuron related	postsynaptic specialization
neuron related	modulation of chemical synaptic transmission
neuron related	neuron to neuron synapse
neuron related	asymmetric synapse
neuron related	neuron spine
neuron related	dendritic spine
neuron related	synaptic membrane
neuron related	dendrite
neuron related	postsynapse
neuron related	generation of neurons
neuron related	neurogenesis
neuron related	somatodendritic compartment
neuron related	neuron differentiation
Rho GTPase	RhoGAP domain
Rho GTPase	RhoGEF domain
Rho GTPase	regulation of small GTPase mediated signal transduction
Rho GTPase	GTPase activator activity
Rho GTPase	small GTPase mediated signal transduction
Rho GTPase	Ras guanyl-nucleotide exchange factor activity
Rho GTPase	Rho GTPase binding
Rho GTPase	Rho protein signal transduction
Rho GTPase	GTPase regulator activity
Rho GTPase	positive regulation of GTPase activity
Rho GTPase	GTPase binding
Rho GTPase	Ras GTPase binding
Rho GTPase	regulation of GTPase activity
Rho GTPase	small GTPase binding
Rho GTPase	Ras protein signal transduction
RNA splicing/silencing/binding	negative regulation of gene silencing by miRNA
RNA splicing/silencing/binding	negative regulation of gene silencing by RNA
RNA splicing/silencing/binding	negative regulation of posttranscriptional gene silencing
RNA splicing/silencing/binding	negative regulation of gene silencing
RNA splicing/silencing/binding	positive regulation of mRNA splicing, via spliceosome
RNA splicing/silencing/binding	production of miRNAs involved in gene silencing by miRNA
RNA splicing/silencing/binding	mRNA stabilization
RNA splicing/silencing/binding	dsRNA fragmentation
RNA splicing/silencing/binding	production of small RNA involved in gene silencing by RNA
RNA splicing/silencing/binding	negative regulation of mRNA catabolic process
RNA splicing/silencing/binding	cellular response to dsRNA
RNA splicing/silencing/binding	positive regulation of mRNA processing
RNA splicing/silencing/binding	positive regulation of RNA splicing
RNA splicing/silencing/binding	RNA stabilization
RNA splicing/silencing/binding	response to dsRNA
RNA splicing/silencing/binding	negative regulation of RNA catabolic process
RNA splicing/silencing/binding	regulation of gene silencing by miRNA
RNA splicing/silencing/binding	regulation of gene silencing by RNA
RNA splicing/silencing/binding	regulation of posttranscriptional gene silencing
RNA splicing/silencing/binding	regulation of response to external stimulus
RNA splicing/silencing/binding	cellular response to external stimulus
RNA splicing/silencing/binding	gene silencing by miRNA
RNA splicing/silencing/binding	RNA recognition motif. (a.k.a. RRM, RBD, or RNP domain)
RNA splicing/silencing/binding	posttranscriptional gene silencing by RNA
RNA splicing/silencing/binding	posttranscriptional gene silencing
RNA splicing/silencing/binding	gene silencing by RNA
RNA splicing/silencing/binding	RNA splicing
RNA splicing/silencing/binding	ncRNA transcription
RNA splicing/silencing/binding	gene silencing
RNA splicing/silencing/binding	regulation of gene silencing
RNA splicing/silencing/binding	response to external stimulus
RNA splicing/silencing/binding	positive regulation of transcription from RNA polymerase II promoter
signal transduction	ligand-dependent nuclear receptor binding
signal transduction	1-phosphatidylinositol-3-kinase activity
signal transduction	phosphatidylinositol bisphosphate kinase activity
signal transduction	phosphatidylinositol-4,5-bisphosphate 3-kinase activity
signal transduction	TOR signaling
signal transduction	thyroid hormone receptor binding
signal transduction	phosphotyrosine residue binding
signal transduction	protein phosphorylated amino acid binding
signal transduction	phosphatidylinositol kinase activity
signal transduction	phosphatidylinositol-3-phosphate biosynthetic process
signal transduction	phosphatidylinositol 3-kinase activity
signal transduction	protein polymerization
signal transduction	receptor tyrosine kinase binding
signal transduction	phosphoprotein binding
signal transduction	vacuole
signal transduction	protein tyrosine kinase binding
signal transduction	PH domain
signal transduction	phosphatidylinositol phosphorylation
signal transduction	regulation of phosphatidylinositol 3-kinase activity
signal transduction	whole membrane
signal transduction	phosphatidylinositol biosynthetic process
signal transduction	regulation of anion transport
signal transduction	insulin receptor signaling pathway
signal transduction	protein domain specific binding
signal transduction	positive regulation of protein kinase B signaling
signal transduction	regulation of receptor activity
signal transduction	phosphatase regulator activity
signal transduction	transcription factor binding
signal transduction	protein N-terminus binding
signal transduction	SH3/SH2 adaptor activity
signal transduction	plasma membrane protein complex
signal transduction	protein phosphatase regulator activity
signal transduction	signaling adaptor activity
signal transduction	phosphatase binding
signal transduction	protein phosphatase binding
signal transduction	PDZ domain (Also known as DHR or GLGF)
signal transduction	regulation of protein kinase B signaling
signal transduction	protein kinase B signaling
signal transduction	enzyme activator activity
signal transduction	nucleoside-triphosphatase regulator activity
signal transduction	molecular function regulator
signal transduction	regulation of ion transport
signal transduction	receptor binding
signal transduction	peptidyl-serine phosphorylation
signal transduction	enzyme regulator activity
signal transduction	peptidyl-serine modification
signal transduction	translation
signal transduction	enzyme linked receptor protein signaling pathway
signal transduction	negative regulation of phosphorylation
signal transduction	regulation of hydrolase activity
signal transduction	positive regulation of hydrolase activity
signal transduction	regulation of molecular function
signal transduction	intracellular signal transduction
signal transduction	regulation of signaling
signal transduction	enzyme binding
signal transduction	plasma membrane
vesicles	transport vesicle
vesicles	coated vesicle
vesicles	vesicle-mediated transport
vesicles	secretory granule
vesicles	cytoplasmic vesicle membrane
vesicles	regulated exocytosis
vesicles	vesicle membrane
vesicles	Golgi apparatus
vesicles	secretory vesicle
vesicles	endocytosis
vesicles	exocytosis
vesicles	bounding membrane of organelle
vesicles	secretion
vesicles	plasma membrane region
vesicles	cytoplasmic vesicle part
vesicles	cytoplasmic vesicle
vesicles	intracellular vesicle
vesicles	negative regulation of secretion
